# Supplementary material for: The giant panda gut harbors a high diversity of lactic acid bacteria revealed by a novel culturomics pipeline
Source: mSystems. 2024 Jun 26;9(7):e00520-24. doi: 10.1128/msystems.00520-24 (PMC11265448; doi:10.1128/msystems.00520-24)
Supplement: Table S3 — Information on samples of culture enrichment method and the statistical analysis of SCFAs among culture media. [file msystems.00520-24-s0002.xlsx]

## Sheet: sample_information
#NAME	observed_species	shannon	simpson	chao1	ACE	goods_coverage	PD_whole_tree	Nochime(#)	Age	culture	days	acetic_acid	propionic_acid	Isobutyric_acid	Butyric_acid	Isovaleric_acid	N-valeric_acid	Hexanoic_acid	Total_acid
CN.APT.D5	79	3.009	0.742	89.111	94.779	1	5.294	65999	CN	APT	D5	3.35139	0.422379	0.0581569	0.153408	0.136648	0	0.314894	4.43687
CN.APT.D7	81	3.152	0.762	84.111	85.323	1	6.488	60282	CN	APT	D7	3.15331	0.272225	0.0569211	0.207108	0.142108	0.167365	0.282637	4.28167
WC.APT.D1	94	2.78	0.687	132.5	120.213	0.999	27.804	65538	WC	APT	D1	3.27893	0.201485	0.0541399	0.157339	0.129543	0	0.268222	4.08966
WC.APT.D3	110	3.378	0.796	122.214	125.126	1	27.257	62138	WC	APT	D3	3.34915	0.359071	0.0569288	0.148493	0.135295	0	0	4.04894
WC.APT.D5	83	2.926	0.685	87.5	90.14	1	21.397	67504	WC	APT	D5	4.1068	0.352355	0.0595297	0.192798	0.141655	0.154882	0.262154	5.27017
WC.APT.D7	83	2.979	0.714	85	87.557	1	23.689	61798	WC	APT	D7	2.20672	0.162056	0.0584863	0.200391	0.179596	0.284054	0.13588	3.22718
YZ.APT.D3	63	3.16	0.813	70	69.005	1	5.903	61803	YZ	APT	D3	4.04671	0.268632	0.0607352	0.129148	0.137188	0	0.27007	4.91248
YZ.APT.D5	57	3.205	0.834	75.333	72.753	1	4.703	69886	YZ	APT	D5	3.42984	0.245515	0.055327	0.127846	0.1323	0	0.26763	4.25846
YZ.APT.D7	50	3.409	0.863	51.25	54.515	1	2.912	65654	YZ	APT	D7	3.72527	0.245257	0.058572	0.128036	0.13368	0	0	4.29082
CN.BBL.D1	84	3.451	0.831	87.273	89.529	1	8.063	61613	CN	BBL	D1	1.2595	0.16401	0.150827	0.147925	0.131927	0	0.264068	2.11825
CN.BBL.D5	91	3.839	0.887	96.077	101.298	1	6.279	61073	CN	BBL	D5	1.28266	0.163702	0.0578036	0.137125	0.135856	0	0.3239	2.10105
WC.BBL.D3	89	3.652	0.878	91.571	93.759	1	20.917	67008	WC	BBL	D3	1.25191	0.301399	0.0552914	0.131388	0.132037	0	0	1.87203
WC.BBL.D7	65	2.458	0.732	67.25	72.106	1	21.84	62924	WC	BBL	D7	1.12705	0.162243	0.0644868	0.249302	0.130239	0.284927	0.134875	2.15312
YZ.BBL.D3	53	2.081	0.639	60.5	62.918	1	3.29	62811	YZ	BBL	D3	1.2313	0.188365	0.0572759	0.129758	0.134932	0.158119	0.264861	2.16461
CN.BCG.D1	97	3.467	0.829	106.067	112.283	1	6.558	65195	CN	BCG	D1	2.28831	0.164066	0.243196	0.190324	0.142693	0	0.289783	3.31837
WC.BCG.D5	69	2.592	0.699	74.2	84.407	1	4.634	63693	WC	BCG	D5	2.70175	0.269486	0.0562518	0.208804	0.134882	0.160461	0.271682	3.80331
WC.BCG.D7	75	2.4	0.646	77.812	83.065	1	5.536	67600	WC	BCG	D7	0.248137	0.161362	0.0587003	0.0964289	0.165605	0.269903	0.181905	1.18204
YZ.BCG.D3	64	2.699	0.76	77	81.284	1	4.898	67091	YZ	BCG	D3	2.31924	0.258551	0.057695	0.139107	0.135987	0.156657	0.266776	3.33401
YZ.BCG.D5	54	2.841	0.78	55.667	57.611	1	16.505	69976	YZ	BCG	D5	2.12351	0.228137	0	0.136343	0	0	0	2.48799
YZ.BCG.D7	69	3.306	0.856	79.111	89.081	1	7.502	61151	YZ	BCG	D7	2.53808	0.188511	0	0.141656	0.129344	0	0.285347	3.28294
CN.BS.D5	114	3.41	0.778	152.75	154.875	0.999	12.738	67393	CN	BS	D5	1.89475	0.162147	0.0574446	0.18473	0.134147	0	0.336812	2.77003
CN.BS.D7	94	3.558	0.813	100.316	110.353	1	8.055	68002	CN	BS	D7	2.10366	0.367517	0.0570915	0.263287	0.13404	0	0.309003	3.2346
WC.BS.D1	73	3.12	0.783	79.111	82.061	1	7.088	69410	WC	BS	D1	0.97925	0.183083	0	0.134896	0.143083	0.156094	0.295637	1.89204
WC.BS.D3	629	4.358	0.89	706.26	765.767	0.996	60.86	61358	WC	BS	D3	2.11266	0.270679	0.0547067	0.146585	0.129896	0	0	2.71452
WC.BS.D5	273	3.292	0.82	368.857	465.083	0.997	38.726	64807	WC	BS	D5	2.25926	0.248911	0.0571143	0.149613	0.138015	0.155459	0.262351	3.27072
WC.BS.D7	303	3.377	0.858	383.228	427.057	0.997	54.764	63813	WC	BS	D7	1.21393	0.160921	0.0569214	0.213186	0.136439	0.287406	0.133761	2.20257
YZ.BS.D3	194	3.785	0.851	216.44	219.565	0.999	20.512	63115	YZ	BS	D3	2.12738	0.247114	0.0590368	0.130661	0.136334	0.158115	0.268419	3.12706
YZ.BS.D5	337	4.43	0.896	356.141	370.939	0.999	40.131	60810	YZ	BS	D5	2.11034	0.26803	0.0544247	0.128374	0	0	0	2.56117
YZ.BS.D7	293	4.632	0.915	317.07	331.025	0.999	31.132	58402	YZ	BS	D7	2.29488	0.262208	0	0.128786	0	0	0	2.68587
CN.DZ.D3	339	2.278	0.613	420.643	451.561	0.997	57.123	64373	CN	DZ	D3	1.72079	0.161542	0.0578677	0.136424	0.140389	0.155596	0.269663	2.64227
WC.DZ.D3	227	1.903	0.504	318.021	337.18	0.998	38.722	68283	WC	DZ	D3	0.427877	0.301685	0.0612837	0.161075	0.145306	0.158712	0.272353	1.52829
WC.DZ.D7	243	2.005	0.564	408.512	432.302	0.997	35.382	69400	WC	DZ	D7	0.200349	0.0937663	0	0.00167903	0.00347198	0	0.00110971	0.300376
YZ.DZ.D3	112	3.54	0.861	116.375	124.283	1	23.487	65024	YZ	DZ	D3	0.888062	0.183929	0.0628401	0.135158	0.146418	0.162396	0.284361	1.86316
YZ.DZ.D7	128	3.324	0.86	136.571	136.271	1	43.454	61437	YZ	DZ	D7	0.952596	0.17125	0	0.130199	0.131333	0	0.266965	1.65234
WC.EI.D5	358	3.435	0.862	447.554	510.989	0.997	34.988	65502	WC	EI	D5	1.75583	0.221296	0.0569064	0.135582	0.137803	0	0.266564	2.57398
WC.EI.D7	176	2.861	0.784	235.727	288.63	0.998	20.217	66502	WC	EI	D7	0	0	0.060357	0.273141	0.1295	0.289551	0.137149	0.889699
YZ.EI.D3	214	4.013	0.882	226.5	226.947	0.999	20.254	55363	YZ	EI	D3	1.50281	0.179169	0.0604465	0.128323	0.13214	0	0.262262	2.26515
YZ.EI.D7	851	4.905	0.924	943.277	1013.28	0.995	65.26	63855	YZ	EI	D7	1.58475	0.169447	0	0.12992	0.13001	0	0.261805	2.27593
CN.GPY.D3	83	2.997	0.784	86.214	88.692	1	7.334	63874	CN	GPY	D3	1.21665	0.161028	0.0567889	0.133447	0.133883	0	0.326545	2.02834
CN.GPY.D5	74	2.987	0.798	78.231	83.243	1	4.945	60148	CN	GPY	D5	0.882774	0.437159	0.05816	0.141134	0.139186	0.156237	0.263225	2.07788
CN.GPY.D7	76	2.999	0.805	83	90.842	1	5.619	66991	CN	GPY	D7	0.76714	0.388508	0.0558838	0.13074	0.134021	0	0.305941	1.78223
WC.GPY.D1	483	3.335	0.818	602.479	676.091	0.996	44.093	66730	WC	GPY	D1	0.527682	0.172521	0	0.126399	0.154486	0	0.271162	1.25225
WC.GPY.D5	265	2.485	0.675	318.4	354.149	0.998	47.559	60606	WC	GPY	D5	0	0.321211	0.0554356	0.130631	0.135491	0	0.261049	0.903817
WC.GPY.D7	195	1.518	0.43	238.565	269.24	0.998	32.68	64210	WC	GPY	D7	1.45453	0.334081	0.0580212	0.121452	0.129934	0.293587	0.133431	2.52504
CN.HC.D5	296	3.554	0.869	393.514	443.468	0.997	40.987	66915	CN	HC	D5	6.99226	0.162958	0.0574889	0.130566	0.135874	0	0.364774	7.84392
CN.HC.D7	329	3.395	0.841	402.297	442.803	0.997	67.382	64860	CN	HC	D7	6.90549	0.458117	0.0587508	0.130856	0.139837	0	0.328419	8.02147
WC.HC.D3	197	3.436	0.825	296.387	307.958	0.998	48.519	68984	WC	HC	D3	6.52102	0.252804	0.0548195	0.128253	0.13148	0	0	7.08838
WC.HC.D5	85	2.328	0.562	100.3	101.871	1	28.337	69680	WC	HC	D5	6.44183	0.234542	0.0592785	0.132319	0.141162	0.166578	0.28891	7.46462
WC.HC.D7	335	2.451	0.552	413.619	468.322	0.997	43.638	65182	WC	HC	D7	4.32103	0.162015	0.0648319	0.170997	0.134271	0.270354	0.143686	5.26718
CN.HD.D1	366	2.939	0.753	470	536.566	0.997	41.912	66501	CN	HD	D1	5.97417	0.163846	0.188373	0.181783	0.131505	0.179699	0.268732	7.08811
CN.HD.D7	540	2.903	0.691	642.944	716.212	0.996	46.746	63194	CN	HD	D7	7.17091	0.368518	0.057338	0.143208	0.137036	0	0.328121	8.20513
WC.HD.D3	410	3.666	0.877	507.629	578.418	0.996	37.381	65345	WC	HD	D3	6.46939	0.305929	0.0551468	0.133044	0.132337	0	0	7.09584
WC.HD.D5	92	2.944	0.808	101.067	104.788	1	23.804	67544	WC	HD	D5	6.96337	0.354085	0.0574844	0.132272	0.138378	0.155617	0	7.8012
WC.HD.D7	311	3.489	0.86	406.577	437.523	0.997	49.674	65375	WC	HD	D7	4.58441	0.16244	0.0659138	0.21396	0.131447	0.283917	0.136162	5.57825
YZ.HD.D3	464	4.159	0.887	528.627	578.782	0.997	43.854	63166	YZ	HD	D3	4.84183	0.182264	0.0577666	0.128906	0.138174	0.159479	0.268419	5.77684
YZ.HD.D5	607	4.505	0.905	700.163	745.015	0.996	57.714	65406	YZ	HD	D5	6.73927	0.18677	0	0.128722	0.146936	0	0	7.2017
WC.HD1.D1	80	3.226	0.828	83.438	87.081	1	4.096	67197	WC	HD1	D1	6.1642	0.169742	0	0.130433	0.12964	0	0.272028	6.86604
WC.HD1.D3	67	2.996	0.818	74.8	78.002	1	4.045	62970	WC	HD1	D3	5.71106	0.229379	0.0540922	0.128596	0.131969	0	0	6.2551
YZ.HD1.D3	74	2.947	0.807	83.1	87.147	1	22.893	69259	YZ	HD1	D3	5.8958	0.179798	0.0589672	0.128489	0.135132	0.157964	0	6.55615
YZ.HD1.D5	458	4.202	0.885	631.081	624.587	0.997	61.911	68336	YZ	HD1	D5	6.58835	0.201398	0	0.129503	0.136359	0	0	7.05561
CN.HLB.D1	454	3.548	0.858	548.938	607.207	0.996	48.196	66339	CN	HLB	D1	7.61614	0.163	0.112	0.131333	0.13	0	0.275667	8.42814
CN.HLB.D3	343	2.948	0.785	423.677	458.371	0.997	54.131	65026	CN	HLB	D3	9.1334	0.165775	0.0593019	0.137174	0.14041	0	0.313248	9.94931
CN.HLB.D5	278	2.7	0.734	363.13	413.983	0.997	41.67	66836	CN	HLB	D5	8.60412	0.165542	0.0593588	0.143713	0.140533	0.156211	0.29647	9.56594
WC.HLB.D3	221	3.225	0.82	291.435	308.504	0.998	39.492	60044	WC	HLB	D3	8.52845	0.315615	0.0551136	0.128351	0.133048	0	0	9.16058
WC.HLB.D5	231	2.662	0.721	293.578	334.995	0.998	49.862	63118	WC	HLB	D5	7.25099	0.3082	0.054818	0.128376	0.135841	0	0	7.87822
WC.HLB.D7	222	2.491	0.676	260.647	285.503	0.998	48.738	66683	WC	HLB	D7	8.78113	0.169849	0.0613746	0.163321	0.150617	0.279402	0.137053	9.74275
YZ.HLB.D3	635	4.479	0.896	743.75	781.019	0.996	57.491	62103	YZ	HLB	D3	6.13543	0.202932	0.0620055	0.130726	0.140691	0.161378	0.271135	7.1043
YZ.HLB.D7	619	4.615	0.923	697.02	741.644	0.996	50.422	64693	YZ	HLB	D7	9.81961	0.163123	0	0.134399	0.130488	0	0	10.2476
CN.HS.D1	515	3.312	0.805	653.674	730.048	0.995	44.4	62986	CN	HS	D1	6.07634	0.162748	0.18145	0.19162	0.129745	0.184009	0.274457	7.20037
CN.HS.D3	453	3.883	0.893	534.812	595.919	0.996	37.911	61827	CN	HS	D3	6.98733	0.160813	0.0568508	0.144077	0.134598	0.155641	0.332344	7.97166
WC.HS.D1	302	2.776	0.694	375.139	413.846	0.997	28.277	62299	WC	HS	D1	5.66081	0.17516	0	0.130648	0.131596	0.156203	0.260888	6.5153
WC.HS.D3	342	3.096	0.768	451.124	501.355	0.997	30.083	67975	WC	HS	D3	5.88208	0.335383	0.0555144	0.130138	0.133709	0	0	6.53682
WC.HS.D5	381	2.946	0.72	494.667	559.47	0.996	46.135	64028	WC	HS	D5	6.88754	0.574988	0.0637654	0.134531	0.147222	0.159488	0.261945	8.22948
WC.HS.D7	222	2.867	0.737	277.787	312.501	0.998	36.099	60864	WC	HS	D7	3.32464	0.160819	0.0613561	0.263218	0.127633	0.317983	0.133586	4.38924
CN.HuD.D7	190	3.021	0.774	259.667	280.811	0.998	39.647	64263	CN	HuD	D7	6.45868	0.424663	0.0576672	0.134772	0.137738	0	0.330525	7.54404
CN.JD.D1	238	3.178	0.808	329	337.359	0.998	22.562	62262	CN	JD	D1	6.12502	0.161	0.0563333	0.131	0.137	0	0.315	6.92535
CN.JD.D5	312	3.421	0.823	384.371	433.975	0.997	40.113	62365	CN	JD	D5	4.3439	0.162429	0.0599171	0.133789	0.139814	0.155059	0.347483	5.34239
CN.JD.D7	403	3.449	0.832	485.442	531.25	0.997	44.565	61176	CN	JD	D7	4.4345	0.420676	0.0610375	0.132603	0.144137	0	0.315928	5.50888
WC.JD.D1	181	3.236	0.838	211.554	240.806	0.999	32.454	66503	WC	JD	D1	6.19054	0.169795	0	0.127113	0	0	0.265027	6.75248
WC.JD.D5	105	3.277	0.846	160.5	159.803	0.999	19.463	69290	WC	JD	D5	3.59243	0.266131	0.0559596	0.128238	0.134466	0	0	4.17723
CN.LBS.D7	84	2.424	0.594	87.462	89.58	1	17.885	60261	CN	LBS	D7	15.7625	0.373099	0.0572463	0.13162	0.137582	0	0.288327	16.7504
WC.LBS.D3	481	3.253	0.823	648.389	703.284	0.995	45.447	67901	WC	LBS	D3	12.5921	0.326839	0.0552798	0.129276	0.131795	0	0	13.2353
WC.LBS.D7	470	3.393	0.833	574.227	620.554	0.996	45.184	60176	WC	LBS	D7	14.7167	0.161101	0.0625704	0.0650126	0.194827	0.303899	0.170562	15.6747
CN.LD.D7	401	3.453	0.842	508.777	583.222	0.996	35.083	62019	CN	LD	D7	6.97129	0.438834	0.0578604	0.130237	0.137813	0	0.338273	8.07431
WC.LD.D1	85	3.584	0.877	88.6	89.271	1	4.92	63378	WC	LD	D1	6.22724	0.171298	0	0.131586	0.131189	0.155515	0.270034	7.08686
WC.LD.D5	66	2.822	0.805	72.111	73.622	1	16.121	68395	WC	LD	D5	6.94573	0.589823	0.0607344	0.130789	0.144267	0.157511	0.262599	8.29145
WC.LD.D7	66	2.969	0.816	70.231	74.566	1	3.398	65668	WC	LD	D7	5.22617	0.160606	0.0727983	0.258527	0.127988	0.283999	0.135816	6.2659
YZ.LD.D5	66	3.387	0.865	72.6	77.047	1	16.066	60501	YZ	LD	D5	7.10667	0.192579	0	0.132967	0.144212	0	0	7.57643
YZ.LD.D7	69	3.171	0.824	70.615	73.479	1	9.141	62182	YZ	LD	D7	8.25898	0.162941	0	0.131618	0.131705	0	0	8.68524
CN.M17.D1	96	3.319	0.814	106.5	107.188	1	8.575	63013	CN	M17	D1	1.78711	0.161624	0.055514	0.928915	0.138468	0.159035	0.265903	3.49657
CN.M17.D3	766	3.899	0.848	1021.29	1056.4	0.993	79.178	66941	CN	M17	D3	2.2451	2.08119	0.0874674	1.7191	0.318188	0.300848	0.400083	7.15196
CN.M17.D5	435	3.818	0.861	546.739	590.453	0.996	42.393	66737	CN	M17	D5	2.57852	0.983422	0.266999	2.73925	0.873036	0.717593	0.735876	8.8947
CN.M17.D7	526	3.95	0.856	741.147	773.421	0.995	48.457	69505	CN	M17	D7	2.60464	2.74996	0.406012	3.03045	1.17285	1.06486	0.299	11.3278
WC.M17.D1	299	2.535	0.625	357.937	384.557	0.998	61.085	61527	WC	M17	D1	0.243098	0.301188	0.0557303	1.22986	0.139307	0.161293	0.276784	2.40726
WC.M17.D3	565	4.46	0.91	792.196	803.089	0.995	58.202	69422	WC	M17	D3	2.80105	1.41507	0.372628	2.55763	0.82722	0.39147	0.284144	8.64921
WC.M17.D5	516	4.051	0.892	624.843	704.788	0.996	69.669	64045	WC	M17	D5	4.1984	2.37845	0.473743	3.03295	1.07198	0.64583	0.33012	12.1315
WC.M17.D7	107	3.761	0.862	114	120.158	1	17.262	64648	WC	M17	D7	0.240785	1.84482	0.0680146	0.447919	2.82468	0.404991	1.07721	6.90842
YZ.M17.D3	95	3.371	0.812	110.833	117.015	1	12.479	62241	YZ	M17	D3	1.16321	0.805884	0.0714187	2.52755	0.224061	0.183848	0.072483	5.04845
YZ.M17.D5	123	3.272	0.78	171.333	152.065	0.999	13.447	69022	YZ	M17	D5	0.804643	1.11969	0.0616376	3.33512	0.210843	0.195064	0	5.727
YZ.M17.D7	215	3.929	0.872	228.533	231.873	0.999	54.672	63387	YZ	M17	D7	1.4407	1.24985	0.0645337	3.20875	0.238488	0.198844	0	6.40117
CN.MC.D1	594	3.49	0.823	703.2	776.102	0.995	67.28	62754	CN	MC	D1	0.727836	0.161127	0.121902	0.141992	0.129984	0	0.265046	1.54789
CN.MC.D3	571	4.092	0.877	672.11	759.698	0.996	51.48	61586	CN	MC	D3	0.897538	0.193253	0.0546153	0.138606	0.130909	0	0.305016	1.71994
CN.MC.D7	422	3.229	0.781	567.549	600.235	0.996	39.211	68365	CN	MC	D7	0.834445	0.247396	0.0578802	0.137198	0.137388	0	0.319382	1.73369
WC.MC.D3	285	3.047	0.797	381.492	396.541	0.997	32.448	63644	WC	MC	D3	0.756086	0.307061	0.0546707	0.134082	0.131931	0	0	1.38383
WC.MC.D5	258	3.078	0.812	306.684	323.926	0.998	42.053	60412	WC	MC	D5	1.17472	0.19606	0.0599355	0.149003	0.148672	0.170923	0.294101	2.19341
WC.MC.D7	272	2.676	0.74	413.917	463.807	0.997	42.905	61948	WC	MC	D7	1.13365	0.163838	0.0763261	0.271747	0.133553	0.303149	0.136708	2.21897
YZ.MC.D3	152	3.57	0.858	167	178.863	0.999	16.367	64441	YZ	MC	D3	0.247699	0.160998	0.0594253	0.133967	0.138458	0.161336	0.265506	1.16739
YZ.MC.D7	565	3.858	0.806	617.231	623.103	0.998	51.891	65199	YZ	MC	D7	1.06495	0.17862	0	0.136873	0.130444	0	0	1.51089
CN.MLS.D7	644	3.479	0.835	900.171	924.213	0.994	57.454	68184	CN	MLS	D7	7.13758	0.381622	0.0582298	0.130093	0.137446	0	0.317468	8.16244
WC.MLS.D1	81	3.737	0.896	88.333	90.437	1	4.562	62631	WC	MLS	D1	5.28719	0.212481	0.061459	0.164039	0.137948	0.159629	0.267177	6.28992
WC.MLS.D3	72	2.963	0.822	81.545	87.056	1	6.561	64157	WC	MLS	D3	5.74153	0.307486	0.0550415	0.127333	0.13337	0	0	6.36476
WC.MLS.D5	70	3.027	0.824	73.438	78.14	1	5.946	63329	WC	MLS	D5	7.40525	0.206221	0.0558758	0.12971	0.135369	0	0.260948	8.19337
WC.MLS.D7	65	3.083	0.823	66.429	66.817	1	3.666	60877	WC	MLS	D7	4.27153	0.16779	0.0550534	0.174834	0.127772	0.292091	0.133661	5.22273
YZ.MLS.D7	66	3.176	0.837	72.429	72.985	1	22.153	68466	YZ	MLS	D7	8.92902	0.161745	0	0.130565	0.129611	0	0	9.35094
CN.MRS.D3	455	3.299	0.834	582.941	635.086	0.996	43.213	61372	CN	MRS	D3	4.95811	0.161562	0.0559486	0.146498	0.133618	0	0.33048	5.78622
CN.MRS.D7	786	3.196	0.704	925.71	1017.43	0.994	89.048	68672	CN	MRS	D7	2.79125	0.420763	0.0587278	0.137548	0.139879	0	0.281552	3.82972
WC.MRS.D3	253	3.247	0.849	315.443	353.409	0.998	26.359	62302	WC	MRS	D3	5.55916	0.315114	0.0549853	0.1292	0.13125	0	0	6.18971
WC.MRS.D5	231	3.075	0.831	302.2	326.705	0.998	42.35	69243	WC	MRS	D5	7.15506	0.356098	0.0547923	0.129902	0.13641	0	0	7.83226
WC.MRS.D7	163	2.865	0.804	203.923	217.075	0.999	34.449	60461	WC	MRS	D7	2.59884	0.161415	0.0599548	0.324767	0.129257	0.307236	0.137545	3.71901
YZ.MRS.D3	313	4.346	0.896	333.7	348.74	0.999	32.903	63580	YZ	MRS	D3	5.30884	0.188124	0.0577363	0.128385	0.136351	0.158626	0.266106	6.24417
YZ.MRS.D7	154	3.439	0.841	158.286	164.22	1	18.906	65142	YZ	MRS	D7	6.54648	0.176526	0.056533	0.135352	0.135517	0.157679	0	7.20809
CN.NG.D1	661	3.932	0.884	1225.38	1045.01	0.993	53.37	45234	CN	NG	D1	6.57019	0.162775	0.135017	0.13026	0.130526	0	0.275462	7.40423
CN.NG.D3	371	2.788	0.736	440.479	465.678	0.997	35.551	54808	CN	NG	D3	6.59024	0.160565	0.0567281	0.130462	0.133504	0	0.354832	7.42633
CN.NG.D5	418	2.849	0.743	488.507	546.398	0.997	40.759	66605	CN	NG	D5	6.88835	0.165449	0.0578347	0.145906	0.140132	0.158143	0.262952	7.81876
CN.NG.D7	742	3.737	0.847	914.315	1005.99	0.994	62.513	62718	CN	NG	D7	6.84051	0.42221	0.0574307	0.132126	0.137774	0	0.322735	7.91279
WC.NG.D1	106	3.769	0.886	125.25	128.947	0.999	6.095	65808	WC	NG	D1	5.22207	0.20845	0.0570758	0.132132	0.134356	0.158752	0.26875	6.18158
WC.NG.D5	80	3.051	0.792	85	86.932	1	6.544	66491	WC	NG	D5	6.29393	0.344571	0.056066	0.128497	0.136549	0	0	6.95961
WC.NG.D7	88	3.258	0.828	98.2	106.266	1	17.889	66617	WC	NG	D7	3.92461	0.161322	0.0710699	0.276476	0.128547	0.278208	0.134727	4.97496
YZ.NG.D3	59	3.17	0.85	74.167	78.851	1	19.884	65799	YZ	NG	D3	5.17807	0.190426	0.0608128	0.130382	0.139413	0.160751	0.267015	6.12687
YZ.NG.D5	61	3.357	0.85	62.5	66.635	1	14.708	67000	YZ	NG	D5	7.13863	0.184569	0	0.127505	0.137674	0	0	7.58838
CN.PG.D1	539	3.863	0.855	643.382	695.191	0.996	50.6	65973	CN	PG	D1	7.10014	0.162706	0.0607793	0.142704	0.146844	0.186762	0.312267	8.1122
CN.PG.D7	722	3.721	0.777	825.796	882.895	0.995	62.186	61030	CN	PG	D7	7.22891	0.459703	0.0574899	0.135048	0.137603	0	0.351241	8.37
WC.PG.D3	127	3.729	0.877	136.24	143.856	0.999	10.773	62016	WC	PG	D3	6.22911	0.275187	0.0559813	0.139281	0.13556	0.157718	0	6.99283
WC.PG.D5	123	3.603	0.855	135.65	140.142	0.999	10.562	60948	WC	PG	D5	6.86632	0.289986	0.0577962	0.129545	0.14133	0	0	7.48498
YZ.PG.D5	51	2.735	0.744	52.667	55.377	1	25.091	67196	YZ	PG	D5	7.14167	0.184984	0	0.126796	0.129762	0	0	7.58321
YZ.PG.D7	90	2.642	0.697	99	105.111	1	42.266	67211	YZ	PG	D7	12.4724	0.163174	0.0567443	0.142202	0.135766	0.156495	0	13.1268
CN.RSJ.D3	802	4.07	0.856	1144.12	1161.41	0.992	100.932	69083	CN	RSJ	D3	1.49704	0.161048	0.0579718	0.190123	0.144999	0.160953	0.268675	2.48081
WC.RSJ.D5	96	3.586	0.876	105.067	108.552	1	5.066	62297	WC	RSJ	D5	1.38858	0.301087	0.0549972	0.13266	0.133033	0	0	2.01036
WC.RSJ.D7	75	3.484	0.872	81.6	86.708	1	4.791	63058	WC	RSJ	D7	1.17078	0.162108	0.0690318	0.207906	0.134149	0.302173	0.136192	2.18234
YZ.RSJ.D3	91	3.349	0.837	116.667	115.46	0.999	21.644	68890	YZ	RSJ	D3	1.08325	0.181115	0.0589532	0.129633	0.132944	0	0	1.5859
CN.SL.D1	561	3.847	0.874	687.256	759.02	0.995	70.67	64151	CN	SL	D1	16.3387	0.170667	0.0978333	0.13	0.130333	0	0	16.8675
CN.SL.D5	843	3.741	0.771	1012.89	1093.66	0.994	72.916	63616	CN	SL	D5	17.9245	0.165002	0.0593442	0.173824	0.15208	0.168465	0.282355	18.9256
CN.SL.D7	483	3.717	0.859	642.8	676.915	0.996	42.281	69203	CN	SL	D7	17.5686	0.371165	0.0582471	0.129655	0.140923	0	0.301065	18.5697
WC.SL.D5	208	3.062	0.82	255.782	279.655	0.998	40.957	66069	WC	SL	D5	17.6635	0.246208	0.0564075	0.130695	0.135483	0.181196	0.261857	18.6754
WC.SL.D7	165	2.756	0.768	214.171	243.651	0.999	32.748	65936	WC	SL	D7	8.64082	0.161242	0.0573599	0.185402	0.128508	0.296422	0.134429	9.60418
YZ.SL.D3	179	3.696	0.852	195.607	202.133	0.999	19.337	63127	YZ	SL	D3	13.4181	0.197277	0.058344	0.130234	0.14042	0.158541	0.270984	14.3739
YZ.SL.D5	318	3.951	0.851	376.091	380.494	0.998	36.393	68391	YZ	SL	D5	15.2267	0.190944	0	0.132749	0.148957	0	0	15.6994
YZ.SL.D7	255	3.814	0.825	306.042	295.813	0.999	30.636	69326	YZ	SL	D7	19.251	0.187273	0	0.127037	0.138451	0	0	19.7038
CN.SY.D1	621	3.624	0.843	721.015	803.182	0.995	55.396	61740	CN	SY	D1	7.01542	0.162702	0.115165	0.135733	0.133086	0	0.298159	7.86027
CN.SY.D5	758	3.317	0.743	894.764	997.712	0.994	69.483	66411	CN	SY	D5	6.89438	0.164817	0.0578593	0.135709	0.137407	0	0.334697	7.72487
CN.SY.D7	98	1.88	0.507	120.037	137.791	0.999	13.478	64545	CN	SY	D7	6.30813	0.396826	0.0579174	0.133033	0.137669	0	0.305055	7.33863
WC.SY.D1	87	3.458	0.857	104.143	100.351	1	9.524	66958	WC	SY	D1	4.45105	0.186084	0.0977322	0.1302	0.131085	0.161914	0.277518	5.43558
WC.SY.D3	84	2.834	0.71	101.273	101.568	1	7.46	65326	WC	SY	D3	5.9266	0.298596	0.0553057	0.128429	0.132585	0	0	6.54152
WC.SY.D5	82	2.741	0.719	89	93.934	1	9.411	60743	WC	SY	D5	6.9092	0.367698	0.0557907	0.129209	0.137372	0.155697	0.262003	8.01697
WC.SY.D7	66	2.714	0.756	73.2	71.238	1	6.297	61319	WC	SY	D7	7.27447	0.161477	0.0673858	0.19713	0.134068	0.2706	0.133319	8.23845
YZ.SY.D3	73	3.307	0.858	78.5	82.824	1	22.727	64251	YZ	SY	D3	6.01318	0.199292	0.0616125	0.131103	0.142758	0.160998	0.267497	6.97644
YZ.SY.D7	69	3.149	0.842	72	76.274	1	24.677	66667	YZ	SY	D7	7.53225	0.189234	0	0.128773	0.130083	0	0	7.98034
CN.TJA.D1	310	2.973	0.778	386.442	422.858	0.997	40.745	65216	CN	TJA	D1	5.16279	0.162217	0.100137	0.135278	0.130178	0	0.267246	5.95784
CN.TJA.D7	531	3.682	0.853	685.889	749.289	0.995	45.558	61206	CN	TJA	D7	5.53371	0.398352	0.0554494	0.13033	0.134783	0	0.264218	6.51685
WC.TJA.D5	181	2.675	0.737	228.458	267.173	0.998	36.294	67697	WC	TJA	D5	0.251029	0.38278	0.0577419	0.130106	0.235322	0.166797	0.272274	1.49605
WC.TJA.D7	87	2.626	0.761	101.882	111.614	0.999	17.998	61719	WC	TJA	D7	0.245303	0.160596	0.0642477	0.282132	0.12778	0.309552	0.168694	1.35831
YZ.TJA.D3	174	3.185	0.796	186.688	193.162	0.999	17.093	60241	YZ	TJA	D3	5.05129	0.180567	0	0.128816	0.136871	0	0	5.49754
YZ.TJA.D5	670	3.747	0.801	741.955	788.757	0.996	51.499	60200	YZ	TJA	D5	5.56825	0.189782	0	0.128729	0.147196	0	0	6.03396
YZ.TJA.D7	62	3.004	0.737	69.5	71.76	1	5.739	67398	YZ	TJA	D7	6.35076	0.172441	0	0.136344	0.136955	0	0	6.7965
CN.TPYR.D5	596	4.18	0.888	738.888	833.592	0.995	47.67	63748	CN	TPYR	D5	1.34951	0.162985	0.0572949	0.13334	0.134615	0	0.31151	2.14925
CN.TPYR.D7	383	2.492	0.614	477.888	525.479	0.997	34.841	65218	CN	TPYR	D7	1.15112	0.409915	0.0581618	0.131602	0.137871	0	0.299896	2.18857
WC.TPYR.D1	340	3.313	0.806	428.537	455.953	0.997	31.704	63734	WC	TPYR	D1	1.18603	0.178722	0.0546848	0.136635	0.131874	0.162171	0.284615	2.13473
WC.TPYR.D5	102	3.531	0.88	111.562	116.437	1	7.958	65942	WC	TPYR	D5	1.35153	0.264265	0.0576828	0.136472	0.139756	0.15929	0.268706	2.3777
WC.TPYR.D7	314	3.476	0.853	411.514	445.523	0.997	30.464	61614	WC	TPYR	D7	1.21608	0.162698	0.0771676	0.0547364	0.144776	0.300198	0.139819	2.09548
YZ.TPYR.D3	104	3.362	0.81	119	127.428	1	9.241	62597	YZ	TPYR	D3	1.08367	0.182633	0.057995	0.129849	0.136167	0.159313	0.264078	2.0137
YZ.TPYR.D7	459	3.389	0.714	581.802	612.612	0.997	64.695	68492	YZ	TPYR	D7	1.18769	0.182245	0.0604401	0.134052	0.131939	0	0	1.69637
CN.TPYY.D1	459	2.872	0.676	567.69	600.816	0.996	45.945	60233	CN	TPYY	D1	0.921528	0.161801	0.126606	0.136402	0.132582	0	0.266993	1.74591
CN.TPYY.D3	868	3.964	0.803	1038.76	1136.35	0.993	72.149	66866	CN	TPYY	D3	0.912021	0.398631	0.0568205	0.138202	0.135761	0	0.303213	1.94465
CN.TPYY.D7	262	2.696	0.666	433.244	411.3	0.997	43.769	68168	CN	TPYY	D7	1.19508	0.161969	0.0554451	0.134613	0.135658	0	0.327627	2.01039
WC.TPYY.D1	241	2.585	0.618	291.05	312.282	0.998	36.792	61542	WC	TPYY	D1	0.236666	0.188481	0	0.143405	0.130738	0.163068	0.27341	1.13577
WC.TPYY.D3	304	3.14	0.741	376.833	434.613	0.997	29.305	64997	WC	TPYY	D3	1.06002	0.343293	0.0552092	0.135043	0.133217	0	0	1.72678
WC.TPYY.D5	332	3.222	0.789	415.344	468.015	0.997	30.744	61766	WC	TPYY	D5	1.12953	0.277702	0.0560035	0.136527	0.139166	0	0	1.73893
WC.TPYY.D7	269	2.732	0.695	338.608	393.909	0.998	25.378	62987	WC	TPYY	D7	1.36597	0.280191	0.0829081	0.226968	0.153504	0.326763	0.147259	2.58356
YZ.TPYY.D3	512	4.339	0.895	564.365	609.047	0.997	48.109	61141	YZ	TPYY	D3	0.927857	0.175121	0.0644626	0.12811	0.133661	0.158182	0.266165	1.85356
CN.TYC.D3	375	3.281	0.798	454.545	499.57	0.997	32.688	60562	CN	TYC	D3	11.2514	0.161289	0.120352	0.136918	0.129615	0	0.266051	12.0656
WC.TYC.D7	169	2.438	0.732	203.45	223.004	0.999	17.454	60636	WC	TYC	D7	7.84214	0.160251	0.0559334	0.234523	0.13488	0.289858	0.133348	8.85093
YZ.TYC.D3	644	4.193	0.871	753.97	818.678	0.996	55.429	66588	YZ	TYC	D3	8.4458	0.209687	0.0608256	0.143814	0.142013	0.162881	0.274966	9.43999
CN.WSW.D7	306	3.099	0.787	447	492.76	0.997	40.353	69337	CN	WSW	D7	1.35009	0.247078	0.0701901	0.149649	0.143066	0	0.331378	2.29145
WC.WSW.D1	84	3.504	0.857	90.6	92.872	1	7.226	60543	WC	WSW	D1	1.06268	0.55124	0.0632749	0.145187	0.136729	0	0.264078	2.22319
WC.WSW.D5	82	3.255	0.826	84.25	86.551	1	4.931	64203	WC	WSW	D5	1.68635	0.392711	0.0684614	0.145225	0.142815	0.159413	0.266723	2.8617
WC.WSW.D7	77	2.82	0.763	83	86.695	1	15.24	60445	WC	WSW	D7	1.66142	0.161129	0.07264	0.332064	0.136915	0.299305	0.139275	2.80275
YZ.WSW.D3	68	3.258	0.818	73.5	77.987	1	11.561	64807	YZ	WSW	D3	1.22647	0.179993	0.0633554	0.137459	0.134198	0	0	1.74148
YZ.WSW.D5	80	3.009	0.794	80.913	84.257	1	44.37	64963	YZ	WSW	D5	1.23392	0.18034	0.0651495	0.142486	0.132996	0	0	1.75489
YZ.WSW.D7	80	2.827	0.751	85.077	88.956	1	30.201	69723	YZ	WSW	D7	1.44882	0.180849	0.0641222	0.144389	0.134494	0	0	1.97267
CN.XG.D3	519	2.947	0.734	690.361	761.25	0.995	45.906	62209	CN	XG	D3	6.65523	0.163154	0.0587667	0.139097	0.139552	0	0.347661	7.50346
CN.XG.D7	406	2.757	0.673	505.458	557.392	0.996	40.219	64161	CN	XG	D7	6.70964	0.468121	0.0581564	0.135075	0.137859	0	0.355865	7.86471
WC.XG.D3	89	3.059	0.82	96	100.491	1	6.65	68010	WC	XG	D3	6.47403	0.336036	0.0605105	0.134623	0.137489	0.15947	0.262373	7.56453
WC.XG.D5	76	3.011	0.814	84.273	87.167	1	17.987	68047	WC	XG	D5	6.19182	0.168342	0.0552173	0.130626	0.136066	0.157357	0.265357	7.10478
WC.XG.D7	58	2.446	0.735	69	67.625	1	17.424	63607	WC	XG	D7	6.1521	0.159953	0.0724498	0.273921	0.129345	0.32036	0.135988	7.24412
YZ.XG.D3	83	2.731	0.667	90.091	93.653	1	25.144	66316	YZ	XG	D3	5.80561	0.184016	0.0547104	0.130711	0.129588	0	0	6.30464
YZ.XG.D5	74	2.078	0.536	76.75	84.507	1	41.355	62261	YZ	XG	D5	6.73381	0.18902	0	0.127084	0.130198	0	0	7.18011
YZ.XG.D7	88	3.274	0.825	92.714	96.68	1	37.745	61753	YZ	XG	D7	8.9458	0.186619	0	0.129062	0.130414	0	0	9.39189
WC.XHS.D5	88	2.882	0.794	109.111	107.201	1	20.808	63337	WC	XHS	D5	7.40299	0.160389	0.056497	0.132652	0.136022	0.160322	0.272543	8.32142
WC.XHS.D7	80	2.956	0.813	86.067	90.525	1	23.116	68741	WC	XHS	D7	3.22441	0	0.0569404	0.238914	0.128595	0.294296	0.133084	4.07624
YZ.XHS.D7	89	3.154	0.778	94.5	97.046	1	33.186	60478	YZ	XHS	D7	8.9458	0.186619	0	0.129062	0.130414	0	0	9.39189
CN.XL.D3	187	2.484	0.654	231.688	265.969	0.998	21.972	67786	CN	XL	D3	7.97014	0.163822	0.0583914	0.133768	0.138159	0	0.331061	8.79534
WC.XL.D1	79	2.864	0.746	94.111	93.404	1	15.51	68858	WC	XL	D1	3.27028	0.173166	0	0	0.135895	0	0.26406	3.8434
WC.XL.D5	81	2.976	0.817	90.231	95.26	1	6.294	63134	WC	XL	D5	7.87739	0.389978	0.0593551	0.129954	0.141521	0.21876	0.262258	9.07922
WC.XL.D7	73	2.861	0.781	74.364	75.737	1	4.576	68128	WC	XL	D7	6.48501	0.161223	0.0576362	0.249518	0.130112	0.270431	0.138595	7.49253
YZ.XL.D3	65	3.412	0.872	71.6	78.687	1	18.206	66610	YZ	XL	D3	8.12083	0.189454	0.0564456	0.126725	0.1323	0	0	8.62575
CN.YT.D7	216	1.69	0.46	249.542	284.057	0.998	22.552	61817	CN	YT	D7	7.19263	0.459859	0.0598309	0.131144	0.139704	0	0.357665	8.34084
WC.YT.D3	67	2.792	0.764	72.5	75.951	1	3.828	64190	WC	YT	D3	9.25742	0.305569	0.0553974	0.130831	0.13461	0	0	9.88383
WC.YT.D5	68	2.95	0.803	73.5	77.663	1	6.01	62593	WC	YT	D5	7.57097	0.174047	0.0551314	0.131573	0.134726	0.16255	0.260779	8.48978
WC.YT.D7	73	2.636	0.747	77.231	81.064	1	6.911	65395	WC	YT	D7	5.5218	0.161119	0.0652126	0.0553629	0.129066	0.298833	0.135587	6.36698
YZ.YT.D5	71	2.038	0.534	73.154	76.233	1	43.064	61743	YZ	YT	D5	6.98285	0.193538	0	0.132155	0.14234	0	0	7.45088

## Sheet: the comparition_among_cultures
acetic_acid	APT	BBL	BCG	BS	DZ	EI	GPY	HC	HD	HD1	HLB	HS	JD	LBS	LD	M17	MC	MLS	MRS	NG	PG	RSJ	SL	SY	TJA	TPYR	TPYY	TYC	WSW	XG	XHS	XL	YT
acetic_acid	3.35139	1.2595	2.28831	1.89475	1.72079	1.75583	1.21665	6.99226	5.97417	6.1642	7.61614	6.07634	6.12502	15.7625	6.97129	1.78711	0.727836	7.13758	4.95811	6.57019	7.10014	1.49704	16.3387	7.01542	5.16279	1.34951	0.921528	11.2514	1.35009	6.65523	7.40299	7.97014	7.19263
acetic_acid	3.15331	1.28266	2.70175	2.10366	0.427877	0	0.882774	6.90549	7.17091	5.71106	9.1334	6.98733	4.3439	12.5921	6.22724	2.2451	0.897538	5.28719	2.79125	6.59024	7.22891	1.38858	17.9245	6.89438	5.53371	1.15112	0.912021	7.84214	1.06268	6.70964	3.22441	3.27028	9.25742
acetic_acid	3.27893	1.25191	0.248137	0.97925	0.200349	1.50281	0.76714	6.52102	6.46939	5.8958	8.60412	5.66081	4.4345	14.7167	6.94573	2.57852	0.834445	5.74153	5.55916	6.88835	6.22911	1.17078	17.5686	6.30813	0.251029	1.18603	1.19508	8.4458	1.68635	6.47403	8.9458	7.87739	7.57097
acetic_acid	3.34915	1.12705	2.31924	2.11266	0.888062	1.58475	0.527682	6.44183	6.96337	6.58835	8.52845	5.88208	6.19054		5.22617	2.60464	0.756086	7.40525	7.15506	6.84051	6.86632	1.08325	17.6635	4.45105	0.245303	1.35153	0.236666		1.66142	6.19182		6.48501	5.5218
acetic_acid	4.1068	1.2313	2.12351	2.25926	0.952596		0	4.32103	4.58441		7.25099	6.88754	3.59243		7.10667	0.243098	1.17472	4.27153	2.59884	5.22207	7.14167		8.64082	5.9266	5.05129	1.21608	1.06002		1.22647	6.1521		8.12083	6.98285
acetic_acid	2.20672		2.53808	1.21393			1.45453		4.84183		8.78113	3.32464			8.25898	2.80105	1.13365	8.92902	5.30884	6.29393	12.4724		13.4181	6.9092	5.56825	1.08367	1.12953		1.23392	5.80561
acetic_acid	4.04671			2.12738					6.73927		6.13543					4.1984	0.247699		6.54648	3.92461			15.2267	7.27447	6.35076	1.18769	1.36597		1.44882	6.73381
acetic_acid	3.42984			2.11034							9.81961					0.240785	1.06495			5.17807			19.251	6.01318			0.927857			8.9458
acetic_acid	3.72527			2.29488												1.16321				7.13863				7.53225
																0.804643
																1.4407
	APT	BBL	BCG	BS	DZ	EI	GPY	HC	HD	HD1	HLB	HS	JD	LBS	LD	M17	MC	MLS	MRS	NG	PG	RSJ	SL	SY	TJA	TPYR	TPYY	TYC	WSW	XG	XHS	XL	YT
propionic_acid	0.422379	0.16401	0.164066	0.162147	0.161542	0.221296	0.161028	0.162958	0.163846	0.169742	0.163	0.162748	0.161	0.373099	0.438834	0.161624	0.161127	0.381622	0.161562	0.162775	0.162706	0.161048	0.170667	0.162702	0.162217	0.162985	0.161801	0.161289	0.247078	0.163154	0.160389	0.163822	0.459859
propionic_acid	0.272225	0.163702	0.269486	0.367517	0.301685	0	0.437159	0.458117	0.368518	0.229379	0.165775	0.160813	0.162429	0.326839	0.171298	2.08119	0.193253	0.212481	0.420763	0.160565	0.459703	0.301087	0.165002	0.164817	0.398352	0.409915	0.398631	0.160251	0.55124	0.468121	0	0.173166	0.305569
propionic_acid	0.201485	0.301399	0.161362	0.183083	0.0937663	0.179169	0.388508	0.252804	0.305929	0.179798	0.165542	0.17516	0.420676	0.161101	0.589823	0.983422	0.247396	0.307486	0.315114	0.165449	0.275187	0.162108	0.371165	0.396826	0.38278	0.178722	0.161969	0.209687	0.392711	0.336036	0.186619	0.389978	0.174047
propionic_acid	0.359071	0.162243	0.258551	0.270679	0.183929	0.169447	0.172521	0.234542	0.354085	0.201398	0.315615	0.335383	0.169795		0.160606	2.74996	0.307061	0.206221	0.356098	0.42221	0.289986	0.181115	0.246208	0.186084	0.160596	0.264265	0.188481		0.161129	0.168342		0.161223	0.161119
propionic_acid	0.352355	0.188365	0.228137	0.248911	0.17125		0.321211	0.162015	0.16244		0.3082	0.574988	0.266131		0.192579	0.301188	0.19606	0.16779	0.161415	0.20845	0.184984		0.161242	0.298596	0.180567	0.162698	0.343293		0.179993	0.159953		0.189454	0.193538
propionic_acid	0.162056		0.188511	0.160921			0.334081		0.182264		0.169849	0.160819			0.162941	1.41507	0.163838	0.161745	0.188124	0.344571	0.163174		0.197277	0.367698	0.189782	0.182633	0.277702		0.18034	0.184016
propionic_acid	0.268632			0.247114					0.18677		0.202932					2.37845	0.160998		0.176526	0.161322			0.190944	0.161477	0.172441	0.182245	0.280191		0.180849	0.18902
propionic_acid	0.245515			0.26803							0.163123					1.84482	0.17862			0.190426			0.187273	0.199292			0.175121			0.186619
propionic_acid	0.245257			0.262208												0.805884				0.184569				0.189234
																1.11969
																1.24985
	APT	BBL	BCG	BS	DZ	EI	GPY	HC	HD	HD1	HLB	HS	JD	LBS	LD	M17	MC	MLS	MRS	NG	PG	RSJ	SL	SY	TJA	TPYR	TPYY	TYC	WSW	XG	XHS	XL	YT
Isobutyric_acid	0.0581569	0.150827	0.243196	0.0574446	0.0578677	0.0569064	0.0567889	0.0574889	0.188373	0	0.112	0.18145	0.0563333	0.0572463	0.0578604	0.055514	0.121902	0.0582298	0.0559486	0.135017	0.0607793	0.0579718	0.0978333	0.115165	0.100137	0.0572949	0.126606	0.120352	0.0701901	0.0587667	0.056497	0.0583914	0.0598309
Isobutyric_acid	0.0569211	0.0578036	0.0562518	0.0570915	0.0612837	0.060357	0.05816	0.0587508	0.057338	0.0540922	0.0593019	0.0568508	0.0599171	0.0552798	0	0.0874674	0.0546153	0.061459	0.0587278	0.0567281	0.0574899	0.0549972	0.0593442	0.0578593	0.0554494	0.0581618	0.0568205	0.0559334	0.0632749	0.0581564	0.0569404	0	0.0553974
Isobutyric_acid	0.0541399	0.0552914	0.0587003	0	0	0.0604465	0.0558838	0.0548195	0.0551468	0.0589672	0.0593588	0	0.0610375	0.0625704	0.0607344	0.266999	0.0578802	0.0550415	0.0549853	0.0578347	0.0559813	0.0690318	0.0582471	0.0579174	0.0577419	0.0546848	0.0554451	0.0608256	0.0684614	0.0605105	0	0.0593551	0.0551314
Isobutyric_acid	0.0569288	0.0644868	0.057695	0.0547067	0.0628401	0	0	0.0592785	0.0574844	0	0.0551136	0.0555144	0		0.0727983	0.406012	0.0546707	0.0558758	0.0547923	0.0574307	0.0577962	0.0589532	0.0564075	0.0977322	0.0642477	0.0576828	0		0.07264	0.0552173		0.0576362	0.0652126
Isobutyric_acid	0.0595297	0.0572759	0	0.0571143	0		0.0554356	0.0648319	0.0659138		0.054818	0.0637654	0.0559596		0	0.0557303	0.0599355	0.0550534	0.0599548	0.0570758	0		0.0573599	0.0553057	0	0.0771676	0.0552092		0.0633554	0.0724498		0.0564456	0
Isobutyric_acid	0.0584863		0	0.0569214			0.0580212		0.0577666		0.0613746	0.0613561			0	0.372628	0.0763261	0	0.0577363	0.056066	0.0567443		0.058344	0.0557907	0	0.057995	0.0560035		0.0651495	0.0547104
Isobutyric_acid	0.0607352			0.0590368					0		0.0620055					0.473743	0.0594253		0.056533	0.0710699			0	0.0673858	0	0.0604401	0.0829081		0.0641222	0
Isobutyric_acid	0.055327			0.0544247							0					0.0680146	0			0.0608128			0	0.0616125			0.0644626			0
Isobutyric_acid	0.058572			0												0.0714187				0				0
																0.0616376
																0.0645337
	APT	BBL	BCG	BS	DZ	EI	GPY	HC	HD	HD1	HLB	HS	JD	LBS	LD	M17	MC	MLS	MRS	NG	PG	RSJ	SL	SY	TJA	TPYR	TPYY	TYC	WSW	XG	XHS	XL	YT
Butyric_acid	0.153408	0.147925	0.190324	0.18473	0.136424	0.135582	0.133447	0.130566	0.181783	0.130433	0.131333	0.19162	0.131	0.13162	0.130237	0.928915	0.141992	0.130093	0.146498	0.13026	0.142704	0.190123	0.13	0.135733	0.135278	0.13334	0.136402	0.136918	0.149649	0.139097	0.132652	0.133768	0.131144
	0.207108	0.137125	0.208804	0.263287	0.161075	0.273141	0.141134	0.130856	0.143208	0.128596	0.137174	0.144077	0.133789	0.129276	0.131586	1.7191	0.138606	0.164039	0.137548	0.130462	0.135048	0.13266	0.173824	0.135709	0.13033	0.131602	0.138202	0.234523	0.145187	0.135075	0.238914	0	0.130831
	0.157339	0.131388	0.0964289	0.134896	0.00167903	0.128323	0.13074	0.128253	0.133044	0.128489	0.143713	0.130648	0.132603	0.0650126	0.130789	2.73925	0.137198	0.127333	0.1292	0.145906	0.139281	0.207906	0.129655	0.133033	0.130106	0.136635	0.134613	0.143814	0.145225	0.134623	0.129062	0.129954	0.131573
	0.148493	0.249302	0.139107	0.146585	0.135158	0.12992	0.126399	0.132319	0.132272	0.129503	0.128351	0.130138	0.127113		0.258527	3.03045	0.134082	0.12971	0.129902	0.132126	0.129545	0.129633	0.130695	0.1302	0.282132	0.136472	0.143405		0.332064	0.130626		0.249518	0.0553629
	0.192798	0.129758	0.136343	0.149613	0.130199		0.130631	0.170997	0.21396		0.128376	0.134531	0.128238		0.132967	1.22986	0.149003	0.174834	0.324767	0.132132	0.126796		0.185402	0.128429	0.128816	0.0547364	0.135043		0.137459	0.273921		0.126725	0.132155
	0.200391		0.141656	0.213186			0.121452		0.128906		0.163321	0.263218			0.131618	2.55763	0.271747	0.130565	0.128385	0.128497	0.142202		0.130234	0.129209	0.128729	0.129849	0.136527		0.142486	0.130711
	0.129148			0.130661					0.128722		0.130726					3.03295	0.133967		0.135352	0.276476			0.132749	0.19713	0.136344	0.134052	0.226968		0.144389	0.127084
	0.127846			0.128374							0.134399					0.447919	0.136873			0.130382			0.127037	0.131103			0.12811			0.129062
	0.128036			0.128786												2.52755				0.127505				0.128773
																3.33512
																3.20875
	APT	BBL	BCG	BS	DZ	EI	GPY	HC	HD	HD1	HLB	HS	JD	LBS	LD	M17	MC	MLS	MRS	NG	PG	RSJ	SL	SY	TJA	TPYR	TPYY	TYC	WSW	XG	XHS	XL	YT
Isovaleric_acid	0.136648	0.131927	0.142693	0.134147	0.140389	0.137803	0.133883	0.135874	0.131505	0.12964	0.13	0.129745	0.137	0.137582	0.137813	0.138468	0.129984	0.137446	0.133618	0.130526	0.146844	0.144999	0.130333	0.133086	0.130178	0.134615	0.132582	0.129615	0.143066	0.139552	0.136022	0.138159	0.139704
	0.142108	0.135856	0.134882	0.13404	0.145306	0.1295	0.139186	0.139837	0.137036	0.131969	0.14041	0.134598	0.139814	0.131795	0.131189	0.318188	0.130909	0.137948	0.139879	0.133504	0.137603	0.133033	0.15208	0.137407	0.134783	0.137871	0.135761	0.13488	0.136729	0.137859	0.128595	0.135895	0.13461
	0.129543	0.132037	0.165605	0.143083	0.00347198	0.13214	0.134021	0.13148	0.132337	0.135132	0.140533	0.131596	0.144137	0.194827	0.144267	0.873036	0.137388	0.13337	0.13125	0.140132	0.13556	0.134149	0.140923	0.137669	0.235322	0.131874	0.135658	0.142013	0.142815	0.137489	0.130414	0.141521	0.134726
	0.135295	0.130239	0.135987	0.129896	0.146418	0.13001	0.154486	0.141162	0.138378	0.136359	0.133048	0.133709	0		0.127988	1.17285	0.131931	0.135369	0.13641	0.137774	0.14133	0.132944	0.135483	0.131085	0.12778	0.139756	0.130738		0.136915	0.136066		0.130112	0.129066
	0.141655	0.134932	0	0.138015	0.131333		0.135491	0.134271	0.131447		0.135841	0.147222	0.134466		0.144212	0.139307	0.148672	0.127772	0.129257	0.134356	0.129762		0.128508	0.132585	0.136871	0.144776	0.133217		0.134198	0.129345		0.1323	0.14234
	0.179596		0.129344	0.136439			0.129934		0.138174		0.150617	0.127633			0.131705	0.82722	0.133553	0.129611	0.136351	0.136549	0.135766		0.14042	0.137372	0.147196	0.136167	0.139166		0.132996	0.129588
	0.137188			0.136334					0.146936		0.140691					1.07198	0.138458		0.135517	0.128547			0.148957	0.134068	0.136955	0.131939	0.153504		0.134494	0.130198
	0.1323			0							0.130488					2.82468	0.130444			0.139413			0.138451	0.142758			0.133661			0.130414
	0.13368			0												0.224061				0.137674				0.130083
																0.210843
																0.238488
	APT	BBL	BCG	BS	DZ	EI	GPY	HC	HD	HD1	HLB	HS	JD	LBS	LD	M17	MC	MLS	MRS	NG	PG	RSJ	SL	SY	TJA	TPYR	TPYY	TYC	WSW	XG	XHS	XL	YT
N-valeric_acid	0	0	0	0	0.155596	0	0	0	0.179699	0	0	0.184009	0	0	0	0.159035	0	0	0	0	0.186762	0.160953	0	0	0	0	0	0	0	0	0.160322	0	0
	0.167365	0	0.160461	0	0.158712	0.289551	0.156237	0	0	0	0	0.155641	0.155059	0	0.155515	0.300848	0	0.159629	0	0	0	0	0.168465	0	0	0	0	0.289858	0	0	0.294296	0	0
	0	0	0.269903	0.156094	0	0	0	0	0	0.157964	0.156211	0.156203	0	0.303899	0.157511	0.717593	0	0	0	0.158143	0.157718	0.302173	0	0	0.166797	0.162171	0	0.162881	0.159413	0.15947	0	0.21876	0.16255
	0	0.284927	0.156657	0	0.162396	0	0	0.166578	0.155617	0	0	0	0		0.283999	1.06486	0	0	0	0	0	0	0.181196	0.161914	0.309552	0.15929	0.163068		0.299305	0.157357		0.270431	0.298833
	0.154882	0.158119	0	0.155459	0		0	0.270354	0.283917		0	0.159488	0		0	0.161293	0.170923	0.292091	0.307236	0.158752	0		0.296422	0	0	0.300198	0		0	0.32036		0	0
	0.284054		0	0.287406			0.293587		0.159479		0.279402	0.317983			0	0.39147	0.303149	0	0.158626	0	0.156495		0.158541	0.155697	0	0.159313	0		0	0
	0			0.158115					0		0.161378					0.64583	0.161336		0.157679	0.278208			0	0.2706	0	0	0.326763		0	0
	0			0							0					0.404991	0			0.160751			0	0.160998			0.158182			0
	0			0												0.183848				0				0
																0.195064
																0.198844
	APT	BBL	BCG	BS	DZ	EI	GPY	HC	HD	HD1	HLB	HS	JD	LBS	LD	M17	MC	MLS	MRS	NG	PG	RSJ	SL	SY	TJA	TPYR	TPYY	TYC	WSW	XG	XHS	XL	YT
Hexanoic_acid	0.314894	0.264068	0.289783	0.336812	0.269663	0.266564	0.326545	0.364774	0.268732	0.272028	0.275667	0.274457	0.315	0.288327	0.338273	0.265903	0.265046	0.317468	0.33048	0.275462	0.312267	0.268675	0	0.298159	0.267246	0.31151	0.266993	0.266051	0.331378	0.347661	0.272543	0.331061	0.357665
	0.282637	0.3239	0.271682	0.309003	0.272353	0.137149	0.263225	0.328419	0.328121	0	0.313248	0.332344	0.347483	0	0.270034	0.400083	0.305016	0.267177	0.281552	0.354832	0.351241	0	0.282355	0.334697	0.264218	0.299896	0.303213	0.133348	0.264078	0.355865	0.133084	0.26406	0
	0.268222	0	0.181905	0.295637	0.00110971	0.262262	0.305941	0	0	0	0.29647	0.260888	0.315928	0.170562	0.262599	0.735876	0.319382	0	0	0.262952	0	0.136192	0.301065	0.305055	0.272274	0.284615	0.327627	0.274966	0.266723	0.262373	0	0.262258	0.260779
	0	0.134875	0.266776	0	0.284361	0.261805	0.271162	0.28891	0	0	0	0	0.265027		0.135816	0.299	0	0.260948	0	0.322735	0	0	0.261857	0.277518	0.168694	0.268706	0.27341		0.139275	0.265357		0.138595	0.135587
	0.262154	0.264861	0	0.262351	0.266965		0.261049	0.143686	0.136162		0	0.261945	0		0	0.276784	0.294101	0.133661	0.137545	0.26875	0		0.134429	0	0	0.139819	0		0	0.135988		0	0
	0.13588		0.285347	0.133761			0.133431		0.268419		0.137053	0.133586			0	0.284144	0.136708	0	0.266106	0	0		0.270984	0.262003	0	0.264078	0		0	0
	0.27007			0.268419					0		0.271135					0.33012	0.265506		0	0.134727			0	0.133319	0	0	0.147259		0	0
	0.26763			0							0					1.07721	0			0.267015			0	0.267497			0.266165			0
	0			0												0.072483				0				0
																0
																0
	Q\p
acetic_acid	0	APT	BBL	BCG	BS	DZ	EI	GPY	HC	HD	HD1	HLB	HS	JD	LBS	LD	M17	MC	MLS	MRS	NG	PG	RSJ	SL	SY	TJA	TPYR	TPYY	TYC	WSW	XG	XHS	XL	YT
	APT	0	0.6848	0.9992	0.9957	0.2975	0.6652	0.2733	0.1277	0.1991	0.2098	3.032e-05	0.4554	0.9943	2.942e-05	0.01167	0.991	0.3116	0.05275	0.9905	0.222	4.798e-05	0.7369	2.942e-05	0.04877	1	0.6723	0.4166	2.942e-05	0.8194	0.01734	0.04035	0.01455	0.000691
	BBL	3.803	0	1	1	1	1	1	2.962e-05	3.003e-05	3.012e-05	2.942e-05	3.609e-05	0.002118	2.942e-05	2.942e-05	1	1	2.944e-05	0.001596	3.023e-05	2.942e-05	1	2.942e-05	2.944e-05	0.1462	1	1	2.942e-05	1	2.942e-05	2.943e-05	2.942e-05	2.942e-05
	BCG	2.394	1.409	0	1	0.9999	1	0.9999	0.0001253	0.0002564	0.0002816	2.942e-05	0.001519	0.09859	2.942e-05	3.107e-05	1	1	4.921e-05	0.08093	0.0003126	2.942e-05	1	2.942e-05	4.673e-05	0.8469	1	1	2.942e-05	1	3.254e-05	4.197e-05	3.177e-05	2.944e-05
	BS	2.633	1.17	0.2395	0	1	1	1	6.672e-05	0.000121	0.0001317	2.942e-05	0.0006759	0.05711	2.942e-05	2.996e-05	1	1	3.663e-05	0.04603	0.0001449	2.942e-05	1	2.942e-05	3.569e-05	0.7338	1	1	2.942e-05	1	3.047e-05	3.391e-05	3.02e-05	2.942e-05
	DZ	4.49	0.6864	2.096	1.856	0	1	1	2.942e-05	2.944e-05	2.944e-05	2.942e-05	2.971e-05	0.0002165	2.942e-05	2.942e-05	1	1	2.942e-05	0.0001631	2.944e-05	2.942e-05	1	2.942e-05	2.942e-05	0.03004	1	1	2.942e-05	1	2.942e-05	2.942e-05	2.942e-05	2.942e-05
	EI	3.837	0.03434	1.444	1.204	0.6521	0	1	2.959e-05	2.994e-05	3.001e-05	2.942e-05	3.517e-05	0.001899	2.942e-05	2.942e-05	1	1	2.944e-05	0.001431	3.011e-05	2.942e-05	1	2.942e-05	2.944e-05	0.1364	1	1	2.942e-05	1	2.942e-05	2.943e-05	2.942e-05	2.942e-05
	GPY	4.542	0.7386	2.148	1.909	0.05212	0.7042	0	2.942e-05	2.943e-05	2.943e-05	2.942e-05	2.964e-05	0.0001832	2.942e-05	2.942e-05	1	1	2.942e-05	0.000139	2.944e-05	2.942e-05	1	2.942e-05	2.942e-05	0.02621	1	1	2.942e-05	1	2.942e-05	2.942e-05	2.942e-05	2.942e-05
	HC	4.95	8.754	7.344	7.584	9.44	8.788	9.492	0	1	1	0.8394	1	0.9997	2.942e-05	1	5.182e-05	2.942e-05	1	0.9999	1	0.9885	2.974e-05	2.942e-05	1	0.6465	2.96e-05	2.944e-05	0.08361	3.014e-05	1	1	1	1
	HD	4.723	8.526	7.117	7.356	9.212	8.56	9.265	0.2276	0	1	0.7303	1	1	2.942e-05	1	8.553e-05	2.944e-05	1	1	1	0.966	3.037e-05	2.942e-05	1	0.7707	2.997e-05	2.948e-05	0.04911	3.148e-05	1	1	1	0.9999
	HD1	4.694	8.497	7.088	7.327	9.184	8.532	9.236	0.2561	0.02857	0	0.7149	1	1	2.942e-05	1	9.223e-05	2.944e-05	1	1	1	0.9617	3.051e-05	2.942e-05	1	0.7848	3.005e-05	2.949e-05	0.04579	3.176e-05	1	1	1	0.9999
	HLB	8.443	12.25	10.84	11.08	12.93	12.28	12.98	3.493	3.72	3.749	0	0.4227	0.01791	2.942e-05	0.9979	2.942e-05	2.942e-05	0.9553	0.02279	0.6975	1	2.942e-05	2.942e-05	0.9608	0.0001188	2.942e-05	2.942e-05	1	2.942e-05	0.9947	0.9717	0.9964	1
	HS	4.193	7.996	6.587	6.826	8.682	8.03	8.735	0.7575	0.53	0.5014	4.25	0	1	2.942e-05	1	0.000444	2.975e-05	1	1	1	0.8094	3.945e-05	2.942e-05	1	0.9527	3.549e-05	3.027e-05	0.01212	4.976e-05	1	1	1	0.9959
	JD	2.679	6.482	5.073	5.312	7.168	6.516	7.221	2.272	2.044	2.015	5.764	1.514	0	2.942e-05	0.9249	0.0421	0.000238	0.9947	1	1	0.09795	0.002857	2.942e-05	0.9936	1	0.001976	0.0004613	0.0001012	0.004809	0.9554	0.9901	0.9431	0.4859
	LBS	19.15	22.95	21.54	21.78	23.64	22.99	23.69	14.2	14.43	14.46	10.71	14.96	16.47	0	2.942e-05	2.942e-05	2.942e-05	2.942e-05	2.942e-05	2.942e-05	2.942e-05	2.942e-05	0.9988	2.942e-05	2.942e-05	2.942e-05	2.942e-05	2.946e-05	2.942e-05	2.942e-05	2.942e-05	2.942e-05	2.942e-05
	LD	5.918	9.721	8.311	8.551	10.41	9.755	10.46	0.9671	1.195	1.223	2.526	1.725	3.239	13.23	0	2.972e-05	2.942e-05	1	0.9455	1	1	2.942e-05	2.942e-05	1	0.1604	2.942e-05	2.942e-05	0.4629	2.942e-05	1	1	1	1
	M17	2.758	1.045	0.3647	0.1253	1.731	1.079	1.783	7.709	7.481	7.453	11.2	6.951	5.437	21.91	8.676	0	1	3.36e-05	0.03362	0.0001005	2.942e-05	1	2.942e-05	3.304e-05	0.6643	1	1	2.942e-05	1	3.001e-05	3.2e-05	2.985e-05	2.942e-05
	MC	4.46	0.6573	2.067	1.827	0.02917	0.6229	0.08129	9.411	9.183	9.155	12.9	8.653	7.139	23.61	10.38	1.702	0	2.942e-05	0.0001787	2.945e-05	2.942e-05	1	2.942e-05	2.942e-05	0.03238	1	1	2.942e-05	1	2.942e-05	2.942e-05	2.942e-05	2.942e-05
	MLS	5.345	9.148	7.739	7.978	9.835	9.183	9.887	0.3947	0.6222	0.6508	3.098	1.152	2.666	13.81	0.5724	8.103	9.806	0	0.997	1	0.9991	2.946e-05	2.942e-05	1	0.4147	2.944e-05	2.942e-05	0.1885	2.952e-05	1	1	1	1
	MRS	2.768	6.571	5.162	5.401	7.258	6.605	7.31	2.182	1.955	1.926	5.675	1.425	0.08913	16.38	3.15	5.526	7.228	2.577	0	1	0.1185	0.002159	2.942e-05	0.9963	1	0.001488	0.0003424	0.0001309	0.003659	0.9692	0.994	0.9598	0.5388
	NG	4.663	8.466	7.056	7.296	9.152	8.5	9.205	0.2876	0.06006	0.03149	3.78	0.4699	1.984	14.49	1.255	7.421	9.123	0.6823	1.895	0	0.9564	3.068e-05	2.942e-05	1	0.7998	3.015e-05	2.95e-05	0.04237	3.212e-05	1	1	1	0.9999
	PG	7.754	11.56	10.15	10.39	12.24	11.59	12.3	2.804	3.031	3.06	0.6888	3.561	5.075	11.4	1.837	10.51	12.21	2.409	4.986	3.092	0	2.942e-05	2.942e-05	0.9993	0.001122	2.942e-05	2.942e-05	0.9995	2.942e-05	1	0.9996	1	1
	RSJ	3.708	0.09518	1.314	1.075	0.7816	0.1295	0.8337	8.658	8.431	8.402	12.15	7.901	6.387	22.86	9.625	0.9496	0.7524	9.053	6.476	8.371	11.46	0	2.942e-05	2.945e-05	0.1761	1	1	2.942e-05	1	2.942e-05	2.944e-05	2.942e-05	2.942e-05
	SL	21.59	25.4	23.99	24.23	26.08	25.43	26.14	16.64	16.87	16.9	13.15	17.4	18.91	2.443	15.68	24.35	26.05	16.25	18.83	16.93	13.84	25.3	0	2.942e-05	2.942e-05	2.942e-05	2.942e-05	2.942e-05	2.942e-05	2.942e-05	2.942e-05	2.942e-05	2.942e-05
	SY	5.377	9.181	7.771	8.011	9.867	9.215	9.919	0.427	0.6546	0.6832	3.066	1.185	2.699	13.77	0.54	8.136	9.838	0.03236	2.609	0.7146	2.377	9.085	16.22	0	0.3967	2.944e-05	2.942e-05	0.2002	2.951e-05	1	1	1	1
	TJA	1.081	4.884	3.474	3.714	5.57	4.918	5.622	3.87	3.642	3.614	7.363	3.112	1.598	18.07	4.837	3.839	5.541	4.265	1.687	3.582	6.674	4.789	20.51	4.297	0	0.1399	0.05318	2.947e-05	0.2394	0.2093	0.3555	0.1862	0.01919
	TPYR	3.825	0.02192	1.431	1.192	0.6645	0.01241	0.7166	8.775	8.548	8.519	12.27	8.018	6.504	22.98	9.743	1.067	0.6353	9.17	6.593	8.488	11.58	0.1171	25.42	9.203	4.906	0	1	2.942e-05	1	2.942e-05	2.943e-05	2.942e-05	2.942e-05
	TPYY	4.261	0.458	1.867	1.628	0.2285	0.4236	0.2806	9.212	8.984	8.955	12.7	8.454	6.94	23.41	10.18	1.503	0.1993	9.606	7.029	8.924	12.02	0.5532	25.85	9.639	5.342	0.4361	0	2.942e-05	1	2.942e-05	2.942e-05	2.942e-05	2.942e-05
	TYC	10.1	13.9	12.49	12.73	14.59	13.94	14.64	5.147	5.375	5.403	1.654	5.905	7.419	9.053	4.18	12.86	14.56	4.752	7.33	5.435	2.343	13.81	11.5	4.72	9.017	13.92	14.36	0	2.942e-05	0.3833	0.2298	0.4183	0.9143
	WSW	3.539	0.2639	1.146	0.9061	0.9503	0.2982	1.002	8.49	8.262	8.234	11.98	7.732	6.218	22.69	9.457	0.7809	0.9212	8.884	6.307	8.202	11.29	0.1687	25.13	8.917	4.62	0.2858	0.7219	13.64	0	2.943e-05	2.948e-05	2.942e-05	2.942e-05
	XG	5.776	9.579	8.17	8.409	10.27	9.614	10.32	0.8257	1.053	1.082	2.667	1.583	3.097	13.37	0.1414	8.535	10.24	0.431	3.008	1.113	1.978	9.484	15.82	0.3987	4.696	9.601	10.04	4.321	9.315	0	1	1	1
	XHS	5.454	9.257	7.848	8.087	9.944	9.292	9.996	0.5038	0.7313	0.7599	2.989	1.261	2.775	13.7	0.4633	8.213	9.915	0.1091	2.686	0.7914	2.3	9.162	16.14	0.07673	4.374	9.279	9.715	4.643	8.993	0.3219	0	1	1
	XL	5.839	9.643	8.233	8.473	10.33	9.677	10.38	0.889	1.117	1.145	2.604	1.647	3.161	13.31	0.07802	8.598	10.3	0.4944	3.072	1.177	1.915	9.547	15.75	0.462	4.759	9.665	10.1	4.258	9.379	0.06335	0.3853	0	1
	YT	6.819	10.62	9.213	9.453	11.31	10.66	11.36	1.869	2.097	2.125	1.624	2.627	4.141	12.33	0.902	9.578	11.28	1.474	4.051	2.157	0.9349	10.53	14.77	1.442	5.739	10.64	11.08	3.278	10.36	1.043	1.365	0.98	0
propionic_acid	0	APT	BBL	BCG	BS	DZ	EI	GPY	HC	HD	HD1	HLB	HS	JD	LBS	LD	M17	MC	MLS	MRS	NG	PG	RSJ	SL	SY	TJA	TPYR	TPYY	TYC	WSW	XG	XHS	XL	YT
	APT	0	1	1	1	1	1	1	1	1	1	1	1	1	1	1	2.942e-05	1	1	1	1	1	1	1	1	1	1	1	1	1	1	1	1	1
	BBL	0.9237	0	1	1	1	1	1	1	1	1	1	1	1	1	1	2.942e-05	1	1	1	1	1	1	1	1	1	1	1	1	1	1	1	1	1
	BCG	0.7527	0.171	0	1	1	1	1	1	1	1	1	1	1	1	1	2.942e-05	1	1	1	1	1	1	1	1	1	1	1	1	1	1	1	1	1
	BS	0.4324	0.4912	0.3203	0	1	1	1	1	1	1	1	1	1	1	1	2.942e-05	1	1	1	1	1	1	1	1	1	1	1	1	1	1	1	1	1
	DZ	1.07	0.1467	0.3177	0.6379	0	1	1	1	1	1	1	1	1	1	1	2.942e-05	1	1	1	1	1	1	1	1	1	1	1	1	1	1	1	1	1
	EI	1.504	0.5806	0.7516	1.072	0.4339	0	1	1	1	1	1	1	1	1	1	2.942e-05	1	1	1	1	1	1	1	1	1	1	1	1	1	1	1	1	1
	GPY	0.2326	1.156	0.9853	0.665	1.303	1.737	0	1	1	1	1	1	1	1	1	2.942e-05	1	1	1	1	1	1	1	1	1	1	1	1	1	1	1	1	1
	HC	0.2922	0.6314	0.4605	0.1402	0.7781	1.212	0.5249	0	1	1	1	1	1	1	1	2.942e-05	1	1	1	1	1	1	1	1	1	1	1	1	1	1	1	1	1
	HD	0.3772	0.5465	0.3755	0.05523	0.6932	1.127	0.6098	0.08495	0	1	1	1	1	1	1	2.942e-05	1	1	1	1	1	1	1	1	1	1	1	1	1	1	1	1	1
	HD1	0.933	0.009388	0.1803	0.5006	0.1373	0.5712	1.166	0.6408	0.5559	0	1	1	1	1	1	2.942e-05	1	1	1	1	1	1	1	1	1	1	1	1	1	1	1	1	1
	HLB	0.8062	0.1174	0.05355	0.3738	0.2641	0.698	1.039	0.514	0.4291	0.1268	0	1	1	1	1	2.942e-05	1	1	1	1	1	1	1	1	1	1	1	1	1	1	1	1	1
	HS	0.2101	0.7136	0.5426	0.2223	0.8603	1.294	0.4427	0.08215	0.1671	0.723	0.5962	0	1	1	1	2.942e-05	1	1	1	1	1	1	1	1	1	1	1	1	1	1	1	1	1
	JD	0.4886	0.4351	0.2641	0.05617	0.5818	1.016	0.7212	0.1964	0.1114	0.4445	0.3177	0.2785	0	1	1	2.942e-05	1	1	1	1	1	1	1	1	1	1	1	1	1	1	1	1	1
	LBS	0.06533	0.989	0.818	0.4977	1.136	1.57	0.1673	0.3576	0.4425	0.9984	0.8716	0.2754	0.5539	0	1	2.942e-05	1	1	1	1	1	1	1	1	1	1	1	1	1	1	1	1	1
	LD	0.05448	0.9781	0.8072	0.4869	1.125	1.559	0.1781	0.3467	0.4317	0.9875	0.8607	0.2646	0.5431	0.01085	0	2.942e-05	1	1	1	1	1	1	1	1	1	1	1	1	1	1	1	1	1
	M17	11.85	12.77	12.6	12.28	12.92	13.35	11.61	12.14	12.22	12.78	12.65	12.06	12.34	11.78	11.79	0	2.942e-05	2.942e-05	2.942e-05	2.942e-05	2.942e-05	2.942e-05	2.942e-05	2.942e-05	2.942e-05	2.942e-05	2.942e-05	2.942e-05	2.942e-05	2.942e-05	2.942e-05	2.942e-05	2.942e-05
	MC	0.8683	0.05539	0.1156	0.4359	0.2021	0.636	1.101	0.576	0.4911	0.06478	0.06201	0.6582	0.3797	0.9336	0.9227	12.72	0	1	1	1	1	1	1	1	1	1	1	1	1	1	1	1	1
	MLS	0.45	0.4736	0.3027	0.01761	0.6203	1.054	0.6826	0.1578	0.07284	0.483	0.3562	0.2399	0.03856	0.5154	0.5045	12.3	0.4182	0	1	1	1	1	1	1	1	1	1	1	1	1	1	1	1
	MRS	0.2907	0.633	0.462	0.1417	0.7797	1.214	0.5233	0.001537	0.08649	0.6423	0.5156	0.08061	0.1979	0.356	0.3452	12.14	0.5776	0.1593	0	1	1	1	1	1	1	1	1	1	1	1	1	1	1
	NG	0.6379	0.2858	0.1148	0.2055	0.4325	0.8664	0.8705	0.3456	0.2607	0.2952	0.1684	0.4278	0.1493	0.7032	0.6923	12.48	0.2304	0.1878	0.3472	0	1	1	1	1	1	1	1	1	1	1	1	1	1
	PG	0.2719	0.6517	0.4808	0.1605	0.7984	1.232	0.5046	0.0203	0.1053	0.6611	0.5343	0.06185	0.2167	0.3373	0.3264	12.12	0.5963	0.1781	0.01877	0.3659	0	1	1	1	1	1	1	1	1	1	1	1	1
	RSJ	0.8651	0.05859	0.1124	0.4326	0.2053	0.6392	1.098	0.5728	0.4879	0.06798	0.05881	0.655	0.3765	0.9304	0.9195	12.71	0.003206	0.415	0.5744	0.2272	0.5931	0	1	1	1	1	1	1	1	1	1	1	1
	SL	0.7577	0.1659	0.005033	0.3253	0.3126	0.7465	0.9904	0.4655	0.3806	0.1753	0.04852	0.5477	0.2691	0.8231	0.8122	12.6	0.1105	0.3077	0.467	0.1199	0.4858	0.1073	0	1	1	1	1	1	1	1	1	1	1
	SY	0.4854	0.4383	0.2673	0.05295	0.585	1.019	0.718	0.1931	0.1082	0.4477	0.3209	0.2753	0.003222	0.5507	0.5398	12.33	0.3829	0.03534	0.1947	0.1525	0.2134	0.3797	0.2724	0	1	1	1	1	1	1	1	1	1
	TJA	0.4968	0.4268	0.2559	0.06441	0.5735	1.007	0.7294	0.2046	0.1196	0.4362	0.3094	0.2867	0.008235	0.5622	0.5513	12.34	0.3714	0.0468	0.2061	0.1411	0.2249	0.3682	0.2609	0.01146	0	1	1	1	1	1	1	1	1
	TPYR	0.657	0.2666	0.09566	0.2246	0.4133	0.8472	0.8897	0.3648	0.2799	0.276	0.1492	0.447	0.1684	0.7224	0.7115	12.5	0.2112	0.207	0.3663	0.01916	0.3851	0.208	0.1007	0.1717	0.1602	0	1	1	1	1	1	1	1
	TPYY	0.354	0.5696	0.3987	0.0784	0.7163	1.15	0.5866	0.06178	0.02317	0.579	0.4522	0.1439	0.1346	0.4193	0.4085	12.2	0.5143	0.09601	0.06331	0.2839	0.08208	0.511	0.4037	0.1314	0.1428	0.303	0	1	1	1	1	1	1
	TYC	1.129	0.2049	0.3759	0.6961	0.05819	0.3757	1.361	0.8363	0.7514	0.1955	0.3223	0.9185	0.64	1.194	1.183	12.98	0.2603	0.6785	0.8379	0.4907	0.8566	0.2635	0.3708	0.6432	0.6317	0.4715	0.7745	0	1	1	1	1	1
	WSW	0.1142	0.8094	0.6385	0.3182	0.9561	1.39	0.3469	0.178	0.2629	0.8188	0.692	0.09584	0.3743	0.1796	0.1687	11.96	0.754	0.3358	0.1765	0.5236	0.1577	0.7508	0.6435	0.3711	0.3826	0.5428	0.2398	1.014	0	1	1	1	1
	XG	0.5331	0.3906	0.2196	0.1007	0.5373	0.9712	0.7657	0.2409	0.1559	0.3999	0.2732	0.323	0.04451	0.5984	0.5876	12.38	0.3352	0.08307	0.2424	0.1048	0.2612	0.332	0.2246	0.04773	0.03628	0.1239	0.1791	0.5955	0.4189	0	1	1	1
	XHS	1.795	0.8718	1.043	1.363	0.725	0.2911	2.028	1.503	1.418	0.8624	0.9892	1.585	1.307	1.861	1.85	13.64	0.9271	1.345	1.505	1.158	1.523	0.9303	1.038	1.31	1.299	1.138	1.441	0.6669	1.681	1.262	0	1	1
	XL	0.711	0.2127	0.04173	0.2786	0.3594	0.7933	0.9436	0.4187	0.3338	0.2221	0.09528	0.5009	0.2224	0.7763	0.7654	12.56	0.1573	0.2609	0.4203	0.07309	0.439	0.1541	0.04677	0.2256	0.2141	0.05393	0.357	0.4176	0.5967	0.1779	1.084	0	1
	YT	0.2408	0.6829	0.5119	0.1916	0.8296	1.264	0.4734	0.05146	0.1364	0.6923	0.5655	0.03069	0.2478	0.3061	0.2952	12.09	0.6275	0.2093	0.04993	0.3971	0.03116	0.6243	0.517	0.2446	0.2561	0.4163	0.1132	0.8878	0.1265	0.2923	1.555	0.4702	0
Isobutyric_acid	0	APT	BBL	BCG	BS	DZ	EI	GPY	HC	HD	HD1	HLB	HS	JD	LBS	LD	M17	MC	MLS	MRS	NG	PG	RSJ	SL	SY	TJA	TPYR	TPYY	TYC	WSW	XG	XHS	XL	YT
	APT	0	1	1	1	1	1	1	1	1	1	1	1	1	1	1	0.02206	1	1	1	1	1	1	1	1	1	1	1	1	1	1	1	1	1
	BBL	0.9036	0	1	1	1	1	1	1	1	0.9997	1	1	1	1	0.9999	0.1777	1	1	1	1	1	1	1	1	1	1	1	1	1	1	1	1	1
	BCG	0.5406	0.3629	0	1	1	1	1	1	1	1	1	1	1	1	1	0.08371	1	1	1	1	1	1	1	1	1	1	1	1	1	1	1	1	1
	BS	0.6286	1.532	1.169	0	1	1	1	1	1	1	1	1	1	1	1	0.003562	1	1	1	1	1	1	1	1	1	1	1	1	1	1	1	1	1
	DZ	0.9848	1.888	1.525	0.3562	0	1	1	1	1	1	1	1	1	1	1	0.001129	1	1	1	1	1	1	1	1	1	1	1	1	1	1	1	1	1
	EI	0.6126	1.516	1.153	0.016	0.3722	0	1	1	1	1	1	1	1	1	1	0.003743	1	1	1	1	1	1	1	1	1	1	1	1	1	1	1	1	1
	GPY	0.4757	1.379	1.016	0.1529	0.5091	0.1369	0	1	1	1	1	1	1	1	1	0.005683	1	1	1	1	1	1	1	1	1	1	1	1	1	1	1	1	1
	HC	0.06442	0.8391	0.4762	0.6931	1.049	0.6771	0.5401	0	1	1	1	1	1	1	1	0.02618	1	1	1	1	1	1	1	1	1	1	1	1	1	1	1	1	1
	HD	0.5199	0.3836	0.02071	1.149	1.505	1.133	0.9956	0.4555	0	1	1	1	1	1	1	0.0799	1	1	1	1	1	1	1	1	1	1	1	1	1	1	1	1	1
	HD1	1.362	2.265	1.902	0.7332	0.377	0.7492	0.8861	1.426	1.882	0	1	1	1	1	1	0.0003204	1	1	1	1	1	1	1	1	1	1	1	0.9994	1	1	1	1	1
	HLB	0.01634	0.8872	0.5243	0.645	1.001	0.629	0.492	0.04809	0.5036	1.378	0	1	1	1	1	0.02305	1	1	1	1	1	1	1	1	1	1	1	1	1	1	1	1	1
	HS	0.5645	0.339	0.0239	1.193	1.549	1.177	1.04	0.5001	0.04461	1.926	0.5482	0	1	1	1	0.08829	1	1	1	1	1	1	1	1	1	1	1	1	1	1	1	1	1
	JD	0.5096	1.413	1.05	0.119	0.4752	0.103	0.03393	0.5741	1.03	0.8522	0.526	1.074	0	1	1	0.005129	1	1	1	1	1	1	1	1	1	1	1	1	1	1	1	1	1
	LBS	0.03344	0.8701	0.5072	0.6621	1.018	0.6461	0.5091	0.03098	0.4865	1.395	0.0171	0.5311	0.5431	0	1	0.02412	1	1	1	1	1	1	1	1	1	1	1	1	1	1	1	1	1
	LD	1.193	2.097	1.734	0.5647	0.2086	0.5807	0.7177	1.258	1.713	0.1684	1.21	1.758	0.6837	1.227	0	0.0005629	1	1	1	1	1	1	1	1	1	1	1	0.9999	1	1	1	1	1
	M17	5.687	4.784	5.147	6.316	6.672	6.3	6.163	5.623	5.167	7.049	5.671	5.123	6.197	5.654	6.881	0	0.0316	0.005867	0.02024	0.03452	0.006308	0.03029	0.006584	0.04288	0.001871	0.03121	0.03812	0.2093	0.06374	0.004048	0.001426	0.004929	0.005475
	MC	0.1368	0.7668	0.4039	0.7654	1.122	0.7494	0.6125	0.07233	0.3832	1.499	0.1204	0.4278	0.6464	0.1033	1.33	5.55	0	1	1	1	1	1	1	1	1	1	1	1	1	1	1	1	1
	MLS	0.4651	1.369	1.006	0.1635	0.5197	0.1475	0.01059	0.5295	0.985	0.8967	0.4815	1.03	0.04452	0.4986	0.7283	6.152	0.6019	0	1	1	1	1	1	1	1	1	1	1	1	1	1	1	1
	MRS	0.03199	0.9356	0.5726	0.5967	0.9528	0.5807	0.4437	0.09641	0.5519	1.33	0.04833	0.5965	0.4777	0.06543	1.161	5.719	0.1687	0.4331	0	1	1	1	1	1	1	1	1	1	1	1	1	1	1
	NG	0.1712	0.7324	0.3694	0.7998	1.156	0.7838	0.6469	0.1068	0.3487	1.533	0.1549	0.3933	0.6808	0.1377	1.365	5.516	0.03443	0.6363	0.2032	0	1	1	1	1	1	1	1	1	1	1	1	1	1
	PG	0.4409	1.344	0.9816	0.1877	0.5439	0.1717	0.03478	0.5054	0.9608	0.9209	0.4573	1.005	0.06871	0.4744	0.7525	6.128	0.5777	0.02419	0.4089	0.6121	0	1	1	1	1	1	1	1	1	1	1	1	1
	RSJ	0.1203	0.7833	0.4204	0.7489	1.105	0.7329	0.596	0.05584	0.3997	1.482	0.1039	0.4443	0.6299	0.08682	1.314	5.567	0.01649	0.5854	0.1522	0.05093	0.5612	0	1	1	1	1	1	1	1	1	1	1	1
	SL	0.4266	1.33	0.9672	0.2021	0.5583	0.1861	0.04916	0.491	0.9465	0.9353	0.4429	0.9911	0.08309	0.46	0.7668	6.114	0.5633	0.03857	0.3946	0.5977	0.01438	0.5468	0	1	1	1	1	1	1	1	1	1	1
	SY	0.2574	0.6462	0.2833	0.886	1.242	0.87	0.7331	0.193	0.2625	1.619	0.241	0.3071	0.767	0.2239	1.451	5.43	0.1206	0.7225	0.2894	0.08619	0.6983	0.1371	0.6839	0	1	1	1	1	1	1	1	1	1
	TJA	0.8339	1.737	1.375	0.2053	0.1509	0.2213	0.3582	0.8983	1.354	0.5279	0.8503	1.398	0.3243	0.8674	0.3595	6.521	0.9707	0.3688	0.8019	1.005	0.393	0.9542	0.4074	1.091	0	1	1	1	1	1	1	1	1
	TPYR	0.1319	0.7717	0.4087	0.7605	1.117	0.7445	0.6076	0.06748	0.388	1.494	0.1156	0.4326	0.6415	0.09846	1.325	5.555	0.004856	0.597	0.1639	0.03929	0.5728	0.01164	0.5584	0.1255	0.9658	0	1	1	1	1	1	1	1
	TPYY	0.2103	0.6932	0.3303	0.839	1.195	0.823	0.686	0.1459	0.3096	1.572	0.194	0.3542	0.72	0.1769	1.404	5.477	0.07359	0.6755	0.2423	0.03916	0.6513	0.09008	0.6369	0.04703	1.044	0.07845	0	1	1	1	1	1	1
	TYC	0.9916	0.08807	0.451	1.62	1.976	1.604	1.467	0.9272	0.4717	2.353	0.9753	0.4271	1.501	0.9582	2.185	4.696	0.8549	1.457	1.024	0.8205	1.433	0.8714	1.418	0.7343	1.826	0.8597	0.7813	0	1	1	1	1	1
	WSW	0.4217	0.4818	0.1189	1.05	1.407	1.034	0.8974	0.3573	0.0982	1.784	0.4054	0.1428	0.9314	0.3883	1.615	5.266	0.285	0.8868	0.4537	0.2505	0.8626	0.3015	0.8483	0.1643	1.256	0.2898	0.2114	0.5699	0	1	1	1	1
	XG	0.5872	1.491	1.128	0.04145	0.3976	0.02544	0.1115	0.6516	1.107	0.7746	0.6035	1.152	0.07756	0.6206	0.6062	6.274	0.7239	0.1221	0.5552	0.7584	0.1463	0.7075	0.1606	0.8446	0.2467	0.7191	0.7975	1.579	1.009	0	1	1	1
	XHS	0.9193	1.823	1.46	0.2906	0.06555	0.3066	0.4436	0.9837	1.439	0.4426	0.9356	1.484	0.4096	0.9527	0.2741	6.606	1.056	0.4541	0.8873	1.09	0.4783	1.04	0.4927	1.177	0.08535	1.051	1.13	1.911	1.341	0.3321	0	1	1
	XL	0.5228	1.426	1.063	0.1058	0.462	0.08984	0.04709	0.5872	1.043	0.839	0.5391	1.087	0.01316	0.5562	0.6706	6.21	0.6596	0.05768	0.4908	0.694	0.08187	0.6431	0.09625	0.7802	0.3111	0.6547	0.7331	1.514	0.9445	0.0644	0.3965	0	1
	YT	0.4881	1.392	1.029	0.1406	0.4967	0.1246	0.01238	0.5525	1.008	0.8737	0.5044	1.053	0.02155	0.5215	0.7053	6.175	0.6248	0.02297	0.4561	0.6593	0.04716	0.6083	0.06154	0.7455	0.3458	0.62	0.6984	1.48	0.9098	0.09911	0.4312	0.03471	0
Butyric_acid	0	APT	BBL	BCG	BS	DZ	EI	GPY	HC	HD	HD1	HLB	HS	JD	LBS	LD	M17	MC	MLS	MRS	NG	PG	RSJ	SL	SY	TJA	TPYR	TPYY	TYC	WSW	XG	XHS	XL	YT
	APT	0	1	1	1	1	1	1	1	1	1	1	1	1	1	1	2.942e-05	1	1	1	1	1	1	1	1	1	1	1	1	1	1	1	1	1
	BBL	0.0138	0	1	1	1	1	1	1	1	1	1	1	1	1	1	2.942e-05	1	1	1	1	1	1	1	1	1	1	1	1	1	1	1	1	1
	BCG	0.08234	0.06853	0	1	1	1	1	1	1	1	1	1	1	1	1	2.942e-05	1	1	1	1	1	1	1	1	1	1	1	1	1	1	1	1	1
	BS	0.03873	0.05253	0.1211	0	1	1	1	1	1	1	1	1	1	1	1	2.942e-05	1	1	1	1	1	1	1	1	1	1	1	1	1	1	1	1	1
	DZ	0.4668	0.4529	0.3844	0.5055	0	1	1	1	1	1	1	1	1	1	1	2.942e-05	1	1	1	1	1	1	1	1	1	1	1	1	1	1	1	1	1
	EI	0.06113	0.07493	0.1435	0.0224	0.5279	0	1	1	1	1	1	1	1	1	1	2.942e-05	1	1	1	1	1	1	1	1	1	1	1	1	1	1	1	1	1
	GPY	0.2929	0.2791	0.2106	0.3317	0.1738	0.3541	0	1	1	1	1	1	1	1	1	2.942e-05	1	1	1	1	1	1	1	1	1	1	1	1	1	1	1	1	1
	HC	0.2148	0.201	0.1325	0.2536	0.2519	0.276	0.0781	0	1	1	1	1	1	1	1	2.942e-05	1	1	1	1	1	1	1	1	1	1	1	1	1	1	1	1	1
	HD	0.08637	0.07257	0.004033	0.1251	0.3804	0.1475	0.2066	0.1285	0	1	1	1	1	1	1	2.942e-05	1	1	1	1	1	1	1	1	1	1	1	1	1	1	1	1	1
	HD1	0.3064	0.2926	0.2241	0.3452	0.1603	0.3676	0.01352	0.09161	0.2201	0	1	1	1	1	1	2.942e-05	1	1	1	1	1	1	1	1	1	1	1	1	1	1	1	1	1
	HLB	0.2288	0.215	0.1465	0.2675	0.238	0.2899	0.06413	0.01396	0.1424	0.07765	0	1	1	1	1	2.942e-05	1	1	1	1	1	1	1	1	1	1	1	1	1	1	1	1	1
	HS	0.05097	0.06477	0.1333	0.01224	0.5177	0.01016	0.3439	0.2658	0.1373	0.3574	0.2798	0	1	1	1	2.942e-05	1	1	1	1	1	1	1	1	1	1	1	1	1	1	1	1	1
	JD	0.2938	0.28	0.2114	0.3325	0.173	0.3549	0.0008329	0.07893	0.2074	0.01268	0.06497	0.3447	0	1	1	2.942e-05	1	1	1	1	1	1	1	1	1	1	1	1	1	1	1	1	1
	LBS	0.5086	0.4948	0.4263	0.5474	0.04188	0.5698	0.2157	0.2938	0.4223	0.2022	0.2798	0.5596	0.2149	0	1	2.942e-05	1	1	1	1	1	1	1	1	1	1	1	1	1	1	1	1	1
	LD	0.07733	0.06353	0.005003	0.1161	0.3894	0.1385	0.2156	0.1375	0.009036	0.2291	0.1515	0.1283	0.2164	0.4313	0	2.942e-05	1	1	1	1	1	1	1	1	1	1	1	1	1	1	1	1	1
	M17	20.5	20.51	20.58	20.46	20.96	20.43	20.79	20.71	20.58	20.8	20.72	20.44	20.79	21	20.57	0	2.942e-05	2.942e-05	2.942e-05	2.942e-05	2.942e-05	2.942e-05	2.942e-05	2.942e-05	2.942e-05	2.942e-05	2.942e-05	2.942e-05	2.942e-05	2.942e-05	2.942e-05	2.942e-05	2.942e-05
	MC	0.04975	0.03595	0.03258	0.08849	0.417	0.1109	0.2432	0.1651	0.03662	0.2567	0.179	0.1007	0.244	0.4589	0.02758	20.55	0	1	1	1	1	1	1	1	1	1	1	1	1	1	1	1	1
	MLS	0.174	0.1602	0.09166	0.2127	0.2928	0.2351	0.1189	0.04083	0.08763	0.1324	0.0548	0.225	0.1198	0.3346	0.09667	20.67	0.1242	0	1	1	1	1	1	1	1	1	1	1	1	1	1	1	1
	MRS	0.01135	0.02515	0.09368	0.02739	0.4781	0.04978	0.3043	0.2262	0.09772	0.3178	0.2401	0.03962	0.3051	0.52	0.08868	20.48	0.0611	0.1853	0	1	1	1	1	1	1	1	1	1	1	1	1	1	1
	NG	0.1207	0.1069	0.0384	0.1595	0.346	0.1819	0.1722	0.09409	0.03437	0.1857	0.1081	0.1717	0.173	0.3879	0.04341	20.62	0.07099	0.05326	0.1321	0	1	1	1	1	1	1	1	1	1	1	1	1	1
	PG	0.241	0.2272	0.1587	0.2797	0.2257	0.3021	0.05193	0.02617	0.1546	0.06544	0.01221	0.292	0.05276	0.2676	0.1637	20.74	0.1913	0.067	0.2524	0.1203	0	1	1	1	1	1	1	1	1	1	1	1	1
	RSJ	0.04484	0.05865	0.1272	0.006111	0.5116	0.01629	0.3378	0.2597	0.1312	0.3513	0.2736	0.006126	0.3386	0.5535	0.1222	20.45	0.0946	0.2188	0.0335	0.1656	0.2858	0	1	1	1	1	1	1	1	1	1	1	1
	SL	0.1771	0.1633	0.09473	0.2158	0.2897	0.2382	0.1159	0.03777	0.0907	0.1294	0.05173	0.228	0.1167	0.3316	0.09974	20.67	0.1273	0.003068	0.1884	0.05633	0.06393	0.2219	0	1	1	1	1	1	1	1	1	1	1
	SY	0.2127	0.1989	0.1304	0.2515	0.254	0.2739	0.0802	0.002108	0.1264	0.09372	0.01607	0.2637	0.08104	0.2959	0.1354	20.71	0.163	0.03872	0.2241	0.09198	0.02828	0.2576	0.03566	0	1	1	1	1	1	1	1	1	1
	TJA	0.07259	0.05878	0.009751	0.1113	0.3942	0.1337	0.2203	0.1422	0.01378	0.2339	0.1562	0.1236	0.2212	0.436	0.004748	20.57	0.02283	0.1014	0.08393	0.04816	0.1684	0.1174	0.1045	0.1401	0	1	1	1	1	1	1	1	1
	TPYR	0.3738	0.36	0.2915	0.4126	0.09293	0.435	0.0809	0.159	0.2875	0.06738	0.145	0.4248	0.08006	0.1348	0.2965	20.87	0.3241	0.1998	0.3852	0.2531	0.1328	0.4187	0.1968	0.1611	0.3012	0	1	1	1	1	1	1	1
	TPYY	0.1284	0.1146	0.0461	0.1672	0.3383	0.1896	0.1645	0.08639	0.04207	0.178	0.1004	0.1794	0.1653	0.3802	0.05111	20.62	0.07869	0.04556	0.1398	0.007699	0.1126	0.1733	0.04863	0.08429	0.05585	0.2454	0	1	1	1	1	1	1
	TYC	0.1103	0.1241	0.1926	0.07152	0.577	0.04913	0.4032	0.3251	0.1966	0.4167	0.3391	0.05929	0.404	0.6189	0.1876	20.39	0.16	0.2843	0.09891	0.231	0.3513	0.06541	0.2873	0.323	0.1828	0.4841	0.2387	0	1	1	1	1	1
	WSW	0.1021	0.1159	0.1845	0.06339	0.5689	0.041	0.3951	0.317	0.1885	0.4086	0.3309	0.05116	0.3959	0.6108	0.1795	20.39	0.1519	0.2761	0.09078	0.2229	0.3431	0.05728	0.2792	0.3149	0.1747	0.476	0.2306	0.00813	0	1	1	1	1
	XG	0.1028	0.08899	0.02045	0.1415	0.364	0.1639	0.1901	0.112	0.01642	0.2037	0.126	0.1538	0.191	0.4058	0.02545	20.6	0.05303	0.07121	0.1141	0.01795	0.1382	0.1476	0.07428	0.1099	0.0302	0.271	0.02565	0.213	0.2049	0	1	1	1
	XHS	0.06245	0.07625	0.1448	0.02372	0.5292	0.001321	0.3554	0.2773	0.1488	0.3689	0.2912	0.01148	0.3562	0.5711	0.1398	20.43	0.1122	0.2365	0.0511	0.1832	0.3035	0.01761	0.2395	0.2752	0.135	0.4363	0.1909	0.04781	0.03968	0.1652	0	1	1
	XL	0.3188	0.305	0.2365	0.3576	0.1479	0.38	0.02589	0.104	0.2325	0.01238	0.09003	0.3698	0.02506	0.1898	0.2415	20.81	0.2691	0.1448	0.3302	0.1981	0.07782	0.3637	0.1418	0.1061	0.2462	0.055	0.1904	0.4291	0.421	0.216	0.3813	0	1
	YT	0.4343	0.4205	0.352	0.4731	0.03242	0.4955	0.1414	0.2195	0.348	0.1279	0.2055	0.4853	0.1406	0.0743	0.357	20.93	0.3846	0.2603	0.4457	0.3136	0.1933	0.4792	0.2573	0.2216	0.3617	0.06051	0.3059	0.5446	0.5365	0.3315	0.4968	0.1155	0
Isovaleric_acid	0	APT	BBL	BCG	BS	DZ	EI	GPY	HC	HD	HD1	HLB	HS	JD	LBS	LD	M17	MC	MLS	MRS	NG	PG	RSJ	SL	SY	TJA	TPYR	TPYY	TYC	WSW	XG	XHS	XL	YT
	APT	0	1	1	1	1	1	1	1	1	1	1	1	1	1	1	0.000131	1	1	1	1	1	1	1	1	1	1	1	1	1	1	1	1	1
	BBL	0.09805	0	1	1	1	1	1	1	1	1	1	1	1	1	1	9.882e-05	1	1	1	1	1	1	1	1	1	1	1	1	1	1	1	1	1
	BCG	0.2833	0.1853	0	1	1	1	1	1	1	1	1	1	1	1	1	6.259e-05	1	1	1	1	1	1	1	1	1	1	1	1	1	1	1	1	1
	BS	0.4363	0.3382	0.153	0	1	1	1	1	1	1	1	1	1	1	1	4.713e-05	1	1	1	1	1	1	1	1	1	1	1	1	1	1	1	1	1
	DZ	0.3417	0.2437	0.05841	0.09456	0	1	1	1	1	1	1	1	1	1	1	5.558e-05	1	1	1	1	1	1	1	1	1	1	1	1	1	1	1	1	1
	EI	0.1059	0.007889	0.1774	0.3304	0.2358	0	1	1	1	1	1	1	1	1	1	9.67e-05	1	1	1	1	1	1	1	1	1	1	1	1	1	1	1	1	1
	GPY	0.03798	0.06007	0.2453	0.3983	0.3038	0.06796	0	1	1	1	1	1	1	1	1	0.0001171	1	1	1	1	1	1	1	1	1	1	1	1	1	1	1	1	1
	HC	0.05424	0.04381	0.2291	0.3821	0.2875	0.0517	0.01626	0	1	1	1	1	1	1	1	0.0001118	1	1	1	1	1	1	1	1	1	1	1	1	1	1	1	1	1
	HD	0.05399	0.04406	0.2293	0.3823	0.2877	0.05195	0.01601	0.0002472	0	1	1	1	1	1	1	0.0001118	1	1	1	1	1	1	1	1	1	1	1	1	1	1	1	1	1
	HD1	0.09461	0.00344	0.1887	0.3417	0.2471	0.01133	0.05663	0.04038	0.04062	0	1	1	1	1	1	9.976e-05	1	1	1	1	1	1	1	1	1	1	1	1	1	1	1	1	1
	HLB	0.03959	0.05846	0.2437	0.3967	0.3021	0.06635	0.001615	0.01464	0.01439	0.05502	0	1	1	1	1	0.0001166	1	1	1	1	1	1	1	1	1	1	1	1	1	1	1	1	1
	HS	0.08456	0.01349	0.1988	0.3517	0.2572	0.02138	0.04658	0.03032	0.03057	0.01005	0.04497	0	1	1	1	0.0001026	1	1	1	1	1	1	1	1	1	1	1	1	1	1	1	1	1
	JD	0.3703	0.2723	0.08699	0.06598	0.02858	0.2644	0.3323	0.3161	0.3163	0.2757	0.3307	0.2858	0	1	1	5.268e-05	1	1	1	1	1	1	1	1	1	1	1	1	1	1	1	1	1
	LBS	0.172	0.27	0.4553	0.6083	0.5137	0.2779	0.21	0.2262	0.226	0.2666	0.2116	0.2566	0.5423	0	1	0.0002245	1	1	1	1	1	1	1	1	1	1	1	1	1	1	1	1	1
	LD	0.05832	0.03973	0.225	0.378	0.2834	0.04761	0.02035	0.004089	0.004336	0.03629	0.01873	0.02624	0.312	0.2303	0	0.0001105	1	1	1	1	1	1	1	1	1	1	1	1	1	1	1	1	1
	M17	7.329	7.427	7.613	7.766	7.671	7.435	7.367	7.384	7.383	7.424	7.369	7.414	7.7	7.157	7.388	0	0.0001065	0.0001008	0.0001045	0.0001074	0.000117	0.0001108	0.000124	0.0001064	0.0001849	0.0001125	0.0001128	0.0001078	0.000115	0.0001016	9.449e-05	0.0001082	0.00011
	MC	0.0711	0.02695	0.2122	0.3652	0.2706	0.03484	0.03312	0.01687	0.01711	0.02351	0.03151	0.01346	0.2992	0.2431	0.01278	7.4	0	1	1	1	1	1	1	1	1	1	1	1	1	1	1	1	1
	MLS	0.09075	0.007302	0.1926	0.3455	0.251	0.01519	0.05277	0.03651	0.03676	0.003863	0.05115	0.006188	0.2796	0.2627	0.03242	7.42	0.01965	0	1	1	1	1	1	1	1	1	1	1	1	1	1	1	1
	MRS	0.078	0.02005	0.2053	0.3583	0.2637	0.02794	0.04003	0.02377	0.02402	0.01661	0.03841	0.006556	0.2923	0.25	0.01968	7.407	0.006903	0.01274	0	1	1	1	1	1	1	1	1	1	1	1	1	1	1
	NG	0.06838	0.02967	0.2149	0.3679	0.2734	0.03756	0.03041	0.01415	0.01439	0.02623	0.02879	0.01618	0.3019	0.2404	0.01006	7.398	0.002718	0.02236	0.009621	0	1	1	1	1	1	1	1	1	1	1	1	1	1
	PG	0.03826	0.05979	0.2451	0.398	0.3035	0.06768	0.0002823	0.01598	0.01573	0.05635	0.001333	0.0463	0.3321	0.2103	0.02006	7.368	0.03284	0.05249	0.03974	0.03012	0	1	1	1	1	1	1	1	1	1	1	1	1
	RSJ	0.05726	0.04079	0.2261	0.379	0.2845	0.04868	0.01928	0.003026	0.003273	0.03735	0.01767	0.0273	0.3131	0.2293	0.001064	7.387	0.01384	0.03349	0.02074	0.01112	0.019	0	1	1	1	1	1	1	1	1	1	1	1
	SL	0.01859	0.07947	0.2647	0.4177	0.3232	0.08735	0.01939	0.03565	0.0354	0.07603	0.02101	0.06597	0.3517	0.1906	0.03974	7.348	0.05252	0.07216	0.05942	0.0498	0.01967	0.03868	0	1	1	1	1	1	1	1	1	1	1
	SY	0.07165	0.02641	0.2117	0.3646	0.2701	0.03429	0.03367	0.01741	0.01766	0.02297	0.03205	0.01292	0.2987	0.2436	0.01332	7.401	0.0005444	0.0191	0.006359	0.003262	0.03338	0.01438	0.05306	0	1	1	1	1	1	1	1	1	1
	TJA	0.1116	0.2096	0.3949	0.5478	0.4533	0.2175	0.1495	0.1658	0.1655	0.2062	0.1511	0.1961	0.4819	0.06045	0.1699	7.218	0.1827	0.2023	0.1896	0.1799	0.1498	0.1688	0.1301	0.1832	0	1	1	1	1	1	1	1	1
	TPYR	0.05189	0.04616	0.2314	0.3844	0.2899	0.05405	0.01391	0.002349	0.002102	0.04272	0.01229	0.03267	0.3184	0.2239	0.006438	7.381	0.01921	0.03886	0.02612	0.0165	0.01363	0.005375	0.0333	0.01976	0.1634	0	1	1	1	1	1	1	1
	TPYY	0.05099	0.04706	0.2323	0.3853	0.2907	0.05495	0.01301	0.003243	0.002996	0.04362	0.0114	0.03357	0.3193	0.223	0.007332	7.38	0.02011	0.03976	0.02701	0.01739	0.01273	0.006269	0.03241	0.02065	0.1625	0.0008941	0	1	1	1	1	1	1
	TYC	0.06694	0.03112	0.2164	0.3694	0.2748	0.039	0.02896	0.0127	0.01295	0.02768	0.02734	0.01763	0.3034	0.2389	0.00861	7.396	0.004166	0.02381	0.01107	0.001448	0.02867	0.009674	0.04835	0.00471	0.1785	0.01505	0.01594	0	1	1	1	1	1
	WSW	0.0444	0.05365	0.2389	0.3919	0.2973	0.06154	0.006426	0.009832	0.009585	0.05021	0.00481	0.04016	0.3259	0.2164	0.01392	7.374	0.0267	0.04634	0.0336	0.02398	0.006143	0.01286	0.02582	0.02724	0.156	0.007483	0.006589	0.02253	0	1	1	1	1
	XG	0.08792	0.01013	0.1954	0.3484	0.2538	0.01802	0.04994	0.03368	0.03393	0.006694	0.04832	0.003356	0.2824	0.2599	0.02959	7.417	0.01682	0.002832	0.009912	0.01953	0.04966	0.03066	0.06933	0.01627	0.1995	0.03603	0.03692	0.02098	0.04351	0	1	1	1
	XHS	0.1145	0.01642	0.1689	0.3218	0.2273	0.008526	0.07649	0.06023	0.06048	0.01986	0.07487	0.02991	0.2558	0.2865	0.05614	7.444	0.04337	0.02372	0.03646	0.04608	0.07621	0.0572	0.09588	0.04282	0.226	0.06258	0.06347	0.04753	0.07006	0.02655	0	1	1
	XL	0.06576	0.03229	0.2176	0.3705	0.276	0.04018	0.02778	0.01152	0.01177	0.02885	0.02617	0.0188	0.3046	0.2378	0.007435	7.395	0.005341	0.02499	0.01224	0.002623	0.0275	0.008499	0.04717	0.005885	0.1773	0.01387	0.01477	0.001175	0.02136	0.02216	0.04871	0	1
	YT	0.05965	0.0384	0.2237	0.3766	0.2821	0.04629	0.02167	0.005413	0.00566	0.03496	0.02005	0.02491	0.3107	0.2316	0.001323	7.389	0.01145	0.0311	0.01836	0.008735	0.02139	0.002387	0.04106	0.012	0.1712	0.007762	0.008656	0.007287	0.01524	0.02827	0.05482	0.006112	0
N-valeric_acid	0	APT	BBL	BCG	BS	DZ	EI	GPY	HC	HD	HD1	HLB	HS	JD	LBS	LD	M17	MC	MLS	MRS	NG	PG	RSJ	SL	SY	TJA	TPYR	TPYY	TYC	WSW	XG	XHS	XL	YT
	APT	0	1	1	1	1	1	1	1	1	1	1	1	1	1	1	0.009685	1	1	1	1	1	1	1	1	1	1	1	1	1	1	1	1	1
	BBL	0.3796	0	1	1	1	1	1	1	1	1	1	1	1	1	1	0.02759	1	1	1	1	1	1	1	1	1	1	1	1	1	1	1	1	1
	BCG	0.5445	0.1649	0	1	1	1	1	1	1	1	1	1	1	1	1	0.04204	1	1	1	1	1	1	1	1	1	1	1	1	1	1	1	1	1
	BS	0.2994	0.08023	0.2451	0	1	1	1	1	1	1	1	1	1	1	1	0.02231	1	1	1	1	1	1	1	1	1	1	1	1	1	1	1	1	1
	DZ	0.4999	0.1203	0.0446	0.2005	0	1	1	1	1	1	1	1	1	1	1	0.03758	1	1	1	1	1	1	1	1	1	1	1	1	1	1	1	1	1
	EI	0.08972	0.2899	0.4547	0.2096	0.4102	0	1	1	1	1	1	1	1	1	1	0.01254	1	1	1	1	1	1	1	1	1	1	1	1	1	1	1	1	1
	GPY	0.1359	0.2437	0.4086	0.1635	0.364	0.04615	0	1	1	1	1	1	1	1	1	0.01427	1	1	1	1	1	1	1	1	1	1	1	1	1	1	1	1	1
	HC	0.3577	0.02185	0.1867	0.05838	0.1421	0.268	0.2219	0	1	1	1	1	1	1	1	0.02605	1	1	1	1	1	1	1	1	1	1	1	1	1	1	1	1	1
	HD	0.7841	0.4045	0.2396	0.4847	0.2842	0.6943	0.6482	0.4263	0	1	1	1	1	1	1	0.07447	1	1	1	1	1	1	1	1	1	1	1	1	1	1	1	1	1
	HD1	0.4981	0.8777	1.043	0.7975	0.998	0.5878	0.634	0.8559	1.282	0	1	0.9999	1	1	1	0.002128	1	1	1	1	1	1	1	1	1	1	1	1	1	1	1	1	1
	HLB	0.1297	0.2499	0.4148	0.1697	0.3702	0.03996	0.006194	0.2281	0.6544	0.6278	0	1	1	1	1	0.01402	1	1	1	1	1	1	1	1	1	1	1	1	1	1	1	1	1
	HS	1.695	1.315	1.15	1.396	1.195	1.605	1.559	1.337	0.9109	2.193	1.565	0	0.9994	1	1	0.4019	1	1	1	1	1	1	1	1	1	1	1	1	1	1	1	1	1
	JD	0.6496	1.029	1.194	0.949	1.15	0.7394	0.7855	1.007	1.434	0.1515	0.7793	2.345	0	1	1	0.001288	1	1	1	1	1	1	1	1	1	1	1	0.9999	1	1	0.9999	1	1
	LBS	0.6064	0.2268	0.06188	0.307	0.1065	0.5166	0.4705	0.2486	0.1777	1.104	0.4767	1.089	1.256	0	1	0.04895	1	1	1	1	1	1	1	1	1	1	1	1	1	1	1	1	1
	LD	0.5743	0.1947	0.0298	0.2749	0.0744	0.4845	0.4384	0.2165	0.2098	1.072	0.4446	1.121	1.224	0.03208	0	0.04525	1	1	1	1	1	1	1	1	1	1	1	1	1	1	1	1	1
	M17	5.982	5.603	5.438	5.683	5.482	5.893	5.846	5.625	5.198	6.48	5.853	4.287	6.632	5.376	5.408	0	0.01778	0.0145	0.0282	0.02217	0.02166	0.08937	0.04743	0.0214	0.01003	0.07545	0.0192	0.2976	0.008805	0.01798	0.3029	0.04204	0.0327
	MC	0.2155	0.1641	0.329	0.08387	0.2844	0.1258	0.07961	0.1422	0.5686	0.7136	0.08581	1.479	0.8651	0.3909	0.3588	5.767	0	1	1	1	1	1	1	1	1	1	1	1	1	1	1	1	1
	MLS	0.1415	0.2381	0.403	0.1578	0.3584	0.0518	0.005647	0.2162	0.6425	0.6396	0.01184	1.553	0.7912	0.4648	0.4327	5.841	0.07397	0	1	1	1	1	1	1	1	1	1	1	1	1	1	1	1
	MRS	0.3879	0.008363	0.1565	0.08859	0.1119	0.2982	0.2521	0.03021	0.3961	0.8861	0.2583	1.307	1.038	0.2184	0.1863	5.594	0.1725	0.2464	0	1	1	1	1	1	1	1	1	1	1	1	1	1	1
	NG	0.2969	0.08265	0.2475	0.002423	0.2029	0.2072	0.1611	0.0608	0.4871	0.795	0.1673	1.398	0.9466	0.3094	0.2773	5.685	0.08144	0.1554	0.09102	0	1	1	1	1	1	1	1	1	1	1	1	1	1
	PG	0.2882	0.09137	0.2563	0.01114	0.2117	0.1985	0.1523	0.06952	0.4958	0.7863	0.1585	1.407	0.9378	0.3181	0.2861	5.694	0.07273	0.1467	0.09974	0.008718	0	1	1	1	1	1	1	1	1	1	1	1	1
	RSJ	0.8651	0.4855	0.3207	0.5658	0.3653	0.7754	0.7293	0.5074	0.08107	1.363	0.7355	0.8298	1.515	0.2588	0.2909	5.117	0.6496	0.7236	0.4772	0.5682	0.5769	0	1	1	1	1	1	1	1	1	1	1	1
	SL	0.5935	0.2139	0.04899	0.2941	0.09359	0.5037	0.4576	0.2357	0.1906	1.092	0.4638	1.102	1.243	0.01289	0.01919	5.389	0.378	0.4519	0.2055	0.2965	0.3052	0.2717	0	1	1	1	1	1	1	1	1	1	1
	SY	0.2837	0.09585	0.2607	0.01562	0.2161	0.194	0.1479	0.074	0.5003	0.7819	0.1541	1.411	0.9334	0.3226	0.2905	5.699	0.06825	0.1422	0.1042	0.01319	0.004474	0.5814	0.3097	0	1	1	1	1	1	1	1	1	1
	TJA	0.01221	0.3674	0.5323	0.2871	0.4877	0.07752	0.1237	0.3455	0.7719	0.5103	0.1175	1.683	0.6618	0.5941	0.5621	5.97	0.2033	0.1293	0.3757	0.2847	0.276	0.8529	0.5813	0.2715	0	1	1	1	1	1	1	1	1
	TPYR	0.7898	0.4102	0.2454	0.4905	0.29	0.7001	0.654	0.4321	0.005767	1.288	0.6601	0.9051	1.439	0.1835	0.2156	5.193	0.5743	0.6483	0.4019	0.4929	0.5016	0.07531	0.1964	0.5061	0.7776	0	1	1	1	1	1	1	1
	TPYY	0.2436	0.1359	0.3008	0.05571	0.2562	0.1539	0.1078	0.1141	0.5404	0.7418	0.114	1.451	0.8933	0.3627	0.3306	5.739	0.02816	0.1021	0.1443	0.05329	0.04457	0.6215	0.3498	0.0401	0.2314	0.5462	0	1	1	1	1	1	1
	TYC	1.493	1.113	0.9484	1.194	0.993	1.403	1.357	1.135	0.7088	1.991	1.363	0.2021	2.143	0.8865	0.9186	4.489	1.277	1.351	1.105	1.196	1.205	0.6278	0.8994	1.209	1.481	0.7031	1.249	0	1	1	1	1	1
	WSW	0.0328	0.4124	0.5773	0.3322	0.5327	0.1225	0.1687	0.3905	0.8169	0.4653	0.1625	1.728	0.6168	0.6392	0.6071	6.015	0.2483	0.1743	0.4208	0.3297	0.321	0.8979	0.6263	0.3165	0.04501	0.8226	0.2764	1.526	0	1	1	1	1
	XG	0.2195	0.1601	0.325	0.07989	0.2804	0.1297	0.08359	0.1383	0.5646	0.7176	0.08978	1.475	0.8691	0.3869	0.3548	5.763	0.003973	0.07794	0.1685	0.07747	0.06875	0.6457	0.374	0.06428	0.2073	0.5704	0.02418	1.273	0.2523	0	1	1	1
	XHS	1.504	1.125	0.9596	1.205	1.004	1.414	1.368	1.146	0.72	2.002	1.374	0.1909	2.154	0.8977	0.9298	4.478	1.289	1.363	1.116	1.207	1.216	0.639	0.9106	1.22	1.492	0.7143	1.26	0.01119	1.537	1.285	0	1	1
	XL	0.5445	0.1649	2.988e-05	0.2451	0.04463	0.4548	0.4086	0.1868	0.2396	1.043	0.4148	1.15	1.194	0.06185	0.02977	5.438	0.329	0.403	0.1566	0.2476	0.2563	0.3206	0.04896	0.2608	0.5323	0.2453	0.3009	0.9484	0.5773	0.325	0.9596	0	1
	YT	0.4451	0.06553	0.09935	0.1458	0.05476	0.3554	0.3092	0.08738	0.3389	0.9432	0.3154	1.25	1.095	0.1612	0.1292	5.537	0.2296	0.3036	0.05717	0.1482	0.1569	0.42	0.1483	0.1614	0.4329	0.3447	0.2015	1.048	0.4779	0.2257	1.059	0.09938	0
Hexanoic_acid	0	APT	BBL	BCG	BS	DZ	EI	GPY	HC	HD	HD1	HLB	HS	JD	LBS	LD	M17	MC	MLS	MRS	NG	PG	RSJ	SL	SY	TJA	TPYR	TPYY	TYC	WSW	XG	XHS	XL	YT
	APT	0	1	1	1	1	1	1	1	1	1	1	1	1	1	1	0.9998	1	1	1	1	1	1	1	1	1	1	1	1	1	1	1	1	1
	BBL	0.04115	0	1	1	1	1	1	1	1	1	1	1	1	1	1	0.9998	1	1	1	1	1	1	1	1	1	1	1	1	1	1	1	1	1
	BCG	0.247	0.2882	0	1	1	1	1	1	1	0.9996	1	1	1	1	1	1	1	1	1	1	1	1	1	1	1	1	1	1	1	1	1	1	1
	BS	0.3407	0.2995	0.5877	0	1	1	1	1	1	1	1	1	1	1	1	0.9977	1	1	1	1	1	1	1	1	1	1	1	1	1	1	1	1	1
	DZ	0.2937	0.3348	0.04666	0.6343	0	1	1	1	1	0.9993	1	1	1	1	1	1	1	1	1	1	1	1	1	1	1	1	1	1	1	1	1	1	1
	EI	0.4984	0.5395	0.2514	0.8391	0.2047	0	1	1	1	0.9971	1	1	1	1	1	1	1	1	1	1	1	1	1	1	1	1	1	1	1	1	1	1	1
	GPY	0.9419	0.9831	0.6949	1.283	0.6482	0.4435	0	1	1	0.9684	1	1	1	1	1	1	1	1	1	1	0.9994	0.9983	1	1	1	1	1	1	1	1	1	1	1
	HC	0.3919	0.4331	0.1449	0.7326	0.09829	0.1064	0.5499	0	1	0.9986	1	1	1	1	1	1	1	1	1	1	1	1	1	1	1	1	1	1	1	1	1	1	1
	HD	0.8955	0.8544	1.143	0.5549	1.189	1.394	1.837	1.287	0	1	1	1	1	1	1	0.9566	1	1	1	1	1	1	1	1	1	1	1	1	1	1	1	1	1
	HD1	2.073	2.031	2.32	1.732	2.366	2.571	3.014	2.465	1.177	0	1	0.9998	0.9865	1	1	0.4128	1	1	1	0.9998	1	1	1	0.9998	1	0.9988	1	0.9987	1	1	1	1	1
	HLB	0.6033	0.5621	0.8503	0.2626	0.8969	1.102	1.545	0.9952	0.2922	1.469	0	1	1	1	1	0.9888	1	1	1	1	1	1	1	1	1	1	1	1	1	1	1	1	1
	HS	0.1627	0.2038	0.08435	0.5033	0.131	0.3357	0.7792	0.2293	1.058	2.235	0.7659	0	1	1	1	1	1	1	1	1	1	1	1	1	1	1	1	1	1	1	1	1	1
	JD	0.761	0.8021	0.514	1.102	0.4673	0.2626	0.1809	0.369	1.656	2.834	1.364	0.5983	0	1	1	1	1	1	1	1	0.9999	0.9996	1	1	1	1	1	1	1	1	1	1	1
	LBS	0.7402	0.6991	0.9873	0.3996	1.034	1.239	1.682	1.132	0.1553	1.332	0.137	0.9029	1.501	0	1	0.9778	1	1	1	1	1	1	1	1	1	1	1	1	1	1	1	1	1
	LD	0.5078	0.4666	0.7548	0.1671	0.8014	1.006	1.45	0.8997	0.3878	1.565	0.09551	0.6704	1.269	0.2325	0	0.9934	1	1	1	1	1	1	1	1	1	1	1	1	1	1	1	1	1
	M17	2.195	2.236	1.948	2.536	1.902	1.697	1.253	1.803	3.091	4.268	2.799	2.033	1.434	2.936	2.703	0	0.9998	0.9901	0.9618	1	0.7913	0.7159	0.9828	1	0.9442	1	0.9998	1	0.9566	0.9951	0.9311	0.9998	0.9741
	MC	0.03051	0.01065	0.2775	0.3102	0.3242	0.5289	0.9724	0.4225	0.865	2.042	0.5728	0.1932	0.7915	0.7097	0.4773	2.226	0	1	1	1	1	1	1	1	1	1	1	1	1	1	1	1	1
	MLS	0.5796	0.5384	0.8266	0.2389	0.8732	1.078	1.521	0.9715	0.316	1.493	0.02372	0.7422	1.341	0.1607	0.07179	2.775	0.5491	0	1	1	1	1	1	1	1	1	1	1	1	1	1	1	1
	MRS	0.8636	0.8224	1.111	0.5229	1.157	1.362	1.805	1.256	0.03193	1.209	0.2603	1.026	1.625	0.1233	0.3558	3.059	0.8331	0.284	0	1	1	1	1	1	1	1	1	1	1	1	1	1	1
	NG	0.1481	0.1892	0.09891	0.4888	0.1456	0.3503	0.7938	0.2439	1.044	2.221	0.7514	0.01456	0.6129	0.8883	0.6559	2.047	0.1786	0.7277	1.012	0	1	1	1	1	1	1	1	1	1	1	1	1	1
	PG	1.405	1.364	1.652	1.064	1.699	1.903	2.347	1.797	0.5093	0.6677	0.8016	1.568	2.166	0.6646	0.8971	3.6	1.374	0.8253	0.5413	1.553	0	1	1	1	1	1	1	1	1	1	1	1	1
	RSJ	1.552	1.511	1.799	1.211	1.845	2.05	2.494	1.944	0.6562	0.5208	0.9485	1.714	2.313	0.8115	1.044	3.747	1.521	0.9722	0.6882	1.7	0.1469	0	1	1	1	1	1	1	1	1	1	1	1
	SL	0.6873	0.6462	0.9344	0.3467	0.981	1.186	1.629	1.079	0.2082	1.385	0.08406	0.85	1.448	0.0529	0.1796	2.883	0.6568	0.1078	0.1762	0.8354	0.7175	0.8644	0	1	1	1	1	1	1	1	1	1	1
	SY	0.1338	0.1749	0.1132	0.4744	0.1599	0.3646	0.8081	0.2582	1.029	2.206	0.737	0.02889	0.6272	0.874	0.6415	2.061	0.1643	0.7133	0.9974	0.01433	1.539	1.686	0.8211	0	1	1	1	1	1	1	1	1	1
	TJA	0.9605	0.9193	1.208	0.6198	1.254	1.459	1.902	1.352	0.06497	1.112	0.3572	1.123	1.721	0.2202	0.4527	3.156	0.93	0.3809	0.0969	1.109	0.4444	0.5913	0.2732	1.094	0	1	1	1	1	1	1	1	1
	TPYR	0.3752	0.4163	0.1282	0.7159	0.08153	0.1232	0.5667	0.01676	1.271	2.448	0.9785	0.2125	0.3858	1.115	0.883	1.82	0.4057	0.9548	1.239	0.2271	1.78	1.927	1.063	0.2414	1.336	0	1	1	1	1	1	1	1
	TPYY	0.03265	0.008508	0.2797	0.308	0.3263	0.531	0.9745	0.4246	0.8629	2.04	0.5706	0.1953	0.7936	0.7076	0.4751	2.228	0.002141	0.5469	0.8309	0.1807	1.372	1.519	0.6547	0.1664	0.9278	0.4078	0	1	1	1	1	1	1
	TYC	0.3862	0.4273	0.1392	0.7268	0.09249	0.1122	0.5557	0.005794	1.282	2.459	0.9894	0.2235	0.3748	1.126	0.8939	1.809	0.4167	0.9657	1.25	0.2381	1.791	1.938	1.074	0.2524	1.347	0.01097	0.4188	0	1	1	1	1	1
	WSW	0.8955	0.8543	1.142	0.5548	1.189	1.394	1.837	1.287	4.891e-05	1.177	0.2922	1.058	1.656	0.1552	0.3877	3.091	0.865	0.3159	0.03188	1.044	0.5094	0.6563	0.2081	1.029	0.06502	1.271	0.8628	1.282	0	1	1	1	1
	XG	0.4589	0.4177	0.7059	0.1182	0.7525	0.9573	1.401	0.8508	0.4367	1.614	0.1444	0.6215	1.22	0.2814	0.04891	2.654	0.4284	0.1207	0.4047	0.607	0.946	1.093	0.2285	0.5926	0.5016	0.8341	0.4262	0.845	0.4366	0	1	1	1
	XHS	1.019	0.9775	1.266	0.678	1.312	1.517	1.961	1.411	0.1232	1.054	0.4154	1.181	1.78	0.2784	0.5109	3.214	0.9882	0.4391	0.1551	1.167	0.3862	0.5331	0.3313	1.152	0.05818	1.394	0.986	1.405	0.1232	0.5598	0	1	1
	XL	0.01522	0.02594	0.2622	0.3254	0.3089	0.5136	0.9571	0.4072	0.8803	2.057	0.5881	0.1779	0.7762	0.725	0.4926	2.21	0.01529	0.5643	0.8484	0.1633	1.39	1.537	0.6721	0.149	0.9453	0.3904	0.01743	0.4014	0.8803	0.4436	1.003	0	1
	YT	0.7741	0.7329	1.021	0.4334	1.068	1.272	1.716	1.166	0.1215	1.299	0.1708	0.9367	1.535	0.03382	0.2663	2.969	0.7436	0.1945	0.08953	0.9222	0.6308	0.7777	0.08672	0.9078	0.1864	1.149	0.7414	1.16	0.1214	0.3152	0.2446	0.7589	0
