# Supplementary material for: The giant panda gut harbors a high diversity of lactic acid bacteria revealed by a novel culturomics pipeline
Source: mSystems. 2024 Jun 26;9(7):e00520-24. doi: 10.1128/msystems.00520-24 (PMC11265448; doi:10.1128/msystems.00520-24)
Supplement: Table S4 — Relative abundance and taxonomy of ASVs of culture-independent and culture enrichment methods. [file msystems.00520-24-s0003.xls]

## Sheet: three classes
#tree_id	culture-independent	culture-enrichment	phylum	class	order	colour	Label	Style	size	rotation	family	Label		genus	species	Confidence_categorical
otu_58	0	0.00202375	Actinobacteriota	Actinobacteria	Bifidobacteriales	#99CCFF	Bifidobacteriales	normal	1	0	Bifidobacteriaceae	Bifidobacteriaceae		Bifidobacterium	Unassigned	1
otu_182	0	0.000237595	Actinobacteriota	Actinobacteria	Bifidobacteriales	#99CCFF	Bifidobacteriales	normal	1	0	Bifidobacteriaceae	Bifidobacteriaceae		Bifidobacterium	Bifidobacterium_animalis	0.843869
otu_316	0	5.37411e-05	Actinobacteriota	Actinobacteria	Bifidobacteriales	#99CCFF	Bifidobacteriales	normal	1	0	Bifidobacteriaceae	Bifidobacteriaceae		Bifidobacterium	Unassigned	1
otu_633	0	1.31663e-05	Actinobacteriota	Actinobacteria	Bifidobacteriales	#99CCFF	Bifidobacteriales	normal	1	0	Bifidobacteriaceae	Bifidobacteriaceae		Bifidobacterium	Unassigned	1
otu_886	0	6.58917e-06	Actinobacteriota	Actinobacteria	Bifidobacteriales	#99CCFF	Bifidobacteriales	normal	1	0	Bifidobacteriaceae	Bifidobacteriaceae		Bifidobacterium	Bifidobacterium_longum	0.701242
otu_1078	0	5.02725e-06	Actinobacteriota	Actinobacteria	Bifidobacteriales	#99CCFF	Bifidobacteriales	normal	1	0	Bifidobacteriaceae	Bifidobacteriaceae		Bifidobacterium	Unassigned	0.999969
otu_1875	0	2.19371e-06	Actinobacteriota	Actinobacteria	Bifidobacteriales	#99CCFF	Bifidobacteriales	normal	1	0	Bifidobacteriaceae	Bifidobacteriaceae		Bifidobacterium	Unassigned	1
otu_2794	0	1.18971e-06	Actinobacteriota	Actinobacteria	Bifidobacteriales	#99CCFF	Bifidobacteriales	normal	1	0	Bifidobacteriaceae	Bifidobacteriaceae		Bifidobacterium	Bifidobacterium_dentium	0.759128
otu_5429	0	4.90969e-07	Actinobacteriota	Actinobacteria	Bifidobacteriales	#99CCFF	Bifidobacteriales	normal	1	0	Bifidobacteriaceae	Bifidobacteriaceae		Bifidobacterium	Unassigned	0.999957
otu_1	0.402249	0.0410571	Firmicutes	Bacilli	Lactobacillales	#FF6600	Lactobacillales	normal	1	0	Lactobacillaceae	Lactobacillaceae		Lactobacillus	Unassigned	1
otu_15	0.106746	0	Firmicutes	Bacilli	Lactobacillales	#FF6600	Lactobacillales	normal	1	0	Lactobacillaceae	Lactobacillaceae		Lactobacillus	Unassigned	0.941932
otu_16	0.0668531	0.00534556	Firmicutes	Bacilli	Lactobacillales	#FF6600	Lactobacillales	normal	1	0	Lactobacillaceae	Lactobacillaceae		Pediococcus	Unassigned	0.999056
otu_14	0.0343682	0.0151092	Firmicutes	Bacilli	Lactobacillales	#FF6600	Lactobacillales	normal	1	0	Lactobacillaceae	Lactobacillaceae		Lactobacillus	Unassigned	1
otu_38	0.0218481	0	Firmicutes	Bacilli	Lactobacillales	#FF6600	Lactobacillales	normal	1	0	Lactobacillaceae	Lactobacillaceae		Lactobacillus	Unassigned	0.921888
otu_47	0.0184193	0	Firmicutes	Bacilli	Lactobacillales	#FF6600	Lactobacillales	normal	1	0	Lactobacillaceae	Lactobacillaceae		Lactobacillus	Lactobacillus_songhuajiangensis	0.995562
otu_40	0.0162112	0.000869808	Firmicutes	Bacilli	Lactobacillales	#FF6600	Lactobacillales	normal	1	0	Lactobacillaceae	Lactobacillaceae		Lactobacillus	Unassigned	0.999999
otu_53	0.0159568	0	Firmicutes	Bacilli	Lactobacillales	#FF6600	Lactobacillales	normal	1	0	Lactobacillaceae	Lactobacillaceae		Lactobacillus	Unassigned	0.998045
otu_22	0.0155562	0.0110409	Firmicutes	Bacilli	Lactobacillales	#FF6600	Lactobacillales	normal	1	0	Lactobacillaceae	Lactobacillaceae		Pediococcus	Unassigned	0.997176
otu_51	0.0143363	0	Firmicutes	Bacilli	Lactobacillales	#FF6600	Lactobacillales	normal	1	0	Lactobacillaceae	Lactobacillaceae		Lactobacillus	Unassigned	0.922314
otu_52	0.0128202	0.000272496	Firmicutes	Bacilli	Lactobacillales	#FF6600	Lactobacillales	normal	1	0	Lactobacillaceae	Lactobacillaceae		Lactobacillus	Unassigned	1
otu_8	0.0118414	0.0482754	Firmicutes	Bacilli	Lactobacillales	#FF6600	Lactobacillales	normal	1	0	Lactobacillaceae	Lactobacillaceae		Lactobacillus	Unassigned	1
otu_63	0.0106685	4.1928e-05	Firmicutes	Bacilli	Lactobacillales	#FF6600	Lactobacillales	normal	1	0	Lactobacillaceae	Lactobacillaceae		Lactobacillus	Lactobacillus_johnsonii	0.73744
otu_60	0.010092	0	Firmicutes	Bacilli	Lactobacillales	#FF6600	Lactobacillales	normal	1	0	Lactobacillaceae	Lactobacillaceae		Lactobacillus	uncultured_bacterium	0.772267
otu_62	0.00978029	0	Firmicutes	Bacilli	Lactobacillales	#FF6600	Lactobacillales	normal	1	0	Lactobacillaceae	Lactobacillaceae		Lactobacillus	Unassigned	0.931779
otu_88	0.00974429	0	Firmicutes	Bacilli	Lactobacillales	#FF6600	Lactobacillales	normal	1	0	Lactobacillaceae	Lactobacillaceae		Lactobacillus	Unassigned	0.999991
otu_61	0.00816234	0	Firmicutes	Bacilli	Lactobacillales	#FF6600	Lactobacillales	normal	1	0	Lactobacillaceae	Lactobacillaceae		Lactobacillus	Unassigned	0.999999
otu_81	0.00792348	0	Firmicutes	Bacilli	Lactobacillales	#FF6600	Lactobacillales	normal	1	0	Lactobacillaceae	Lactobacillaceae		Lactobacillus	Lactobacillus_mucosae	0.999021
otu_69	0.00774868	0	Firmicutes	Bacilli	Lactobacillales	#FF6600	Lactobacillales	normal	1	0	Lactobacillaceae	Lactobacillaceae		Lactobacillus	Unassigned	0.999848
otu_74	0.00770474	0	Firmicutes	Bacilli	Lactobacillales	#FF6600	Lactobacillales	normal	1	0	Lactobacillaceae	Lactobacillaceae		Lactobacillus	Unassigned	0.955915
otu_70	0.00763417	0	Firmicutes	Bacilli	Lactobacillales	#FF6600	Lactobacillales	normal	1	0	Lactobacillaceae	Lactobacillaceae		Lactobacillus	uncultured_bacterium	0.743141
otu_78	0.00708345	0	Firmicutes	Bacilli	Lactobacillales	#FF6600	Lactobacillales	normal	1	0	Lactobacillaceae	Lactobacillaceae		Lactobacillus	Unassigned	0.911429
otu_93	0.00695118	0	Firmicutes	Bacilli	Lactobacillales	#FF6600	Lactobacillales	normal	1	0	Lactobacillaceae	Lactobacillaceae		Lactobacillus	Unassigned	0.999991
otu_92	0.00664267	0	Firmicutes	Bacilli	Lactobacillales	#FF6600	Lactobacillales	normal	1	0	Enterococcaceae	Enterococcaceae		Enterococcus	Unassigned	0.993786
otu_91	0.0063703	0	Firmicutes	Bacilli	Lactobacillales	#FF6600	Lactobacillales	normal	1	0	Lactobacillaceae	Lactobacillaceae		Lactobacillus	Unassigned	0.986951
otu_84	0.00621601	0	Firmicutes	Bacilli	Lactobacillales	#FF6600	Lactobacillales	normal	1	0	Lactobacillaceae	Lactobacillaceae		Lactobacillus	Unassigned	0.886702
otu_123	0.00590074	0	Firmicutes	Bacilli	Lactobacillales	#FF6600	Lactobacillales	normal	1	0	Lactobacillaceae	Lactobacillaceae		Lactobacillus	Lactobacillus_fermentum	0.866563
otu_85	0.00569217	0	Firmicutes	Bacilli	Lactobacillales	#FF6600	Lactobacillales	normal	1	0	Lactobacillaceae	Lactobacillaceae		Pediococcus	Unassigned	0.997234
otu_24	0.00537301	0.0119696	Firmicutes	Bacilli	Lactobacillales	#FF6600	Lactobacillales	normal	1	0	Leuconostocaceae	Leuconostocaceae		Weissella	Unassigned	0.999999
otu_90	0.00516461	0	Firmicutes	Bacilli	Lactobacillales	#FF6600	Lactobacillales	normal	1	0	Lactobacillaceae	Lactobacillaceae		Lactobacillus	Unassigned	0.999998
otu_94	0.0048978	0	Firmicutes	Bacilli	Lactobacillales	#FF6600	Lactobacillales	normal	1	0	Lactobacillaceae	Lactobacillaceae		Lactobacillus	Unassigned	0.986289
otu_95	0.00450101	0	Firmicutes	Bacilli	Lactobacillales	#FF6600	Lactobacillales	normal	1	0	Lactobacillaceae	Lactobacillaceae		Lactobacillus	Unassigned	0.987143
otu_100	0.00436265	0	Firmicutes	Bacilli	Lactobacillales	#FF6600	Lactobacillales	normal	1	0	Lactobacillaceae	Lactobacillaceae		Lactobacillus	Unassigned	0.83887
otu_114	0.00418563	0	Firmicutes	Bacilli	Lactobacillales	#FF6600	Lactobacillales	normal	1	0	Lactobacillaceae	Lactobacillaceae		Lactobacillus	Lactobacillus_intestinalis	0.982481
otu_116	0.00348631	0	Firmicutes	Bacilli	Lactobacillales	#FF6600	Lactobacillales	normal	1	0	Lactobacillaceae	Lactobacillaceae		Lactobacillus	Unassigned	0.911062
otu_119	0.00320452	0	Firmicutes	Bacilli	Lactobacillales	#FF6600	Lactobacillales	normal	1	0	Lactobacillaceae	Lactobacillaceae		Lactobacillus	uncultured_bacterium	0.876694
otu_113	0.00316186	0	Firmicutes	Bacilli	Lactobacillales	#FF6600	Lactobacillales	normal	1	0	Lactobacillaceae	Lactobacillaceae		Lactobacillus	Lactobacillus_faecis	0.881839
otu_117	0.00313814	0	Firmicutes	Bacilli	Lactobacillales	#FF6600	Lactobacillales	normal	1	0	Lactobacillaceae	Lactobacillaceae		Lactobacillus	Unassigned	0.904433
otu_118	0.00265182	0	Firmicutes	Bacilli	Lactobacillales	#FF6600	Lactobacillales	normal	1	0	Lactobacillaceae	Lactobacillaceae		Lactobacillus	Unassigned	0.999648
otu_124	0.00265067	0	Firmicutes	Bacilli	Lactobacillales	#FF6600	Lactobacillales	normal	1	0	Lactobacillaceae	Lactobacillaceae		Lactobacillus	gut_metagenome	0.957361
otu_121	0.00239818	0	Firmicutes	Bacilli	Lactobacillales	#FF6600	Lactobacillales	normal	1	0	Lactobacillaceae	Lactobacillaceae		Lactobacillus	Unassigned	0.978336
otu_138	0.00231883	0	Firmicutes	Bacilli	Lactobacillales	#FF6600	Lactobacillales	normal	1	0	Lactobacillaceae	Lactobacillaceae		Lactobacillus	gut_metagenome	0.897776
otu_108	0.002293	0	Firmicutes	Bacilli	Lactobacillales	#FF6600	Lactobacillales	normal	1	0	Lactobacillaceae	Lactobacillaceae		Lactobacillus	Unassigned	0.999999
otu_136	0.0021755	0	Firmicutes	Bacilli	Lactobacillales	#FF6600	Lactobacillales	normal	1	0	Lactobacillaceae	Lactobacillaceae		Unassigned	Unassigned	0.999804
otu_132	0.00216417	0	Firmicutes	Bacilli	Lactobacillales	#FF6600	Lactobacillales	normal	1	0	Lactobacillaceae	Lactobacillaceae		Lactobacillus	Unassigned	0.999992
otu_139	0.00212611	0	Firmicutes	Bacilli	Lactobacillales	#FF6600	Lactobacillales	normal	1	0	Lactobacillaceae	Lactobacillaceae		Lactobacillus	Unassigned	0.999986
otu_153	0.0019523	0	Firmicutes	Bacilli	Lactobacillales	#FF6600	Lactobacillales	normal	1	0	Lactobacillaceae	Lactobacillaceae		Lactobacillus	bacterium_ii1270	0.747141
otu_155	0.00183922	0	Firmicutes	Bacilli	Lactobacillales	#FF6600	Lactobacillales	normal	1	0	Lactobacillaceae	Lactobacillaceae		Lactobacillus	Lactobacillus_vaccinostercus	0.781487
otu_131	0.00182633	0	Firmicutes	Bacilli	Lactobacillales	#FF6600	Lactobacillales	normal	1	0	Lactobacillaceae	Lactobacillaceae		Lactobacillus	Unassigned	0.997805
otu_147	0.00182062	0	Firmicutes	Bacilli	Lactobacillales	#FF6600	Lactobacillales	normal	1	0	Lactobacillaceae	Lactobacillaceae		Lactobacillus	Unassigned	0.911694
otu_159	0.00168772	0	Firmicutes	Bacilli	Lactobacillales	#FF6600	Lactobacillales	normal	1	0	Lactobacillaceae	Lactobacillaceae		Lactobacillus	Unassigned	0.973118
otu_191	0.00155185	0	Firmicutes	Bacilli	Lactobacillales	#FF6600	Lactobacillales	normal	1	0	Lactobacillaceae	Lactobacillaceae		Lactobacillus	Unassigned	0.985604
otu_161	0.00151709	0	Firmicutes	Bacilli	Lactobacillales	#FF6600	Lactobacillales	normal	1	0	Lactobacillaceae	Lactobacillaceae		Unassigned	Unassigned	0.99996
otu_183	0.00151253	0	Firmicutes	Bacilli	Lactobacillales	#FF6600	Lactobacillales	normal	1	0	Lactobacillaceae	Lactobacillaceae		Lactobacillus	Unassigned	0.999886
otu_156	0.00146358	0	Firmicutes	Bacilli	Lactobacillales	#FF6600	Lactobacillales	normal	1	0	Lactobacillaceae	Lactobacillaceae		Lactobacillus	Unassigned	0.931816
otu_231	0.00143346	0	Firmicutes	Bacilli	Lactobacillales	#FF6600	Lactobacillales	normal	1	0	Streptococcaceae	Streptococcaceae		Streptococcus	Unassigned	0.999999
otu_199	0.00142525	0	Firmicutes	Bacilli	Lactobacillales	#FF6600	Lactobacillales	normal	1	0	Streptococcaceae	Streptococcaceae		Streptococcus	Unassigned	0.979414
otu_168	0.00136785	1.75014e-05	Firmicutes	Bacilli	Lactobacillales	#FF6600	Lactobacillales	normal	1	0	Lactobacillaceae	Lactobacillaceae		Lactobacillus	Unassigned	0.999894
otu_157	0.00133348	0	Firmicutes	Bacilli	Lactobacillales	#FF6600	Lactobacillales	normal	1	0	Lactobacillaceae	Lactobacillaceae		Lactobacillus	Unassigned	0.817326
otu_185	0.00131648	9.6774e-06	Firmicutes	Bacilli	Lactobacillales	#FF6600	Lactobacillales	normal	1	0	Lactobacillaceae	Lactobacillaceae		Lactobacillus	Unassigned	0.999883
otu_238	0.00130619	0	Firmicutes	Bacilli	Lactobacillales	#FF6600	Lactobacillales	normal	1	0	Enterococcaceae	Enterococcaceae		Enterococcus	Unassigned	0.9974
otu_202	0.00124113	0	Firmicutes	Bacilli	Lactobacillales	#FF6600	Lactobacillales	normal	1	0	Lactobacillaceae	Lactobacillaceae		Lactobacillus	Unassigned	0.939987
otu_188	0.00124066	0	Firmicutes	Bacilli	Lactobacillales	#FF6600	Lactobacillales	normal	1	0	Lactobacillaceae	Lactobacillaceae		Lactobacillus	Unassigned	0.999628
otu_177	0.00123061	0	Firmicutes	Bacilli	Lactobacillales	#FF6600	Lactobacillales	normal	1	0	Lactobacillaceae	Lactobacillaceae		Lactobacillus	Unassigned	0.999997
otu_253	0.0011896	0	Firmicutes	Bacilli	Lactobacillales	#FF6600	Lactobacillales	normal	1	0	Lactobacillaceae	Lactobacillaceae		Lactobacillus	Unassigned	0.998315
otu_311	0.00114545	0	Firmicutes	Bacilli	Lactobacillales	#FF6600	Lactobacillales	normal	1	0	Streptococcaceae	Streptococcaceae		Lactococcus	Unassigned	0.999998
otu_190	0.00107339	9.41165e-06	Firmicutes	Bacilli	Lactobacillales	#FF6600	Lactobacillales	normal	1	0	Lactobacillaceae	Lactobacillaceae		Unassigned	Unassigned	0.999442
otu_211	0.00106576	0	Firmicutes	Bacilli	Lactobacillales	#FF6600	Lactobacillales	normal	1	0	Unassigned	Unassigned		Unassigned	Unassigned	0.945702
otu_184	0.00106477	0	Firmicutes	Bacilli	Lactobacillales	#FF6600	Lactobacillales	normal	1	0	Lactobacillaceae	Lactobacillaceae		Lactobacillus	Unassigned	0.999975
otu_230	0.00105646	0	Firmicutes	Bacilli	Lactobacillales	#FF6600	Lactobacillales	normal	1	0	Lactobacillaceae	Lactobacillaceae		Lactobacillus	uncultured_bacterium	0.765718
otu_215	0.00104297	0	Firmicutes	Bacilli	Lactobacillales	#FF6600	Lactobacillales	normal	1	0	Enterococcaceae	Enterococcaceae		Enterococcus	Unassigned	0.991686
otu_194	0.00101783	0	Firmicutes	Bacilli	Lactobacillales	#FF6600	Lactobacillales	normal	1	0	Lactobacillaceae	Lactobacillaceae		Lactobacillus	Unassigned	0.999997
otu_219	0.000970443	0	Firmicutes	Bacilli	Lactobacillales	#FF6600	Lactobacillales	normal	1	0	Lactobacillaceae	Lactobacillaceae		Lactobacillus	Unassigned	0.999806
otu_227	0.000958972	0	Firmicutes	Bacilli	Lactobacillales	#FF6600	Lactobacillales	normal	1	0	Streptococcaceae	Streptococcaceae		Streptococcus	Unassigned	0.999999
otu_171	0.000940716	0.000111065	Firmicutes	Bacilli	Lactobacillales	#FF6600	Lactobacillales	normal	1	0	Lactobacillaceae	Lactobacillaceae		Lactobacillus	uncultured_bacterium	0.741894
otu_208	0.000878111	0	Firmicutes	Bacilli	Lactobacillales	#FF6600	Lactobacillales	normal	1	0	Lactobacillaceae	Lactobacillaceae		Lactobacillus	Unassigned	0.813769
otu_209	0.000828666	0	Firmicutes	Bacilli	Lactobacillales	#FF6600	Lactobacillales	normal	1	0	Lactobacillaceae	Lactobacillaceae		Lactobacillus	gut_metagenome	0.801211
otu_218	0.000808777	0	Firmicutes	Bacilli	Lactobacillales	#FF6600	Lactobacillales	normal	1	0	Lactobacillaceae	Lactobacillaceae		Lactobacillus	Lactobacillus_brevis	0.916072
otu_205	0.000792509	0	Firmicutes	Bacilli	Lactobacillales	#FF6600	Lactobacillales	normal	1	0	Lactobacillaceae	Lactobacillaceae		Lactobacillus	Unassigned	0.950201
otu_213	0.000734803	0	Firmicutes	Bacilli	Lactobacillales	#FF6600	Lactobacillales	normal	1	0	Lactobacillaceae	Lactobacillaceae		Pediococcus	Unassigned	0.997743
otu_214	0.000698831	0	Firmicutes	Bacilli	Lactobacillales	#FF6600	Lactobacillales	normal	1	0	Lactobacillaceae	Lactobacillaceae		Unassigned	Unassigned	0.997213
otu_269	0.000671755	7.23031e-07	Firmicutes	Bacilli	Lactobacillales	#FF6600	Lactobacillales	normal	1	0	Lactobacillaceae	Lactobacillaceae		Lactobacillus	Unassigned	0.999997
otu_254	0.000671592	0	Firmicutes	Bacilli	Lactobacillales	#FF6600	Lactobacillales	normal	1	0	Lactobacillaceae	Lactobacillaceae		Lactobacillus	uncultured_bacterium	0.757833
otu_223	0.000665644	0	Firmicutes	Bacilli	Lactobacillales	#FF6600	Lactobacillales	normal	1	0	Lactobacillaceae	Lactobacillaceae		Lactobacillus	Apis_florea	0.954032
otu_229	0.000657791	0	Firmicutes	Bacilli	Lactobacillales	#FF6600	Lactobacillales	normal	1	0	Lactobacillaceae	Lactobacillaceae		Lactobacillus	Unassigned	0.997401
otu_274	0.000651871	0	Firmicutes	Bacilli	Lactobacillales	#FF6600	Lactobacillales	normal	1	0	Lactobacillaceae	Lactobacillaceae		Lactobacillus	Unassigned	0.871854
otu_245	0.000651577	0	Firmicutes	Bacilli	Lactobacillales	#FF6600	Lactobacillales	normal	1	0	Lactobacillaceae	Lactobacillaceae		Pediococcus	Unassigned	0.819472
otu_334	0.000642037	0	Firmicutes	Bacilli	Lactobacillales	#FF6600	Lactobacillales	normal	1	0	Lactobacillaceae	Lactobacillaceae		Lactobacillus	Unassigned	0.91295
otu_242	0.00059893	0	Firmicutes	Bacilli	Lactobacillales	#FF6600	Lactobacillales	normal	1	0	Lactobacillaceae	Lactobacillaceae		Lactobacillus	Unassigned	0.814729
otu_345	0.000521376	0	Firmicutes	Bacilli	Lactobacillales	#FF6600	Lactobacillales	normal	1	0	Streptococcaceae	Streptococcaceae		Streptococcus	Unassigned	0.893589
otu_262	0.000493185	0	Firmicutes	Bacilli	Lactobacillales	#FF6600	Lactobacillales	normal	1	0	Lactobacillaceae	Lactobacillaceae		Lactobacillus	Unassigned	0.927349
otu_281	0.000491312	0	Firmicutes	Bacilli	Lactobacillales	#FF6600	Lactobacillales	normal	1	0	Lactobacillaceae	Lactobacillaceae		Lactobacillus	Unassigned	0.791232
otu_259	0.000441076	0	Firmicutes	Bacilli	Lactobacillales	#FF6600	Lactobacillales	normal	1	0	Lactobacillaceae	Lactobacillaceae		Lactobacillus	Unassigned	0.869283
otu_264	0.000433322	0	Firmicutes	Bacilli	Lactobacillales	#FF6600	Lactobacillales	normal	1	0	Lactobacillaceae	Lactobacillaceae		Lactobacillus	Unassigned	0.999989
otu_309	0.000418352	0	Firmicutes	Bacilli	Lactobacillales	#FF6600	Lactobacillales	normal	1	0	Lactobacillaceae	Lactobacillaceae		Lactobacillus	Unassigned	0.999869
otu_257	0.000397747	0	Firmicutes	Bacilli	Lactobacillales	#FF6600	Lactobacillales	normal	1	0	Streptococcaceae	Streptococcaceae		Streptococcus	Unassigned	0.999998
otu_306	0.000384351	0	Firmicutes	Bacilli	Lactobacillales	#FF6600	Lactobacillales	normal	1	0	Lactobacillaceae	Lactobacillaceae		Lactobacillus	Lactobacillus_mucosae	0.998517
otu_375	0.000380198	0	Firmicutes	Bacilli	Lactobacillales	#FF6600	Lactobacillales	normal	1	0	Lactobacillaceae	Lactobacillaceae		Lactobacillus	Unassigned	0.907928
otu_261	0.00037874	0	Firmicutes	Bacilli	Lactobacillales	#FF6600	Lactobacillales	normal	1	0	Lactobacillaceae	Lactobacillaceae		Lactobacillus	Unassigned	0.967194
otu_346	0.000376683	0	Firmicutes	Bacilli	Lactobacillales	#FF6600	Lactobacillales	normal	1	0	Lactobacillaceae	Lactobacillaceae		Lactobacillus	Unassigned	0.883725
otu_373	0.000376102	0	Firmicutes	Bacilli	Lactobacillales	#FF6600	Lactobacillales	normal	1	0	Streptococcaceae	Streptococcaceae		Streptococcus	Unassigned	0.996389
otu_777	0.000347919	0	Firmicutes	Bacilli	Lactobacillales	#FF6600	Lactobacillales	normal	1	0	Unassigned	Unassigned		Unassigned	Unassigned	0.99907
otu_447	0.000335898	0	Firmicutes	Bacilli	Lactobacillales	#FF6600	Lactobacillales	normal	1	0	Streptococcaceae	Streptococcaceae		Streptococcus	Unassigned	0.999998
otu_485	0.000328321	0	Firmicutes	Bacilli	Lactobacillales	#FF6600	Lactobacillales	normal	1	0	Streptococcaceae	Streptococcaceae		Streptococcus	Unassigned	0.999998
otu_356	0.00032589	0	Firmicutes	Bacilli	Lactobacillales	#FF6600	Lactobacillales	normal	1	0	Streptococcaceae	Streptococcaceae		Streptococcus	Unassigned	0.989252
otu_320	0.000319531	0	Firmicutes	Bacilli	Unassigned	#CCCCCC	Unassigned	normal	1	0	Unassigned	Unassigned		Unassigned	Unassigned	1
otu_324	0.000315994	0	Firmicutes	Bacilli	Lactobacillales	#FF6600	Lactobacillales	normal	1	0	Lactobacillaceae	Lactobacillaceae		Pediococcus	Unassigned	0.747477
otu_460	0.000286164	0	Firmicutes	Bacilli	Lactobacillales	#FF6600	Lactobacillales	normal	1	0	Streptococcaceae	Streptococcaceae		Streptococcus	Unassigned	0.967865
otu_359	0.00027291	0	Firmicutes	Bacilli	Lactobacillales	#FF6600	Lactobacillales	normal	1	0	Lactobacillaceae	Lactobacillaceae		Lactobacillus	Unassigned	0.95603
otu_335	0.000272667	0	Firmicutes	Bacilli	Lactobacillales	#FF6600	Lactobacillales	normal	1	0	Unassigned	Unassigned		Unassigned	Unassigned	0.998904
otu_286	0.000263416	0	Firmicutes	Bacilli	Lactobacillales	#FF6600	Lactobacillales	normal	1	0	Lactobacillaceae	Lactobacillaceae		Lactobacillus	Unassigned	0.938474
otu_328	0.000259622	0	Firmicutes	Bacilli	Lactobacillales	#FF6600	Lactobacillales	normal	1	0	Lactobacillaceae	Lactobacillaceae		Lactobacillus	Unassigned	1
otu_326	0.000256689	0	Firmicutes	Bacilli	Lactobacillales	#FF6600	Lactobacillales	normal	1	0	Enterococcaceae	Enterococcaceae		Enterococcus	Unassigned	0.830353
otu_377	0.000256677	0	Firmicutes	Bacilli	Lactobacillales	#FF6600	Lactobacillales	normal	1	0	Lactobacillaceae	Lactobacillaceae		Lactobacillus	Unassigned	0.999756
otu_284	0.000253135	6.97166e-06	Firmicutes	Bacilli	Lactobacillales	#FF6600	Lactobacillales	normal	1	0	Lactobacillaceae	Lactobacillaceae		Lactobacillus	Unassigned	0.998866
otu_364	0.0002464	0	Firmicutes	Bacilli	Lactobacillales	#FF6600	Lactobacillales	normal	1	0	Lactobacillaceae	Lactobacillaceae		Lactobacillus	Unassigned	0.979777
otu_388	0.000246006	0	Firmicutes	Bacilli	Lactobacillales	#FF6600	Lactobacillales	normal	1	0	Unassigned	Unassigned		Unassigned	Unassigned	0.998628
otu_336	0.000239662	0	Firmicutes	Bacilli	Lactobacillales	#FF6600	Lactobacillales	normal	1	0	Lactobacillaceae	Lactobacillaceae		Lactobacillus	Unassigned	0.99994
otu_1008	0.000230643	0	Firmicutes	Bacilli	Lactobacillales	#FF6600	Lactobacillales	normal	1	0	Streptococcaceae	Streptococcaceae		Streptococcus	Unassigned	0.861378
otu_355	0.000226911	5.25982e-06	Firmicutes	Bacilli	Lactobacillales	#FF6600	Lactobacillales	normal	1	0	Lactobacillaceae	Lactobacillaceae		Lactobacillus	uncultured_bacterium	0.741289
otu_410	0.000225826	0	Firmicutes	Bacilli	Lactobacillales	#FF6600	Lactobacillales	normal	1	0	Lactobacillaceae	Lactobacillaceae		Lactobacillus	Lactobacillus_songhuajiangensis	0.947899
otu_401	0.000224204	0	Firmicutes	Bacilli	Lactobacillales	#FF6600	Lactobacillales	normal	1	0	Lactobacillaceae	Lactobacillaceae		Lactobacillus	Unassigned	0.998595
otu_2	0.000215666	0.0984637	Firmicutes	Bacilli	Lactobacillales	#FF6600	Lactobacillales	normal	1	0	Lactobacillaceae	Lactobacillaceae		Lactobacillus	Unassigned	0.998304
otu_315	0.000207499	0	Firmicutes	Bacilli	Lactobacillales	#FF6600	Lactobacillales	normal	1	0	Lactobacillaceae	Lactobacillaceae		Lactobacillus	Lactobacillus_songhuajiangensis	0.990884
otu_525	0.000206759	0	Firmicutes	Bacilli	Lactobacillales	#FF6600	Lactobacillales	normal	1	0	Unassigned	Unassigned		Unassigned	Unassigned	0.9995
otu_1069	0.000201112	0	Firmicutes	Bacilli	Lactobacillales	#FF6600	Lactobacillales	normal	1	0	Lactobacillaceae	Lactobacillaceae		Lactobacillus	Unassigned	0.707315
otu_645	0.000199369	0	Firmicutes	Bacilli	Lactobacillales	#FF6600	Lactobacillales	normal	1	0	Streptococcaceae	Streptococcaceae		Streptococcus	Unassigned	0.999986
otu_349	0.000196191	0	Firmicutes	Bacilli	Lactobacillales	#FF6600	Lactobacillales	normal	1	0	Lactobacillaceae	Lactobacillaceae		Lactobacillus	Unassigned	0.908615
otu_511	0.000193457	0	Firmicutes	Bacilli	Lactobacillales	#FF6600	Lactobacillales	normal	1	0	Unassigned	Unassigned		Unassigned	Unassigned	0.998701
otu_341	0.000192884	0	Firmicutes	Bacilli	Lactobacillales	#FF6600	Lactobacillales	normal	1	0	Lactobacillaceae	Lactobacillaceae		Lactobacillus	Lactobacillus_oris	0.765058
otu_329	0.000191896	0	Firmicutes	Bacilli	Lactobacillales	#FF6600	Lactobacillales	normal	1	0	Streptococcaceae	Streptococcaceae		Streptococcus	Unassigned	0.785685
otu_397	0.000191122	0	Firmicutes	Bacilli	Lactobacillales	#FF6600	Lactobacillales	normal	1	0	Lactobacillaceae	Lactobacillaceae		Lactobacillus	Unassigned	1
otu_398	0.000185896	0	Firmicutes	Bacilli	Lactobacillales	#FF6600	Lactobacillales	normal	1	0	Lactobacillaceae	Lactobacillaceae		Lactobacillus	Lactobacillus_songhuajiangensis	0.768404
otu_435	0.000185303	0	Firmicutes	Bacilli	Lactobacillales	#FF6600	Lactobacillales	normal	1	0	Lactobacillaceae	Lactobacillaceae		Lactobacillus	Unassigned	0.992803
otu_325	0.000184724	0	Firmicutes	Bacilli	Lactobacillales	#FF6600	Lactobacillales	normal	1	0	Lactobacillaceae	Lactobacillaceae		Lactobacillus	Unassigned	1
otu_331	0.000182695	0	Firmicutes	Bacilli	Lactobacillales	#FF6600	Lactobacillales	normal	1	0	Lactobacillaceae	Lactobacillaceae		Lactobacillus	Unassigned	0.999999
otu_624	0.000176711	0	Firmicutes	Bacilli	Lactobacillales	#FF6600	Lactobacillales	normal	1	0	Leuconostocaceae	Leuconostocaceae		Leuconostoc	Leuconostoc_lactis	0.73486
otu_338	0.000170496	0	Firmicutes	Bacilli	Lactobacillales	#FF6600	Lactobacillales	normal	1	0	Lactobacillaceae	Lactobacillaceae		Lactobacillus	uncultured_organism	0.719654
otu_425	0.000166331	0	Firmicutes	Bacilli	Lactobacillales	#FF6600	Lactobacillales	normal	1	0	Streptococcaceae	Streptococcaceae		Streptococcus	Unassigned	0.900401
otu_365	0.0001661	0	Firmicutes	Bacilli	Lactobacillales	#FF6600	Lactobacillales	normal	1	0	Lactobacillaceae	Lactobacillaceae		Lactobacillus	Unassigned	0.987766
otu_663	0.000160647	0	Firmicutes	Bacilli	Lactobacillales	#FF6600	Lactobacillales	normal	1	0	Streptococcaceae	Streptococcaceae		Streptococcus	Unassigned	0.999991
otu_495	0.000157594	0	Firmicutes	Bacilli	Lactobacillales	#FF6600	Lactobacillales	normal	1	0	Lactobacillaceae	Lactobacillaceae		Lactobacillus	Unassigned	0.999995
otu_1139	0.000149825	0	Firmicutes	Bacilli	Lactobacillales	#FF6600	Lactobacillales	normal	1	0	Streptococcaceae	Streptococcaceae		Streptococcus	Unassigned	0.999973
otu_438	0.000146255	0	Firmicutes	Bacilli	Lactobacillales	#FF6600	Lactobacillales	normal	1	0	Lactobacillaceae	Lactobacillaceae		Lactobacillus	Unassigned	0.995989
otu_405	0.000144135	0	Firmicutes	Bacilli	Lactobacillales	#FF6600	Lactobacillales	normal	1	0	Lactobacillaceae	Lactobacillaceae		Pediococcus	Unassigned	0.994643
otu_385	0.000143302	0	Firmicutes	Bacilli	Lactobacillales	#FF6600	Lactobacillales	normal	1	0	Lactobacillaceae	Lactobacillaceae		Lactobacillus	Unassigned	0.999923
otu_384	0.000137268	0	Firmicutes	Bacilli	Lactobacillales	#FF6600	Lactobacillales	normal	1	0	Lactobacillaceae	Lactobacillaceae		Lactobacillus	uncultured_bacterium	0.712345
otu_409	0.000136443	0	Firmicutes	Bacilli	Lactobacillales	#FF6600	Lactobacillales	normal	1	0	Lactobacillaceae	Lactobacillaceae		Lactobacillus	Unassigned	0.919477
otu_402	0.000135599	0	Firmicutes	Bacilli	Lactobacillales	#FF6600	Lactobacillales	normal	1	0	Streptococcaceae	Streptococcaceae		Streptococcus	Unassigned	0.968122
otu_421	0.000134955	0	Firmicutes	Bacilli	Lactobacillales	#FF6600	Lactobacillales	normal	1	0	Lactobacillaceae	Lactobacillaceae		Lactobacillus	Apis_florea	0.896498
otu_406	0.000130099	0	Firmicutes	Bacilli	Lactobacillales	#FF6600	Lactobacillales	normal	1	0	Lactobacillaceae	Lactobacillaceae		Pediococcus	Unassigned	0.997707
otu_489	0.000126791	0	Firmicutes	Bacilli	Lactobacillales	#FF6600	Lactobacillales	normal	1	0	Lactobacillaceae	Lactobacillaceae		Lactobacillus	Unassigned	0.999993
otu_272	0.000126516	5.6502e-05	Firmicutes	Bacilli	Lactobacillales	#FF6600	Lactobacillales	normal	1	0	Lactobacillaceae	Lactobacillaceae		Lactobacillus	Lactobacillus_vaccinostercus	0.786174
otu_396	0.000122718	0	Firmicutes	Bacilli	Lactobacillales	#FF6600	Lactobacillales	normal	1	0	Lactobacillaceae	Lactobacillaceae		Lactobacillus	Unassigned	0.867083
otu_461	0.00012252	0	Firmicutes	Bacilli	Lactobacillales	#FF6600	Lactobacillales	normal	1	0	Lactobacillaceae	Lactobacillaceae		Lactobacillus	Unassigned	0.896806
otu_1340	0.00011986	0	Firmicutes	Bacilli	Lactobacillales	#FF6600	Lactobacillales	normal	1	0	Lactobacillaceae	Lactobacillaceae		Lactobacillus	Unassigned	0.778336
otu_691	0.000119703	0	Firmicutes	Bacilli	Lactobacillales	#FF6600	Lactobacillales	normal	1	0	Lactobacillaceae	Lactobacillaceae		Unassigned	Unassigned	0.730474
otu_504	0.000119555	0	Firmicutes	Bacilli	Lactobacillales	#FF6600	Lactobacillales	normal	1	0	Lactobacillaceae	Lactobacillaceae		Unassigned	Unassigned	0.996444
otu_570	0.000118409	0	Firmicutes	Bacilli	Lactobacillales	#FF6600	Lactobacillales	normal	1	0	Lactobacillaceae	Lactobacillaceae		Lactobacillus	Unassigned	0.999123
otu_586	0.000113298	0	Firmicutes	Bacilli	Lactobacillales	#FF6600	Lactobacillales	normal	1	0	Lactobacillaceae	Lactobacillaceae		Lactobacillus	Unassigned	0.99937
otu_653	0.000112332	0	Firmicutes	Bacilli	Lactobacillales	#FF6600	Lactobacillales	normal	1	0	Enterococcaceae	Enterococcaceae		Enterococcus	Unassigned	0.993722
otu_862	0.000108071	0	Firmicutes	Bacilli	Lactobacillales	#FF6600	Lactobacillales	normal	1	0	Lactobacillaceae	Lactobacillaceae		Lactobacillus	Unassigned	0.975034
otu_623	0.000106095	0	Firmicutes	Bacilli	Lactobacillales	#FF6600	Lactobacillales	normal	1	0	Lactobacillaceae	Lactobacillaceae		Pediococcus	Unassigned	0.850947
otu_453	0.000104559	0	Firmicutes	Bacilli	Lactobacillales	#FF6600	Lactobacillales	normal	1	0	Lactobacillaceae	Lactobacillaceae		Lactobacillus	uncultured_bacterium	0.710702
otu_1680	9.87275e-05	0	Firmicutes	Bacilli	Lactobacillales	#FF6600	Lactobacillales	normal	1	0	Streptococcaceae	Streptococcaceae		Lactococcus	Unassigned	0.916484
otu_577	9.8435e-05	0	Firmicutes	Bacilli	Lactobacillales	#FF6600	Lactobacillales	normal	1	0	Lactobacillaceae	Lactobacillaceae		Lactobacillus	Lactobacillus_intestinalis	0.91544
otu_469	9.80713e-05	0	Firmicutes	Bacilli	Lactobacillales	#FF6600	Lactobacillales	normal	1	0	Lactobacillaceae	Lactobacillaceae		Lactobacillus	Unassigned	1
otu_459	9.61879e-05	0	Firmicutes	Bacilli	Lactobacillales	#FF6600	Lactobacillales	normal	1	0	Leuconostocaceae	Leuconostocaceae		Leuconostoc	Unassigned	1
otu_598	9.34055e-05	0	Firmicutes	Bacilli	Lactobacillales	#FF6600	Lactobacillales	normal	1	0	Lactobacillaceae	Lactobacillaceae		Lactobacillus	Unassigned	0.840238
otu_418	9.07603e-05	0	Firmicutes	Bacilli	Lactobacillales	#FF6600	Lactobacillales	normal	1	0	Streptococcaceae	Streptococcaceae		Streptococcus	Unassigned	0.815598
otu_520	9.05485e-05	0	Firmicutes	Bacilli	Lactobacillales	#FF6600	Lactobacillales	normal	1	0	Unassigned	Unassigned		Unassigned	Unassigned	0.952637
otu_480	9.04344e-05	0	Firmicutes	Bacilli	Lactobacillales	#FF6600	Lactobacillales	normal	1	0	Lactobacillaceae	Lactobacillaceae		Lactobacillus	Unassigned	0.872901
otu_707	8.54114e-05	0	Firmicutes	Bacilli	Lactobacillales	#FF6600	Lactobacillales	normal	1	0	Streptococcaceae	Streptococcaceae		Streptococcus	Unassigned	0.948068
otu_863	8.50977e-05	0	Firmicutes	Bacilli	Lactobacillales	#FF6600	Lactobacillales	normal	1	0	Lactobacillaceae	Lactobacillaceae		Lactobacillus	Unassigned	0.995945
otu_499	8.2754e-05	0	Firmicutes	Bacilli	Lactobacillales	#FF6600	Lactobacillales	normal	1	0	Lactobacillaceae	Lactobacillaceae		Lactobacillus	Unassigned	0.777761
otu_587	8.07304e-05	0	Firmicutes	Bacilli	Lactobacillales	#FF6600	Lactobacillales	normal	1	0	Lactobacillaceae	Lactobacillaceae		Lactobacillus	Unassigned	0.926153
otu_894	7.73536e-05	0	Firmicutes	Bacilli	Lactobacillales	#FF6600	Lactobacillales	normal	1	0	Lactobacillaceae	Lactobacillaceae		Lactobacillus	Lactobacillus_faecis	0.816704
otu_654	7.71983e-05	0	Firmicutes	Bacilli	Lactobacillales	#FF6600	Lactobacillales	normal	1	0	Lactobacillaceae	Lactobacillaceae		Pediococcus	Unassigned	0.982044
otu_803	7.6329e-05	0	Firmicutes	Bacilli	Lactobacillales	#FF6600	Lactobacillales	normal	1	0	Lactobacillaceae	Lactobacillaceae		Lactobacillus	uncultured_bacterium	0.84294
otu_730	7.57544e-05	0	Firmicutes	Bacilli	Lactobacillales	#FF6600	Lactobacillales	normal	1	0	Enterococcaceae	Enterococcaceae		Enterococcus	Unassigned	0.979108
otu_936	7.27806e-05	0	Firmicutes	Bacilli	Lactobacillales	#FF6600	Lactobacillales	normal	1	0	Lactobacillaceae	Lactobacillaceae		Lactobacillus	Lactobacillus_delbrueckii	0.864296
otu_582	7.25469e-05	0	Firmicutes	Bacilli	Lactobacillales	#FF6600	Lactobacillales	normal	1	0	Streptococcaceae	Streptococcaceae		Lactococcus	Unassigned	0.999999
otu_597	7.20484e-05	0	Firmicutes	Bacilli	Lactobacillales	#FF6600	Lactobacillales	normal	1	0	Lactobacillaceae	Lactobacillaceae		Lactobacillus	Unassigned	0.999979
otu_10	7.17159e-05	0.0272912	Firmicutes	Bacilli	Lactobacillales	#FF6600	Lactobacillales	normal	1	0	Lactobacillaceae	Lactobacillaceae		Lactobacillus	Unassigned	0.999998
otu_1051	6.97251e-05	0	Firmicutes	Bacilli	Lactobacillales	#FF6600	Lactobacillales	normal	1	0	Lactobacillaceae	Lactobacillaceae		Lactobacillus	Unassigned	0.932371
otu_630	6.71237e-05	0	Firmicutes	Bacilli	Lactobacillales	#FF6600	Lactobacillales	normal	1	0	Lactobacillaceae	Lactobacillaceae		Pediococcus	Unassigned	0.731067
otu_571	6.51739e-05	0	Firmicutes	Bacilli	Lactobacillales	#FF6600	Lactobacillales	normal	1	0	Lactobacillaceae	Lactobacillaceae		Lactobacillus	Unassigned	0.88864
otu_573	6.41356e-05	0	Firmicutes	Bacilli	Lactobacillales	#FF6600	Lactobacillales	normal	1	0	Unassigned	Unassigned		Unassigned	Unassigned	0.999513
otu_98	6.32009e-05	0.000799375	Firmicutes	Bacilli	Lactobacillales	#FF6600	Lactobacillales	normal	1	0	Lactobacillaceae	Lactobacillaceae		Lactobacillus	Lactobacillus_saerimneri	0.998679
otu_709	6.22546e-05	0	Firmicutes	Bacilli	Lactobacillales	#FF6600	Lactobacillales	normal	1	0	Lactobacillaceae	Lactobacillaceae		Lactobacillus	Unassigned	0.999997
otu_736	6.21139e-05	0	Firmicutes	Bacilli	Lactobacillales	#FF6600	Lactobacillales	normal	1	0	Lactobacillaceae	Lactobacillaceae		Pediococcus	Unassigned	0.966939
otu_1082	6.20983e-05	0	Firmicutes	Bacilli	Lactobacillales	#FF6600	Lactobacillales	normal	1	0	Lactobacillaceae	Lactobacillaceae		Lactobacillus	Lactobacillus_songhuajiangensis	0.995987
otu_731	6.03869e-05	0	Firmicutes	Bacilli	Lactobacillales	#FF6600	Lactobacillales	normal	1	0	Unassigned	Unassigned		Unassigned	Unassigned	0.996628
otu_617	5.76718e-05	0	Firmicutes	Bacilli	Lactobacillales	#FF6600	Lactobacillales	normal	1	0	Lactobacillaceae	Lactobacillaceae		Lactobacillus	Unassigned	0.986843
otu_1107	5.64251e-05	0	Firmicutes	Bacilli	Lactobacillales	#FF6600	Lactobacillales	normal	1	0	Lactobacillaceae	Lactobacillaceae		Lactobacillus	Unassigned	0.983336
otu_758	5.63305e-05	0	Firmicutes	Bacilli	Lactobacillales	#FF6600	Lactobacillales	normal	1	0	Unassigned	Unassigned		Unassigned	Unassigned	0.998297
otu_604	5.52188e-05	0	Firmicutes	Bacilli	Lactobacillales	#FF6600	Lactobacillales	normal	1	0	Streptococcaceae	Streptococcaceae		Streptococcus	Unassigned	0.832965
otu_776	5.50924e-05	0	Firmicutes	Bacilli	Lactobacillales	#FF6600	Lactobacillales	normal	1	0	Streptococcaceae	Streptococcaceae		Streptococcus	Unassigned	0.999945
otu_664	5.49925e-05	0	Firmicutes	Bacilli	Lactobacillales	#FF6600	Lactobacillales	normal	1	0	Lactobacillaceae	Lactobacillaceae		Lactobacillus	uncultured_bacterium	0.925906
otu_627	5.4826e-05	0	Firmicutes	Bacilli	Lactobacillales	#FF6600	Lactobacillales	normal	1	0	Lactobacillaceae	Lactobacillaceae		Lactobacillus	Unassigned	0.999317
otu_639	5.40189e-05	0	Firmicutes	Bacilli	Lactobacillales	#FF6600	Lactobacillales	normal	1	0	Lactobacillaceae	Lactobacillaceae		Lactobacillus	Unassigned	0.880672
otu_1423	5.25753e-05	0	Firmicutes	Bacilli	Lactobacillales	#FF6600	Lactobacillales	normal	1	0	Streptococcaceae	Streptococcaceae		Streptococcus	Unassigned	0.980319
otu_1222	5.23472e-05	0	Firmicutes	Bacilli	Lactobacillales	#FF6600	Lactobacillales	normal	1	0	Lactobacillaceae	Lactobacillaceae		Lactobacillus	Unassigned	0.912586
otu_954	4.99823e-05	0	Firmicutes	Bacilli	Lactobacillales	#FF6600	Lactobacillales	normal	1	0	Unassigned	Unassigned		Unassigned	Unassigned	0.999265
otu_814	4.97736e-05	0	Firmicutes	Bacilli	Lactobacillales	#FF6600	Lactobacillales	normal	1	0	Lactobacillaceae	Lactobacillaceae		Unassigned	Unassigned	0.999981
otu_677	4.93911e-05	0	Firmicutes	Bacilli	Lactobacillales	#FF6600	Lactobacillales	normal	1	0	Lactobacillaceae	Lactobacillaceae		Pediococcus	Unassigned	0.927099
otu_678	4.93167e-05	0	Firmicutes	Bacilli	Lactobacillales	#FF6600	Lactobacillales	normal	1	0	Lactobacillaceae	Lactobacillaceae		Unassigned	Unassigned	0.900497
otu_826	4.85596e-05	0	Firmicutes	Bacilli	Lactobacillales	#FF6600	Lactobacillales	normal	1	0	Lactobacillaceae	Lactobacillaceae		Lactobacillus	Unassigned	0.92672
otu_6	4.85174e-05	0.0597697	Firmicutes	Bacilli	Lactobacillales	#FF6600	Lactobacillales	normal	1	0	Lactobacillaceae	Lactobacillaceae		Lactobacillus	Unassigned	0.946864
otu_1650	4.68597e-05	0	Firmicutes	Bacilli	Lactobacillales	#FF6600	Lactobacillales	normal	1	0	Lactobacillaceae	Lactobacillaceae		Lactobacillus	Unassigned	0.891911
otu_651	4.60439e-05	0	Firmicutes	Bacilli	Lactobacillales	#FF6600	Lactobacillales	normal	1	0	Lactobacillaceae	Lactobacillaceae		Lactobacillus	Lactobacillus_dextrinicus	0.998734
otu_1339	4.59987e-05	0	Firmicutes	Bacilli	Lactobacillales	#FF6600	Lactobacillales	normal	1	0	Enterococcaceae	Enterococcaceae		Enterococcus	Unassigned	0.955551
otu_1338	4.59987e-05	0	Firmicutes	Bacilli	Lactobacillales	#FF6600	Lactobacillales	normal	1	0	Streptococcaceae	Streptococcaceae		Streptococcus	Unassigned	0.823266
otu_708	4.58586e-05	0	Firmicutes	Bacilli	Lactobacillales	#FF6600	Lactobacillales	normal	1	0	Lactobacillaceae	Lactobacillaceae		Unassigned	Unassigned	0.999589
otu_781	4.40082e-05	0	Firmicutes	Bacilli	Lactobacillales	#FF6600	Lactobacillales	normal	1	0	Lactobacillaceae	Lactobacillaceae		Lactobacillus	Unassigned	0.789646
otu_2042	4.39951e-05	0	Firmicutes	Bacilli	Lactobacillales	#FF6600	Lactobacillales	normal	1	0	Enterococcaceae	Enterococcaceae		Enterococcus	Unassigned	0.99266
otu_702	4.39142e-05	0	Firmicutes	Bacilli	Lactobacillales	#FF6600	Lactobacillales	normal	1	0	Lactobacillaceae	Lactobacillaceae		Lactobacillus	Unassigned	0.999998
otu_885	4.37184e-05	0	Firmicutes	Bacilli	Lactobacillales	#FF6600	Lactobacillales	normal	1	0	Streptococcaceae	Streptococcaceae		Streptococcus	Unassigned	0.711729
otu_1356	4.27981e-05	0	Firmicutes	Bacilli	Lactobacillales	#FF6600	Lactobacillales	normal	1	0	Lactobacillaceae	Lactobacillaceae		Lactobacillus	Unassigned	0.999056
otu_717	4.25694e-05	0	Firmicutes	Bacilli	Lactobacillales	#FF6600	Lactobacillales	normal	1	0	Lactobacillaceae	Lactobacillaceae		Lactobacillus	Unassigned	0.942214
otu_1137	4.23523e-05	0	Firmicutes	Bacilli	Lactobacillales	#FF6600	Lactobacillales	normal	1	0	Lactobacillaceae	Lactobacillaceae		Lactobacillus	Lactobacillus_delbrueckii	0.923357
otu_1293	4.21902e-05	0	Firmicutes	Bacilli	Lactobacillales	#FF6600	Lactobacillales	normal	1	0	Unassigned	Unassigned		Unassigned	Unassigned	0.999488
otu_2647	4.1951e-05	0	Firmicutes	Bacilli	Lactobacillales	#FF6600	Lactobacillales	normal	1	0	Lactobacillaceae	Lactobacillaceae		Lactobacillus	Unassigned	0.868169
otu_839	4.08963e-05	0	Firmicutes	Bacilli	Lactobacillales	#FF6600	Lactobacillales	normal	1	0	Lactobacillaceae	Lactobacillaceae		Lactobacillus	Unassigned	0.955921
otu_1336	4.04907e-05	0	Firmicutes	Bacilli	Lactobacillales	#FF6600	Lactobacillales	normal	1	0	Streptococcaceae	Streptococcaceae		Streptococcus	Unassigned	0.9995
otu_3113	4.02223e-05	0	Firmicutes	Bacilli	Lactobacillales	#FF6600	Lactobacillales	normal	1	0	Streptococcaceae	Streptococcaceae		Lactococcus	Unassigned	0.999999
otu_1840	4.01655e-05	0	Firmicutes	Bacilli	Lactobacillales	#FF6600	Lactobacillales	normal	1	0	Enterococcaceae	Enterococcaceae		Enterococcus	Unassigned	0.965852
otu_813	3.92285e-05	0	Firmicutes	Bacilli	Lactobacillales	#FF6600	Lactobacillales	normal	1	0	Lactobacillaceae	Lactobacillaceae		Lactobacillus	Unassigned	0.998836
otu_1466	3.91338e-05	0	Firmicutes	Bacilli	Lactobacillales	#FF6600	Lactobacillales	normal	1	0	Lactobacillaceae	Lactobacillaceae		Lactobacillus	Unassigned	0.983227
otu_1465	3.90989e-05	0	Firmicutes	Bacilli	Lactobacillales	#FF6600	Lactobacillales	normal	1	0	Lactobacillaceae	Lactobacillaceae		Lactobacillus	Unassigned	0.999486
otu_1036	3.89407e-05	0	Firmicutes	Bacilli	Lactobacillales	#FF6600	Lactobacillales	normal	1	0	Lactobacillaceae	Lactobacillaceae		Lactobacillus	Unassigned	0.999097
otu_625	3.86893e-05	0	Firmicutes	Bacilli	Lactobacillales	#FF6600	Lactobacillales	normal	1	0	Enterococcaceae	Enterococcaceae		Enterococcus	Unassigned	0.795386
otu_1547	3.85978e-05	0	Firmicutes	Bacilli	Lactobacillales	#FF6600	Lactobacillales	normal	1	0	Lactobacillaceae	Lactobacillaceae		Lactobacillus	Unassigned	0.988965
otu_710	3.81884e-05	0	Firmicutes	Bacilli	Lactobacillales	#FF6600	Lactobacillales	normal	1	0	Lactobacillaceae	Lactobacillaceae		Lactobacillus	Unassigned	0.925937
otu_927	3.70783e-05	0	Firmicutes	Bacilli	Lactobacillales	#FF6600	Lactobacillales	normal	1	0	Streptococcaceae	Streptococcaceae		Streptococcus	Streptococcus_salivarius	0.737257
otu_1151	3.67997e-05	0	Firmicutes	Bacilli	Lactobacillales	#FF6600	Lactobacillales	normal	1	0	Streptococcaceae	Streptococcaceae		Streptococcus	Streptococcus_gallinaceus	0.977713
otu_1789	3.65106e-05	0	Firmicutes	Bacilli	Lactobacillales	#FF6600	Lactobacillales	normal	1	0	Leuconostocaceae	Leuconostocaceae		Weissella	bacterium	0.920328
otu_944	3.6071e-05	0	Firmicutes	Bacilli	Lactobacillales	#FF6600	Lactobacillales	normal	1	0	Lactobacillaceae	Lactobacillaceae		Pediococcus	Unassigned	0.987932
otu_474	3.60469e-05	1.25537e-05	Firmicutes	Bacilli	Lactobacillales	#FF6600	Lactobacillales	normal	1	0	Lactobacillaceae	Lactobacillaceae		Lactobacillus	Unassigned	0.999503
otu_856	3.58797e-05	0	Firmicutes	Bacilli	Lactobacillales	#FF6600	Lactobacillales	normal	1	0	Lactobacillaceae	Lactobacillaceae		Lactobacillus	Unassigned	0.999999
otu_965	3.54851e-05	5.83659e-07	Firmicutes	Bacilli	Lactobacillales	#FF6600	Lactobacillales	normal	1	0	Lactobacillaceae	Lactobacillaceae		Lactobacillus	Lactobacillus_faecis	0.881729
otu_1025	3.52057e-05	0	Firmicutes	Bacilli	Lactobacillales	#FF6600	Lactobacillales	normal	1	0	Unassigned	Unassigned		Unassigned	Unassigned	0.986085
otu_955	3.51612e-05	0	Firmicutes	Bacilli	Lactobacillales	#FF6600	Lactobacillales	normal	1	0	Lactobacillaceae	Lactobacillaceae		Lactobacillus	Unassigned	0.953416
otu_1444	3.51585e-05	0	Firmicutes	Bacilli	Lactobacillales	#FF6600	Lactobacillales	normal	1	0	Streptococcaceae	Streptococcaceae		Streptococcus	Unassigned	0.988761
otu_1839	3.50502e-05	0	Firmicutes	Bacilli	Lactobacillales	#FF6600	Lactobacillales	normal	1	0	Lactobacillaceae	Lactobacillaceae		Lactobacillus	Unassigned	0.996879
otu_1068	3.424e-05	0	Firmicutes	Bacilli	Lactobacillales	#FF6600	Lactobacillales	normal	1	0	Streptococcaceae	Streptococcaceae		Streptococcus	Unassigned	0.997377
otu_812	3.41829e-05	0	Firmicutes	Bacilli	Lactobacillales	#FF6600	Lactobacillales	normal	1	0	Lactobacillaceae	Lactobacillaceae		Lactobacillus	Unassigned	0.997983
otu_822	3.3974e-05	0	Firmicutes	Bacilli	Lactobacillales	#FF6600	Lactobacillales	normal	1	0	Lactobacillaceae	Lactobacillaceae		Unassigned	Unassigned	0.993811
otu_893	3.37733e-05	0	Firmicutes	Bacilli	Lactobacillales	#FF6600	Lactobacillales	normal	1	0	Lactobacillaceae	Lactobacillaceae		Lactobacillus	Unassigned	0.99995
otu_1201	3.34903e-05	0	Firmicutes	Bacilli	Lactobacillales	#FF6600	Lactobacillales	normal	1	0	Streptococcaceae	Streptococcaceae		Streptococcus	Streptococcus_gallinaceus	0.977275
otu_1079	3.27778e-05	0	Firmicutes	Bacilli	Lactobacillales	#FF6600	Lactobacillales	normal	1	0	Lactobacillaceae	Lactobacillaceae		Lactobacillus	Unassigned	0.979574
otu_999	3.27778e-05	0	Firmicutes	Bacilli	Lactobacillales	#FF6600	Lactobacillales	normal	1	0	Lactobacillaceae	Lactobacillaceae		Lactobacillus	Unassigned	0.886427
otu_769	3.26458e-05	0	Firmicutes	Bacilli	Lactobacillales	#FF6600	Lactobacillales	normal	1	0	Lactobacillaceae	Lactobacillaceae		Lactobacillus	Unassigned	0.986778
otu_697	3.26142e-05	0	Firmicutes	Bacilli	Lactobacillales	#FF6600	Lactobacillales	normal	1	0	Lactobacillaceae	Lactobacillaceae		Lactobacillus	Unassigned	0.997755
otu_1009	3.21544e-05	0	Firmicutes	Bacilli	Lactobacillales	#FF6600	Lactobacillales	normal	1	0	Streptococcaceae	Streptococcaceae		Streptococcus	Unassigned	0.937285
otu_1038	3.14536e-05	0	Firmicutes	Bacilli	Lactobacillales	#FF6600	Lactobacillales	normal	1	0	Lactobacillaceae	Lactobacillaceae		Lactobacillus	Unassigned	0.996385
otu_914	3.12839e-05	0	Firmicutes	Bacilli	Lactobacillales	#FF6600	Lactobacillales	normal	1	0	Streptococcaceae	Streptococcaceae		Streptococcus	Streptococcus_salivarius	0.747731
otu_27	3.08321e-05	0.00939369	Firmicutes	Bacilli	Lactobacillales	#FF6600	Lactobacillales	normal	1	0	Lactobacillaceae	Lactobacillaceae		Lactobacillus	Lactobacillus_brevis	0.92816
otu_821	3.06805e-05	0	Firmicutes	Bacilli	Lactobacillales	#FF6600	Lactobacillales	normal	1	0	Lactobacillaceae	Lactobacillaceae		Lactobacillus	Unassigned	0.992803
otu_462	3.04318e-05	0	Firmicutes	Bacilli	Lactobacillales	#FF6600	Lactobacillales	normal	1	0	Streptococcaceae	Streptococcaceae		Streptococcus	Unassigned	0.999998
otu_1651	3.03827e-05	0	Firmicutes	Bacilli	Lactobacillales	#FF6600	Lactobacillales	normal	1	0	Lactobacillaceae	Lactobacillaceae		Lactobacillus	Unassigned	0.801463
otu_1514	3.01083e-05	0	Firmicutes	Bacilli	Lactobacillales	#FF6600	Lactobacillales	normal	1	0	Streptococcaceae	Streptococcaceae		Streptococcus	Unassigned	0.999895
otu_1010	2.95055e-05	0	Firmicutes	Bacilli	Lactobacillales	#FF6600	Lactobacillales	normal	1	0	Lactobacillaceae	Lactobacillaceae		Lactobacillus	Unassigned	0.7952
otu_987	2.86015e-05	0	Firmicutes	Bacilli	Lactobacillales	#FF6600	Lactobacillales	normal	1	0	Lactobacillaceae	Lactobacillaceae		Lactobacillus	Unassigned	0.972596
otu_989	2.78567e-05	0	Firmicutes	Bacilli	Lactobacillales	#FF6600	Lactobacillales	normal	1	0	Lactobacillaceae	Lactobacillaceae		Lactobacillus	Unassigned	0.709702
otu_1136	2.73939e-05	0	Firmicutes	Bacilli	Lactobacillales	#FF6600	Lactobacillales	normal	1	0	Lactobacillaceae	Lactobacillaceae		Lactobacillus	Lactobacillus_coleohominis	0.978027
otu_789	2.73864e-05	0	Firmicutes	Bacilli	Lactobacillales	#FF6600	Lactobacillales	normal	1	0	Lactobacillaceae	Lactobacillaceae		Lactobacillus	Unassigned	0.991887
otu_945	2.71924e-05	0	Firmicutes	Bacilli	Lactobacillales	#FF6600	Lactobacillales	normal	1	0	Lactobacillaceae	Lactobacillaceae		Lactobacillus	Unassigned	0.991388
otu_690	2.65891e-05	0	Firmicutes	Bacilli	Lactobacillales	#FF6600	Lactobacillales	normal	1	0	Streptococcaceae	Streptococcaceae		Streptococcus	Unassigned	0.794303
otu_1024	2.64992e-05	0	Firmicutes	Bacilli	Lactobacillales	#FF6600	Lactobacillales	normal	1	0	Lactobacillaceae	Lactobacillaceae		Lactobacillus	Unassigned	0.969154
otu_1178	2.64873e-05	0	Firmicutes	Bacilli	Lactobacillales	#FF6600	Lactobacillales	normal	1	0	Unassigned	Unassigned		Unassigned	Unassigned	0.99329
otu_1138	2.62155e-05	0	Firmicutes	Bacilli	Lactobacillales	#FF6600	Lactobacillales	normal	1	0	Enterococcaceae	Enterococcaceae		Enterococcus	Unassigned	0.700775
otu_946	2.56061e-05	0	Firmicutes	Bacilli	Lactobacillales	#FF6600	Lactobacillales	normal	1	0	Lactobacillaceae	Lactobacillaceae		Lactobacillus	Unassigned	0.998565
otu_1052	2.55734e-05	0	Firmicutes	Bacilli	Lactobacillales	#FF6600	Lactobacillales	normal	1	0	Lactobacillaceae	Lactobacillaceae		Lactobacillus	Unassigned	0.95567
otu_1337	2.46982e-05	0	Firmicutes	Bacilli	Lactobacillales	#FF6600	Lactobacillales	normal	1	0	Lactobacillaceae	Lactobacillaceae		Lactobacillus	Unassigned	0.906329
otu_988	2.46375e-05	0	Firmicutes	Bacilli	Lactobacillales	#FF6600	Lactobacillales	normal	1	0	Lactobacillaceae	Lactobacillaceae		Pediococcus	Unassigned	0.936509
otu_1026	2.34259e-05	0	Firmicutes	Bacilli	Lactobacillales	#FF6600	Lactobacillales	normal	1	0	Lactobacillaceae	Lactobacillaceae		Pediococcus	Unassigned	0.979363
otu_1050	2.28286e-05	0	Firmicutes	Bacilli	Lactobacillales	#FF6600	Lactobacillales	normal	1	0	Lactobacillaceae	Lactobacillaceae		Unassigned	Unassigned	0.999753
otu_2043	2.27597e-05	0	Firmicutes	Bacilli	Lactobacillales	#FF6600	Lactobacillales	normal	1	0	Enterococcaceae	Enterococcaceae		Enterococcus	Unassigned	0.992062
otu_49	2.2364e-05	0.00261809	Firmicutes	Bacilli	Lactobacillales	#FF6600	Lactobacillales	normal	1	0	Leuconostocaceae	Leuconostocaceae		Leuconostoc	Leuconostoc_lactis	0.729818
otu_1200	2.20372e-05	0	Firmicutes	Bacilli	Lactobacillales	#FF6600	Lactobacillales	normal	1	0	Lactobacillaceae	Lactobacillaceae		Lactobacillus	Unassigned	0.992665
otu_1081	2.18103e-05	0	Firmicutes	Bacilli	Lactobacillales	#FF6600	Lactobacillales	normal	1	0	Lactobacillaceae	Lactobacillaceae		Lactobacillus	Lactobacillus_sp.	0.705093
otu_1105	2.1754e-05	0	Firmicutes	Bacilli	Lactobacillales	#FF6600	Lactobacillales	normal	1	0	Enterococcaceae	Enterococcaceae		Enterococcus	Unassigned	0.967939
otu_1648	2.14905e-05	0	Firmicutes	Bacilli	Lactobacillales	#FF6600	Lactobacillales	normal	1	0	Streptococcaceae	Streptococcaceae		Streptococcus	Unassigned	0.980337
otu_1245	2.07963e-05	0	Firmicutes	Bacilli	Lactobacillales	#FF6600	Lactobacillales	normal	1	0	Enterococcaceae	Enterococcaceae		Enterococcus	Unassigned	0.991213
otu_1610	2.06642e-05	0	Firmicutes	Bacilli	Lactobacillales	#FF6600	Lactobacillales	normal	1	0	Unassigned	Unassigned		Unassigned	Unassigned	0.983788
otu_1513	2.01221e-05	0	Firmicutes	Bacilli	Lactobacillales	#FF6600	Lactobacillales	normal	1	0	Streptococcaceae	Streptococcaceae		Streptococcus	Unassigned	0.999998
otu_1274	1.9872e-05	0	Firmicutes	Bacilli	Lactobacillales	#FF6600	Lactobacillales	normal	1	0	Lactobacillaceae	Lactobacillaceae		Lactobacillus	Unassigned	0.999998
otu_1548	1.96614e-05	0	Firmicutes	Bacilli	Lactobacillales	#FF6600	Lactobacillales	normal	1	0	Lactobacillaceae	Lactobacillaceae		Lactobacillus	Unassigned	1
otu_1202	1.87264e-05	0	Firmicutes	Bacilli	Lactobacillales	#FF6600	Lactobacillales	normal	1	0	Lactobacillaceae	Lactobacillaceae		Lactobacillus	Unassigned	0.972107
otu_1106	1.84875e-05	0	Firmicutes	Bacilli	Lactobacillales	#FF6600	Lactobacillales	normal	1	0	Lactobacillaceae	Lactobacillaceae		Lactobacillus	Unassigned	0.999529
otu_2423	1.83995e-05	0	Firmicutes	Bacilli	Lactobacillales	#FF6600	Lactobacillales	normal	1	0	Lactobacillaceae	Lactobacillaceae		Lactobacillus	Lactobacillus_songhuajiangensis	0.952281
otu_5	1.81098e-05	0.061134	Firmicutes	Bacilli	Lactobacillales	#FF6600	Lactobacillales	normal	1	0	Lactobacillaceae	Lactobacillaceae		Lactobacillus	Unassigned	0.999993
otu_1422	1.72142e-05	0	Firmicutes	Bacilli	Lactobacillales	#FF6600	Lactobacillales	normal	1	0	Unassigned	Unassigned		Unassigned	Unassigned	0.997506
otu_1152	1.56676e-05	0	Firmicutes	Bacilli	Lactobacillales	#FF6600	Lactobacillales	normal	1	0	Lactobacillaceae	Lactobacillaceae		Lactobacillus	Unassigned	0.995281
otu_1881	1.54707e-05	8.88544e-07	Firmicutes	Bacilli	Lactobacillales	#FF6600	Lactobacillales	normal	1	0	Lactobacillaceae	Lactobacillaceae		Lactobacillus	Lactobacillus_dextrinicus	0.998668
otu_2317	1.50609e-05	0	Firmicutes	Bacilli	Lactobacillales	#FF6600	Lactobacillales	normal	1	0	Enterococcaceae	Enterococcaceae		Enterococcus	Unassigned	0.951577
otu_1203	1.4967e-05	0	Firmicutes	Bacilli	Lactobacillales	#FF6600	Lactobacillales	normal	1	0	Streptococcaceae	Streptococcaceae		Streptococcus	Unassigned	0.989718
otu_1406	1.49441e-05	0	Firmicutes	Bacilli	Lactobacillales	#FF6600	Lactobacillales	normal	1	0	Unassigned	Unassigned		Unassigned	Unassigned	0.99747
otu_1734	1.46657e-05	0	Firmicutes	Bacilli	Lactobacillales	#FF6600	Lactobacillales	normal	1	0	Lactobacillaceae	Lactobacillaceae		Lactobacillus	Unassigned	0.977685
otu_1314	1.45767e-05	0	Firmicutes	Bacilli	Lactobacillales	#FF6600	Lactobacillales	normal	1	0	Lactobacillaceae	Lactobacillaceae		Lactobacillus	Unassigned	0.999995
otu_59	1.38676e-05	0.00168047	Firmicutes	Bacilli	Lactobacillales	#FF6600	Lactobacillales	normal	1	0	Lactobacillaceae	Lactobacillaceae		Lactobacillus	Lactobacillus_fermentum	0.871598
otu_1880	1.3168e-05	0	Firmicutes	Bacilli	Lactobacillales	#FF6600	Lactobacillales	normal	1	0	Lactobacillaceae	Lactobacillaceae		Lactobacillus	Lactobacillus_vaccinostercus	0.785551
otu_1550	1.30024e-05	0	Firmicutes	Bacilli	Lactobacillales	#FF6600	Lactobacillales	normal	1	0	Lactobacillaceae	Lactobacillaceae		Lactobacillus	Unassigned	0.991042
otu_1679	1.29167e-05	0	Firmicutes	Bacilli	Lactobacillales	#FF6600	Lactobacillales	normal	1	0	Carnobacteriaceae	Carnobacteriaceae		Trichococcus	Unassigned	0.926163
otu_1678	1.26597e-05	0	Firmicutes	Bacilli	Lactobacillales	#FF6600	Lactobacillales	normal	1	0	Lactobacillaceae	Lactobacillaceae		Lactobacillus	Lactobacillus_camelliae	0.967409
otu_2202	1.26551e-05	0	Firmicutes	Bacilli	Lactobacillales	#FF6600	Lactobacillales	normal	1	0	Lactobacillaceae	Lactobacillaceae		Lactobacillus	Lactobacillus_dextrinicus	0.768879
otu_2316	1.16139e-05	0	Firmicutes	Bacilli	Lactobacillales	#FF6600	Lactobacillales	normal	1	0	Enterococcaceae	Enterococcaceae		Enterococcus	Unassigned	0.988687
otu_1546	1.13961e-05	0	Firmicutes	Bacilli	Lactobacillales	#FF6600	Lactobacillales	normal	1	0	Lactobacillaceae	Lactobacillaceae		Lactobacillus	Unassigned	0.999972
otu_2318	1.0638e-05	0	Firmicutes	Bacilli	Lactobacillales	#FF6600	Lactobacillales	normal	1	0	Streptococcaceae	Streptococcaceae		Streptococcus	Unassigned	0.999784
otu_2123	9.96191e-06	0	Firmicutes	Bacilli	Lactobacillales	#FF6600	Lactobacillales	normal	1	0	Lactobacillaceae	Lactobacillaceae		Lactobacillus	Unassigned	0.830344
otu_1986	9.84641e-06	0	Firmicutes	Bacilli	Lactobacillales	#FF6600	Lactobacillales	normal	1	0	Lactobacillaceae	Lactobacillaceae		Lactobacillus	Unassigned	0.976497
otu_2041	9.2428e-06	0	Firmicutes	Bacilli	Lactobacillales	#FF6600	Lactobacillales	normal	1	0	Lactobacillaceae	Lactobacillaceae		Lactobacillus	Lactobacillus_faecis	0.94445
otu_1928	9.2036e-06	0	Firmicutes	Bacilli	Lactobacillales	#FF6600	Lactobacillales	normal	1	0	Lactobacillaceae	Lactobacillaceae		Lactobacillus	Unassigned	1
otu_3112	8.83824e-06	0	Firmicutes	Bacilli	Lactobacillales	#FF6600	Lactobacillales	normal	1	0	Lactobacillaceae	Lactobacillaceae		Lactobacillus	Unassigned	0.999847
otu_1790	8.69988e-06	0	Firmicutes	Bacilli	Lactobacillales	#FF6600	Lactobacillales	normal	1	0	Lactobacillaceae	Lactobacillaceae		Lactobacillus	Unassigned	0.946989
otu_2646	7.72545e-06	0	Firmicutes	Bacilli	Lactobacillales	#FF6600	Lactobacillales	normal	1	0	Lactobacillaceae	Lactobacillaceae		Lactobacillus	Lactobacillus_songhuajiangensis	0.996505
otu_2777	6.36689e-06	0	Firmicutes	Bacilli	Lactobacillales	#FF6600	Lactobacillales	normal	1	0	Lactobacillaceae	Lactobacillaceae		Lactobacillus	Unassigned	0.999997
otu_2778	6.27726e-06	0	Firmicutes	Bacilli	Lactobacillales	#FF6600	Lactobacillales	normal	1	0	Lactobacillaceae	Lactobacillaceae		Lactobacillus	Unassigned	0.999997
otu_2121	6.07519e-06	0	Firmicutes	Bacilli	Lactobacillales	#FF6600	Lactobacillales	normal	1	0	Unassigned	Unassigned		Unassigned	Unassigned	0.999237
otu_2125	6.05048e-06	0	Firmicutes	Bacilli	Lactobacillales	#FF6600	Lactobacillales	normal	1	0	Lactobacillaceae	Lactobacillaceae		Lactobacillus	Apis_florea	0.940023
otu_3568	6.00977e-06	0	Firmicutes	Bacilli	Lactobacillales	#FF6600	Lactobacillales	normal	1	0	Unassigned	Unassigned		Unassigned	Unassigned	0.998371
otu_2907	6.00111e-06	0	Firmicutes	Bacilli	Lactobacillales	#FF6600	Lactobacillales	normal	1	0	Lactobacillaceae	Lactobacillaceae		Lactobacillus	Unassigned	0.881857
otu_2645	5.65452e-06	0	Firmicutes	Bacilli	Lactobacillales	#FF6600	Lactobacillales	normal	1	0	Lactobacillaceae	Lactobacillaceae		Lactobacillus	uncultured_Firmicutes	0.974184
otu_3110	5.59743e-06	0	Firmicutes	Bacilli	Lactobacillales	#FF6600	Lactobacillales	normal	1	0	Leuconostocaceae	Leuconostocaceae		Weissella	uncultured_Lactobacillus	0.989833
otu_4699	4.55639e-06	0	Firmicutes	Bacilli	Lactobacillales	#FF6600	Lactobacillales	normal	1	0	Lactobacillaceae	Lactobacillaceae		Lactobacillus	Lactobacillus_coleohominis	0.970378
otu_3111	3.85233e-06	0	Firmicutes	Bacilli	Lactobacillales	#FF6600	Lactobacillales	normal	1	0	Lactobacillaceae	Lactobacillaceae		Lactobacillus	Unassigned	0.712159
otu_5283	3.59252e-06	0	Firmicutes	Bacilli	Lactobacillales	#FF6600	Lactobacillales	normal	1	0	Lactobacillaceae	Lactobacillaceae		Lactobacillus	Unassigned	0.743491
otu_3325	3.55528e-06	0	Firmicutes	Bacilli	Lactobacillales	#FF6600	Lactobacillales	normal	1	0	Enterococcaceae	Enterococcaceae		Enterococcus	Unassigned	0.805172
otu_3326	3.48543e-06	0	Firmicutes	Bacilli	Lactobacillales	#FF6600	Lactobacillales	normal	1	0	Leuconostocaceae	Leuconostocaceae		Weissella	uncultured_Lactobacillus	0.872489
otu_4698	3.43513e-06	0	Firmicutes	Bacilli	Lactobacillales	#FF6600	Lactobacillales	normal	1	0	Lactobacillaceae	Lactobacillaceae		Lactobacillus	Lactobacillus_faecis	0.740604
otu_5286	3.37129e-06	0	Firmicutes	Bacilli	Lactobacillales	#FF6600	Lactobacillales	normal	1	0	Lactobacillaceae	Lactobacillaceae		Unassigned	Unassigned	0.754562
otu_4700	3.14587e-06	0	Firmicutes	Bacilli	Lactobacillales	#FF6600	Lactobacillales	normal	1	0	Lactobacillaceae	Lactobacillaceae		Lactobacillus	Unassigned	0.991461
otu_5282	3.05507e-06	0	Firmicutes	Bacilli	Lactobacillales	#FF6600	Lactobacillales	normal	1	0	Unassigned	Unassigned		Unassigned	Unassigned	0.943137
otu_3875	2.61989e-06	0	Firmicutes	Bacilli	Lactobacillales	#FF6600	Lactobacillales	normal	1	0	Enterococcaceae	Enterococcaceae		Enterococcus	Unassigned	0.997406
otu_5285	1.63743e-06	0	Firmicutes	Bacilli	Lactobacillales	#FF6600	Lactobacillales	normal	1	0	Lactobacillaceae	Lactobacillaceae		Lactobacillus	uncultured_bacterium	0.931872
otu_5284	1.59873e-06	0	Firmicutes	Bacilli	Lactobacillales	#FF6600	Lactobacillales	normal	1	0	Lactobacillaceae	Lactobacillaceae		Lactobacillus	Unassigned	0.999999
otu_4	0	0.0645964	Firmicutes	Bacilli	Lactobacillales	#FF6600	Lactobacillales	normal	1	0	Lactobacillaceae	Lactobacillaceae		Lactobacillus	Unassigned	0.999989
otu_7	0	0.0554072	Firmicutes	Bacilli	Lactobacillales	#FF6600	Lactobacillales	normal	1	0	Streptococcaceae	Streptococcaceae		Streptococcus	Unassigned	0.999999
otu_9	0	0.0479275	Firmicutes	Bacilli	Lactobacillales	#FF6600	Lactobacillales	normal	1	0	Lactobacillaceae	Lactobacillaceae		Lactobacillus	Lactobacillus_mucosae	0.998855
otu_11	0	0.0223557	Firmicutes	Bacilli	Lactobacillales	#FF6600	Lactobacillales	normal	1	0	Lactobacillaceae	Lactobacillaceae		Lactobacillus	Unassigned	0.915712
otu_12	0	0.020434	Firmicutes	Bacilli	Lactobacillales	#FF6600	Lactobacillales	normal	1	0	Lactobacillaceae	Lactobacillaceae		Lactobacillus	Unassigned	0.999965
otu_13	0	0.0201713	Firmicutes	Bacilli	Lactobacillales	#FF6600	Lactobacillales	normal	1	0	Streptococcaceae	Streptococcaceae		Lactococcus	Unassigned	0.999999
otu_19	0	0.0174048	Firmicutes	Bacilli	Lactobacillales	#FF6600	Lactobacillales	normal	1	0	Lactobacillaceae	Lactobacillaceae		Lactobacillus	bacterium_ii1270	0.746381
otu_17	0	0.0169889	Firmicutes	Bacilli	Lactobacillales	#FF6600	Lactobacillales	normal	1	0	Lactobacillaceae	Lactobacillaceae		Lactobacillus	Unassigned	0.906559
otu_18	0	0.0166715	Firmicutes	Bacilli	Lactobacillales	#FF6600	Lactobacillales	normal	1	0	Lactobacillaceae	Lactobacillaceae		Lactobacillus	Unassigned	0.937092
otu_20	0	0.0158962	Firmicutes	Bacilli	Lactobacillales	#FF6600	Lactobacillales	normal	1	0	Lactobacillaceae	Lactobacillaceae		Lactobacillus	Lactobacillus_agilis	0.996852
otu_21	0	0.015084	Firmicutes	Bacilli	Lactobacillales	#FF6600	Lactobacillales	normal	1	0	Lactobacillaceae	Lactobacillaceae		Lactobacillus	Unassigned	0.892892
otu_25	0	0.0121781	Firmicutes	Bacilli	Lactobacillales	#FF6600	Lactobacillales	normal	1	0	Lactobacillaceae	Lactobacillaceae		Lactobacillus	Unassigned	0.986533
otu_23	0	0.0121415	Firmicutes	Bacilli	Lactobacillales	#FF6600	Lactobacillales	normal	1	0	Streptococcaceae	Streptococcaceae		Streptococcus	Unassigned	0.999999
otu_26	0	0.0113952	Firmicutes	Bacilli	Lactobacillales	#FF6600	Lactobacillales	normal	1	0	Lactobacillaceae	Lactobacillaceae		Lactobacillus	Unassigned	0.999989
otu_28	0	0.00664273	Firmicutes	Bacilli	Lactobacillales	#FF6600	Lactobacillales	normal	1	0	Lactobacillaceae	Lactobacillaceae		Lactobacillus	Unassigned	0.954077
otu_29	0	0.00601568	Firmicutes	Bacilli	Lactobacillales	#FF6600	Lactobacillales	normal	1	0	Enterococcaceae	Enterococcaceae		Enterococcus	Unassigned	0.997681
otu_32	0	0.00514646	Firmicutes	Bacilli	Lactobacillales	#FF6600	Lactobacillales	normal	1	0	Lactobacillaceae	Lactobacillaceae		Lactobacillus	Unassigned	0.999992
otu_33	0	0.00480305	Firmicutes	Bacilli	Lactobacillales	#FF6600	Lactobacillales	normal	1	0	Lactobacillaceae	Lactobacillaceae		Lactobacillus	Lactobacillus_agilis	0.993439
otu_34	0	0.0044623	Firmicutes	Bacilli	Lactobacillales	#FF6600	Lactobacillales	normal	1	0	Enterococcaceae	Enterococcaceae		Enterococcus	Unassigned	0.982397
otu_35	0	0.00426136	Firmicutes	Bacilli	Lactobacillales	#FF6600	Lactobacillales	normal	1	0	Enterococcaceae	Enterococcaceae		Enterococcus	Unassigned	0.995257
otu_39	0	0.00391638	Firmicutes	Bacilli	Lactobacillales	#FF6600	Lactobacillales	normal	1	0	Lactobacillaceae	Lactobacillaceae		Lactobacillus	Lactobacillus_mucosae	0.998297
otu_37	0	0.00367671	Firmicutes	Bacilli	Lactobacillales	#FF6600	Lactobacillales	normal	1	0	Lactobacillaceae	Lactobacillaceae		Lactobacillus	Lactobacillus_agilis	0.995312
otu_41	0	0.00345234	Firmicutes	Bacilli	Lactobacillales	#FF6600	Lactobacillales	normal	1	0	Lactobacillaceae	Lactobacillaceae		Lactobacillus	Lactobacillus_agilis	0.987675
otu_45	0	0.00321249	Firmicutes	Bacilli	Lactobacillales	#FF6600	Lactobacillales	normal	1	0	Lactobacillaceae	Lactobacillaceae		Lactobacillus	Unassigned	1
otu_44	0	0.00316794	Firmicutes	Bacilli	Lactobacillales	#FF6600	Lactobacillales	normal	1	0	Lactobacillaceae	Lactobacillaceae		Lactobacillus	Lactobacillus_agilis	0.995539
otu_43	0	0.00315534	Firmicutes	Bacilli	Lactobacillales	#FF6600	Lactobacillales	normal	1	0	Lactobacillaceae	Lactobacillaceae		Lactobacillus	Unassigned	0.990597
otu_50	0	0.00289824	Firmicutes	Bacilli	Lactobacillales	#FF6600	Lactobacillales	normal	1	0	Enterococcaceae	Enterococcaceae		Enterococcus	Unassigned	0.994734
otu_54	0	0.0024997	Firmicutes	Bacilli	Lactobacillales	#FF6600	Lactobacillales	normal	1	0	Lactobacillaceae	Lactobacillaceae		Lactobacillus	bacterium_ii1270	0.764144
otu_56	0	0.00211457	Firmicutes	Bacilli	Lactobacillales	#FF6600	Lactobacillales	normal	1	0	Lactobacillaceae	Lactobacillaceae		Lactobacillus	Unassigned	0.998844
otu_67	0	0.00156937	Firmicutes	Bacilli	Lactobacillales	#FF6600	Lactobacillales	normal	1	0	Lactobacillaceae	Lactobacillaceae		Lactobacillus	Lactobacillus_coleohominis	0.968598
otu_64	0	0.001485	Firmicutes	Bacilli	Lactobacillales	#FF6600	Lactobacillales	normal	1	0	Streptococcaceae	Streptococcaceae		Streptococcus	Unassigned	0.999998
otu_66	0	0.00146534	Firmicutes	Bacilli	Lactobacillales	#FF6600	Lactobacillales	normal	1	0	Lactobacillaceae	Lactobacillaceae		Lactobacillus	Unassigned	0.997293
otu_72	0	0.00138879	Firmicutes	Bacilli	Lactobacillales	#FF6600	Lactobacillales	normal	1	0	Enterococcaceae	Enterococcaceae		Enterococcus	Unassigned	0.994119
otu_71	0	0.00131034	Firmicutes	Bacilli	Lactobacillales	#FF6600	Lactobacillales	normal	1	0	Streptococcaceae	Streptococcaceae		Lactococcus	Lactococcus_garvieae	0.747941
otu_79	0	0.0012547	Firmicutes	Bacilli	Lactobacillales	#FF6600	Lactobacillales	normal	1	0	Lactobacillaceae	Lactobacillaceae		Lactobacillus	Unassigned	0.999985
otu_75	0	0.00124432	Firmicutes	Bacilli	Lactobacillales	#FF6600	Lactobacillales	normal	1	0	Leuconostocaceae	Leuconostocaceae		Leuconostoc	Unassigned	0.999997
otu_80	0	0.00119609	Firmicutes	Bacilli	Lactobacillales	#FF6600	Lactobacillales	normal	1	0	Lactobacillaceae	Lactobacillaceae		Lactobacillus	Unassigned	0.928235
otu_82	0	0.00118952	Firmicutes	Bacilli	Lactobacillales	#FF6600	Lactobacillales	normal	1	0	Lactobacillaceae	Lactobacillaceae		Lactobacillus	Unassigned	0.907379
otu_89	0	0.00107913	Firmicutes	Bacilli	Lactobacillales	#FF6600	Lactobacillales	normal	1	0	Lactobacillaceae	Lactobacillaceae		Lactobacillus	Lactobacillus_pantheris	0.839624
otu_96	0	0.000858486	Firmicutes	Bacilli	Lactobacillales	#FF6600	Lactobacillales	normal	1	0	Lactobacillaceae	Lactobacillaceae		Lactobacillus	Unassigned	0.999985
otu_99	0	0.000796931	Firmicutes	Bacilli	Erysipelotrichales	#FFFF99	Erysipelotrichales	normal	1	0	Erysipelotrichaceae	Erysipelotrichaceae		Turicibacter	Unassigned	1
otu_110	0	0.000617563	Firmicutes	Bacilli	Lactobacillales	#FF6600	Lactobacillales	normal	1	0	Streptococcaceae	Streptococcaceae		Streptococcus	Unassigned	0.999998
otu_120	0	0.000451649	Firmicutes	Bacilli	Lactobacillales	#FF6600	Lactobacillales	normal	1	0	Lactobacillaceae	Lactobacillaceae		Pediococcus	Unassigned	0.995822
otu_134	0	0.000432466	Firmicutes	Bacilli	Lactobacillales	#FF6600	Lactobacillales	normal	1	0	Enterococcaceae	Enterococcaceae		Enterococcus	Unassigned	0.992666
otu_127	0	0.000381385	Firmicutes	Bacilli	Lactobacillales	#FF6600	Lactobacillales	normal	1	0	Lactobacillaceae	Lactobacillaceae		Lactobacillus	Unassigned	0.997943
otu_135	0	0.000368196	Firmicutes	Bacilli	Lactobacillales	#FF6600	Lactobacillales	normal	1	0	Lactobacillaceae	Lactobacillaceae		Lactobacillus	Unassigned	0.997848
otu_142	0	0.000360541	Firmicutes	Bacilli	Lactobacillales	#FF6600	Lactobacillales	normal	1	0	Lactobacillaceae	Lactobacillaceae		Lactobacillus	Unassigned	0.999885
otu_150	0	0.000335325	Firmicutes	Bacilli	Lactobacillales	#FF6600	Lactobacillales	normal	1	0	Enterococcaceae	Enterococcaceae		Enterococcus	Unassigned	0.993521
otu_143	0	0.000322744	Firmicutes	Bacilli	Lactobacillales	#FF6600	Lactobacillales	normal	1	0	Lactobacillaceae	Lactobacillaceae		Lactobacillus	Unassigned	0.898098
otu_152	0	0.000321591	Firmicutes	Bacilli	Lactobacillales	#FF6600	Lactobacillales	normal	1	0	Lactobacillaceae	Lactobacillaceae		Lactobacillus	Lactobacillus_manihotivorans	0.812691
otu_149	0	0.000319996	Firmicutes	Bacilli	Lactobacillales	#FF6600	Lactobacillales	normal	1	0	Lactobacillaceae	Lactobacillaceae		Lactobacillus	Lactobacillus_harbinensis	0.939427
otu_145	0	0.00030615	Firmicutes	Bacilli	Lactobacillales	#FF6600	Lactobacillales	normal	1	0	Lactobacillaceae	Lactobacillaceae		Lactobacillus	Unassigned	0.995934
otu_172	0	0.000273306	Firmicutes	Bacilli	Staphylococcales	#993333	Staphylococcales	normal	1	0	Staphylococcaceae	Staphylococcaceae		Staphylococcus	Unassigned	0.998793
otu_162	0	0.000269971	Firmicutes	Bacilli	Lactobacillales	#FF6600	Lactobacillales	normal	1	0	Lactobacillaceae	Lactobacillaceae		Lactobacillus	Unassigned	0.950796
otu_154	0	0.000264625	Firmicutes	Bacilli	Lactobacillales	#FF6600	Lactobacillales	normal	1	0	Lactobacillaceae	Lactobacillaceae		Lactobacillus	Unassigned	0.999999
otu_165	0	0.000263977	Firmicutes	Bacilli	Lactobacillales	#FF6600	Lactobacillales	normal	1	0	Lactobacillaceae	Lactobacillaceae		Lactobacillus	Unassigned	1
otu_164	0	0.000258924	Firmicutes	Bacilli	Lactobacillales	#FF6600	Lactobacillales	normal	1	0	Lactobacillaceae	Lactobacillaceae		Lactobacillus	Unassigned	0.927271
otu_181	0	0.000248382	Firmicutes	Bacilli	Lactobacillales	#FF6600	Lactobacillales	normal	1	0	Lactobacillaceae	Lactobacillaceae		Lactobacillus	Lactobacillus_camelliae	0.966655
otu_179	0	0.000247375	Firmicutes	Bacilli	Bacillales	#FF6666	Bacillales	normal	1	0	Bacillaceae	Bacillaceae		Bacillus	Unassigned	0.999732
otu_167	0	0.000243647	Firmicutes	Bacilli	Lactobacillales	#FF6600	Lactobacillales	normal	1	0	Lactobacillaceae	Lactobacillaceae		Lactobacillus	Unassigned	0.997514
otu_170	0	0.000234483	Firmicutes	Bacilli	Bacillales	#FF6666	Bacillales	normal	1	0	Bacillaceae	Bacillaceae		Bacillus	Unassigned	0.985864
otu_193	0	0.000186336	Firmicutes	Bacilli	Lactobacillales	#FF6600	Lactobacillales	normal	1	0	Lactobacillaceae	Lactobacillaceae		Lactobacillus	Unassigned	0.997755
otu_204	0	0.00017831	Firmicutes	Bacilli	Lactobacillales	#FF6600	Lactobacillales	normal	1	0	Lactobacillaceae	Lactobacillaceae		Lactobacillus	Lactobacillus_parabuchneri	0.893942
otu_212	0	0.000174165	Firmicutes	Bacilli	Bacillales	#FF6666	Bacillales	normal	1	0	Bacillaceae	Bacillaceae		Bacillus	Unassigned	0.999187
otu_203	0	0.000161477	Firmicutes	Bacilli	Lactobacillales	#FF6600	Lactobacillales	normal	1	0	Lactobacillaceae	Lactobacillaceae		Lactobacillus	Lactobacillus_agilis	0.994519
otu_216	0	0.000160282	Firmicutes	Bacilli	Lactobacillales	#FF6600	Lactobacillales	normal	1	0	Carnobacteriaceae	Carnobacteriaceae		Carnobacterium	Unassigned	0.999315
otu_206	0	0.000156841	Firmicutes	Bacilli	Bacillales	#FF6666	Bacillales	normal	1	0	Bacillaceae	Bacillaceae		Bacillus	Unassigned	0.96282
otu_222	0	0.000153284	Firmicutes	Bacilli	Bacillales	#FF6666	Bacillales	normal	1	0	Bacillaceae	Bacillaceae		Bacillus	Unassigned	0.999731
otu_225	0	0.000125203	Firmicutes	Bacilli	Lactobacillales	#FF6600	Lactobacillales	normal	1	0	Lactobacillaceae	Lactobacillaceae		Lactobacillus	Unassigned	0.997854
otu_235	0	0.000121985	Firmicutes	Bacilli	Erysipelotrichales	#FFFF99	Erysipelotrichales	normal	1	0	Erysipelotrichaceae	Erysipelotrichaceae		Faecalibaculum	uncultured_bacterium	0.705958
otu_244	0	0.000116314	Firmicutes	Bacilli	Lactobacillales	#FF6600	Lactobacillales	normal	1	0	Streptococcaceae	Streptococcaceae		Streptococcus	Unassigned	1
otu_241	0	0.000113697	Firmicutes	Bacilli	Lactobacillales	#FF6600	Lactobacillales	normal	1	0	Lactobacillaceae	Lactobacillaceae		Lactobacillus	Unassigned	0.93809
otu_247	0	0.000107349	Firmicutes	Bacilli	Lactobacillales	#FF6600	Lactobacillales	normal	1	0	Aerococcaceae	Aerococcaceae		Abiotrophia	uncultured_bacterium	0.998623
otu_236	0	0.00010442	Firmicutes	Bacilli	Lactobacillales	#FF6600	Lactobacillales	normal	1	0	Lactobacillaceae	Lactobacillaceae		Lactobacillus	Lactobacillus_senioris	0.903101
otu_248	0	9.52828e-05	Firmicutes	Bacilli	Erysipelotrichales	#FFFF99	Erysipelotrichales	normal	1	0	Erysipelatoclostridiaceae	Erysipelatoclostridiaceae		Erysipelatoclostridium	uncultured_Clostridium	0.988425
otu_256	0	9.02157e-05	Firmicutes	Bacilli	Lactobacillales	#FF6600	Lactobacillales	normal	1	0	Leuconostocaceae	Leuconostocaceae		Leuconostoc	Leuconostoc_citreum	0.703345
otu_249	0	8.95962e-05	Firmicutes	Bacilli	Lactobacillales	#FF6600	Lactobacillales	normal	1	0	Streptococcaceae	Streptococcaceae		Lactococcus	Unassigned	0.999998
otu_271	0	8.40814e-05	Firmicutes	Bacilli	Bacillales	#FF6666	Bacillales	normal	1	0	Bacillaceae	Bacillaceae		Bacillus	Unassigned	0.995227
otu_268	0	7.82146e-05	Firmicutes	Bacilli	Lactobacillales	#FF6600	Lactobacillales	normal	1	0	Enterococcaceae	Enterococcaceae		Enterococcus	Unassigned	0.997085
otu_277	0	7.62426e-05	Firmicutes	Bacilli	Bacillales	#FF6666	Bacillales	normal	1	0	Bacillaceae	Bacillaceae		Bacillus	Unassigned	0.999891
otu_279	0	6.84112e-05	Firmicutes	Bacilli	Lactobacillales	#FF6600	Lactobacillales	normal	1	0	Lactobacillaceae	Lactobacillaceae		Lactobacillus	Unassigned	0.999797
otu_289	0	6.03589e-05	Firmicutes	Bacilli	Lactobacillales	#FF6600	Lactobacillales	normal	1	0	Streptococcaceae	Streptococcaceae		Streptococcus	Streptococcus_caballi	0.99648
otu_296	0	5.98495e-05	Firmicutes	Bacilli	Lactobacillales	#FF6600	Lactobacillales	normal	1	0	Streptococcaceae	Streptococcaceae		Streptococcus	Streptococcus_agalactiae	0.882505
otu_287	0	5.90284e-05	Firmicutes	Bacilli	Lactobacillales	#FF6600	Lactobacillales	normal	1	0	Leuconostocaceae	Leuconostocaceae		Weissella	Unassigned	0.999998
otu_295	0	5.86969e-05	Firmicutes	Bacilli	Lactobacillales	#FF6600	Lactobacillales	normal	1	0	Lactobacillaceae	Lactobacillaceae		Lactobacillus	Unassigned	0.880444
otu_323	0	5.52752e-05	Firmicutes	Bacilli	Lactobacillales	#FF6600	Lactobacillales	normal	1	0	Streptococcaceae	Streptococcaceae		Streptococcus	Unassigned	1
otu_302	0	5.52183e-05	Firmicutes	Bacilli	Lactobacillales	#FF6600	Lactobacillales	normal	1	0	Lactobacillaceae	Lactobacillaceae		Lactobacillus	Unassigned	0.999898
otu_317	0	5.30173e-05	Firmicutes	Bacilli	Erysipelotrichales	#FFFF99	Erysipelotrichales	normal	1	0	Erysipelotrichaceae	Erysipelotrichaceae		Turicibacter	Unassigned	1
otu_347	0	4.14e-05	Firmicutes	Bacilli	Lactobacillales	#FF6600	Lactobacillales	normal	1	0	Lactobacillaceae	Lactobacillaceae		Lactobacillus	Lactobacillus_agilis	0.995001
otu_366	0	4.09977e-05	Firmicutes	Bacilli	Bacillales	#FF6666	Bacillales	normal	1	0	Bacillaceae	Bacillaceae		Bacillus	Unassigned	0.99288
otu_337	0	3.96699e-05	Firmicutes	Bacilli	Lactobacillales	#FF6600	Lactobacillales	normal	1	0	Lactobacillaceae	Lactobacillaceae		Lactobacillus	Unassigned	0.999968
otu_358	0	3.82247e-05	Firmicutes	Bacilli	Lactobacillales	#FF6600	Lactobacillales	normal	1	0	Lactobacillaceae	Lactobacillaceae		Lactobacillus	Unassigned	0.999974
otu_394	0	3.44953e-05	Firmicutes	Bacilli	Exiguobacterales	#99CC33	Exiguobacterales	normal	1	0	Exiguobacteraceae	Exiguobacteraceae		Exiguobacterium	Unassigned	0.999945
otu_376	0	3.32093e-05	Firmicutes	Bacilli	Lactobacillales	#FF6600	Lactobacillales	normal	1	0	Lactobacillaceae	Lactobacillaceae		Lactobacillus	Unassigned	0.996266
otu_419	0	3.20988e-05	Firmicutes	Bacilli	Bacillales	#FF6666	Bacillales	normal	1	0	Bacillaceae	Bacillaceae		Bacillus	Unassigned	0.997778
otu_383	0	3.18894e-05	Firmicutes	Bacilli	Lactobacillales	#FF6600	Lactobacillales	normal	1	0	Lactobacillaceae	Lactobacillaceae		Lactobacillus	Unassigned	0.999957
otu_417	0	3.17219e-05	Firmicutes	Bacilli	Bacillales	#FF6666	Bacillales	normal	1	0	Bacillaceae	Bacillaceae		Bacillus	Unassigned	0.983227
otu_411	0	3.14647e-05	Firmicutes	Bacilli	Lactobacillales	#FF6600	Lactobacillales	normal	1	0	Lactobacillaceae	Lactobacillaceae		Lactobacillus	Unassigned	1
otu_404	0	3.00767e-05	Firmicutes	Bacilli	Lactobacillales	#FF6600	Lactobacillales	normal	1	0	Lactobacillaceae	Lactobacillaceae		Lactobacillus	Unassigned	0.960929
otu_429	0	2.91037e-05	Firmicutes	Bacilli	Lactobacillales	#FF6600	Lactobacillales	normal	1	0	Lactobacillaceae	Lactobacillaceae		Lactobacillus	Lactobacillus_paracollinoides	0.901501
otu_416	0	2.84144e-05	Firmicutes	Bacilli	Lactobacillales	#FF6600	Lactobacillales	normal	1	0	Lactobacillaceae	Lactobacillaceae		Lactobacillus	Unassigned	0.997547
otu_399	0	2.75657e-05	Firmicutes	Bacilli	Lactobacillales	#FF6600	Lactobacillales	normal	1	0	Leuconostocaceae	Leuconostocaceae		Weissella	Unassigned	0.999999
otu_415	0	2.71212e-05	Firmicutes	Bacilli	Lactobacillales	#FF6600	Lactobacillales	normal	1	0	Lactobacillaceae	Lactobacillaceae		Lactobacillus	Unassigned	0.910486
otu_440	0	2.61732e-05	Firmicutes	Bacilli	Lactobacillales	#FF6600	Lactobacillales	normal	1	0	Lactobacillaceae	Lactobacillaceae		Lactobacillus	Lactobacillus_camelliae	0.96956
otu_437	0	2.53226e-05	Firmicutes	Bacilli	Lactobacillales	#FF6600	Lactobacillales	normal	1	0	Lactobacillaceae	Lactobacillaceae		Lactobacillus	Lactobacillus_agilis	0.990558
otu_439	0	2.3967e-05	Firmicutes	Bacilli	Bacillales	#FF6666	Bacillales	normal	1	0	Planococcaceae	Planococcaceae		Paenisporosarcina	Unassigned	0.986566
otu_445	0	2.38097e-05	Firmicutes	Bacilli	Lactobacillales	#FF6600	Lactobacillales	normal	1	0	Lactobacillaceae	Lactobacillaceae		Lactobacillus	Lactobacillus_agilis	0.987509
otu_450	0	2.37563e-05	Firmicutes	Bacilli	Lactobacillales	#FF6600	Lactobacillales	normal	1	0	Leuconostocaceae	Leuconostocaceae		Leuconostoc	Unassigned	0.999987
otu_443	0	2.37444e-05	Firmicutes	Bacilli	Lactobacillales	#FF6600	Lactobacillales	normal	1	0	Lactobacillaceae	Lactobacillaceae		Lactobacillus	Unassigned	0.878374
otu_423	0	2.35554e-05	Firmicutes	Bacilli	Lactobacillales	#FF6600	Lactobacillales	normal	1	0	Streptococcaceae	Streptococcaceae		Streptococcus	Unassigned	0.999999
otu_475	0	2.26192e-05	Firmicutes	Bacilli	Lactobacillales	#FF6600	Lactobacillales	normal	1	0	Lactobacillaceae	Lactobacillaceae		Lactobacillus	Lactobacillus_manihotivorans	0.741548
otu_467	0	2.25292e-05	Firmicutes	Bacilli	Lactobacillales	#FF6600	Lactobacillales	normal	1	0	Lactobacillaceae	Lactobacillaceae		Lactobacillus	Unassigned	1
otu_479	0	2.20203e-05	Firmicutes	Bacilli	Bacillales	#FF6666	Bacillales	normal	1	0	Bacillaceae	Bacillaceae		Fictibacillus	Unassigned	0.999875
otu_463	0	2.17394e-05	Firmicutes	Bacilli	Lactobacillales	#FF6600	Lactobacillales	normal	1	0	Lactobacillaceae	Lactobacillaceae		Lactobacillus	Unassigned	0.999998
otu_457	0	2.13394e-05	Firmicutes	Bacilli	Bacillales	#FF6666	Bacillales	normal	1	0	Bacillaceae	Bacillaceae		Bacillus	Unassigned	0.992324
otu_481	0	1.92488e-05	Firmicutes	Bacilli	Lactobacillales	#FF6600	Lactobacillales	normal	1	0	Lactobacillaceae	Lactobacillaceae		Lactobacillus	Unassigned	0.997211
otu_508	0	1.90283e-05	Firmicutes	Bacilli	Lactobacillales	#FF6600	Lactobacillales	normal	1	0	Lactobacillaceae	Lactobacillaceae		Lactobacillus	Unassigned	0.999999
otu_476	0	1.89738e-05	Firmicutes	Bacilli	Lactobacillales	#FF6600	Lactobacillales	normal	1	0	Lactobacillaceae	Lactobacillaceae		Lactobacillus	Unassigned	0.815657
otu_522	0	1.86814e-05	Firmicutes	Bacilli	Lactobacillales	#FF6600	Lactobacillales	normal	1	0	Lactobacillaceae	Lactobacillaceae		Lactobacillus	Unassigned	0.99798
otu_493	0	1.8462e-05	Firmicutes	Bacilli	Lactobacillales	#FF6600	Lactobacillales	normal	1	0	Enterococcaceae	Enterococcaceae		Enterococcus	Unassigned	0.994846
otu_532	0	1.80956e-05	Firmicutes	Bacilli	Staphylococcales	#993333	Staphylococcales	normal	1	0	Staphylococcaceae	Staphylococcaceae		Staphylococcus	Unassigned	0.998531
otu_471	0	1.78709e-05	Firmicutes	Bacilli	Lactobacillales	#FF6600	Lactobacillales	normal	1	0	Leuconostocaceae	Leuconostocaceae		Weissella	Unassigned	0.999998
otu_484	0	1.77708e-05	Firmicutes	Bacilli	Lactobacillales	#FF6600	Lactobacillales	normal	1	0	Streptococcaceae	Streptococcaceae		Streptococcus	Unassigned	0.999998
otu_526	0	1.73811e-05	Firmicutes	Bacilli	Lactobacillales	#FF6600	Lactobacillales	normal	1	0	Lactobacillaceae	Lactobacillaceae		Lactobacillus	Unassigned	0.999999
otu_550	0	1.71294e-05	Firmicutes	Bacilli	Bacillales	#FF6666	Bacillales	normal	1	0	Bacillaceae	Bacillaceae		Bacillus	Unassigned	0.999237
otu_543	0	1.68343e-05	Firmicutes	Bacilli	Lactobacillales	#FF6600	Lactobacillales	normal	1	0	Lactobacillaceae	Lactobacillaceae		Lactobacillus	Unassigned	0.999999
otu_516	0	1.67628e-05	Firmicutes	Bacilli	Lactobacillales	#FF6600	Lactobacillales	normal	1	0	Streptococcaceae	Streptococcaceae		Lactococcus	Unassigned	0.989707
otu_547	0	1.57394e-05	Firmicutes	Bacilli	Lactobacillales	#FF6600	Lactobacillales	normal	1	0	Leuconostocaceae	Leuconostocaceae		Weissella	Unassigned	1
otu_540	0	1.51052e-05	Firmicutes	Bacilli	Lactobacillales	#FF6600	Lactobacillales	normal	1	0	Enterococcaceae	Enterococcaceae		Enterococcus	Unassigned	0.992452
otu_544	0	1.50065e-05	Firmicutes	Bacilli	Lactobacillales	#FF6600	Lactobacillales	normal	1	0	Enterococcaceae	Enterococcaceae		Enterococcus	Unassigned	0.997206
otu_585	0	1.48851e-05	Firmicutes	Bacilli	Lactobacillales	#FF6600	Lactobacillales	normal	1	0	Lactobacillaceae	Lactobacillaceae		Lactobacillus	Lactobacillus_paracollinoides	0.930005
otu_531	0	1.46348e-05	Firmicutes	Bacilli	Lactobacillales	#FF6600	Lactobacillales	normal	1	0	Lactobacillaceae	Lactobacillaceae		Lactobacillus	Unassigned	0.980237
otu_535	0	1.45573e-05	Firmicutes	Bacilli	Lactobacillales	#FF6600	Lactobacillales	normal	1	0	Lactobacillaceae	Lactobacillaceae		Lactobacillus	Unassigned	0.997423
otu_556	0	1.41301e-05	Firmicutes	Bacilli	Lactobacillales	#FF6600	Lactobacillales	normal	1	0	Enterococcaceae	Enterococcaceae		Enterococcus	Unassigned	0.980815
otu_589	0	1.40688e-05	Firmicutes	Bacilli	Bacillales	#FF6666	Bacillales	normal	1	0	Bacillaceae	Bacillaceae		Bacillus	Unassigned	0.984538
otu_552	0	1.39082e-05	Firmicutes	Bacilli	Lactobacillales	#FF6600	Lactobacillales	normal	1	0	Lactobacillaceae	Lactobacillaceae		Lactobacillus	Unassigned	0.997095
otu_566	0	1.37826e-05	Firmicutes	Bacilli	Lactobacillales	#FF6600	Lactobacillales	normal	1	0	Lactobacillaceae	Lactobacillaceae		Lactobacillus	Unassigned	0.825097
otu_560	0	1.37404e-05	Firmicutes	Bacilli	Lactobacillales	#FF6600	Lactobacillales	normal	1	0	Enterococcaceae	Enterococcaceae		Enterococcus	Unassigned	0.993527
otu_581	0	1.34269e-05	Firmicutes	Bacilli	Lactobacillales	#FF6600	Lactobacillales	normal	1	0	Lactobacillaceae	Lactobacillaceae		Lactobacillus	Unassigned	0.999997
otu_584	0	1.33282e-05	Firmicutes	Bacilli	Lactobacillales	#FF6600	Lactobacillales	normal	1	0	Enterococcaceae	Enterococcaceae		Enterococcus	Unassigned	0.997276
otu_568	0	1.33077e-05	Firmicutes	Bacilli	Lactobacillales	#FF6600	Lactobacillales	normal	1	0	Lactobacillaceae	Lactobacillaceae		Lactobacillus	Unassigned	0.999968
otu_599	0	1.32955e-05	Firmicutes	Bacilli	Bacillales	#FF6666	Bacillales	normal	1	0	Planococcaceae	Planococcaceae		Paenisporosarcina	Unassigned	0.912941
otu_564	0	1.30709e-05	Firmicutes	Bacilli	Lactobacillales	#FF6600	Lactobacillales	normal	1	0	Lactobacillaceae	Lactobacillaceae		Lactobacillus	Unassigned	0.992523
otu_609	0	1.29589e-05	Firmicutes	Bacilli	Lactobacillales	#FF6600	Lactobacillales	normal	1	0	Enterococcaceae	Enterococcaceae		Enterococcus	Unassigned	0.982345
otu_576	0	1.26138e-05	Firmicutes	Bacilli	Lactobacillales	#FF6600	Lactobacillales	normal	1	0	Lactobacillaceae	Lactobacillaceae		Lactobacillus	Unassigned	0.998483
otu_588	0	1.25385e-05	Firmicutes	Bacilli	Lactobacillales	#FF6600	Lactobacillales	normal	1	0	Lactobacillaceae	Lactobacillaceae		Lactobacillus	Lactobacillus_brevis	0.887967
otu_637	0	1.16498e-05	Firmicutes	Bacilli	Lactobacillales	#FF6600	Lactobacillales	normal	1	0	Lactobacillaceae	Lactobacillaceae		Lactobacillus	Lactobacillus_mucosae	0.994229
otu_668	0	1.1633e-05	Firmicutes	Bacilli	Lactobacillales	#FF6600	Lactobacillales	normal	1	0	Lactobacillaceae	Lactobacillaceae		Lactobacillus	Unassigned	0.972287
otu_640	0	1.16204e-05	Firmicutes	Bacilli	Lactobacillales	#FF6600	Lactobacillales	normal	1	0	Lactobacillaceae	Lactobacillaceae		Lactobacillus	Unassigned	0.984906
otu_626	0	1.15897e-05	Firmicutes	Bacilli	Lactobacillales	#FF6600	Lactobacillales	normal	1	0	Lactobacillaceae	Lactobacillaceae		Lactobacillus	Unassigned	0.99961
otu_689	0	1.15631e-05	Firmicutes	Bacilli	Lactobacillales	#FF6600	Lactobacillales	normal	1	0	Lactobacillaceae	Lactobacillaceae		Lactobacillus	Unassigned	0.972235
otu_649	0	1.15627e-05	Firmicutes	Bacilli	Lactobacillales	#FF6600	Lactobacillales	normal	1	0	Lactobacillaceae	Lactobacillaceae		Lactobacillus	Unassigned	0.862083
otu_628	0	1.14641e-05	Firmicutes	Bacilli	Lactobacillales	#FF6600	Lactobacillales	normal	1	0	Enterococcaceae	Enterococcaceae		Enterococcus	Unassigned	0.9964
otu_699	0	1.12967e-05	Firmicutes	Bacilli	Lactobacillales	#FF6600	Lactobacillales	normal	1	0	Lactobacillaceae	Lactobacillaceae		Lactobacillus	Unassigned	0.999997
otu_723	0	1.11359e-05	Firmicutes	Bacilli	Lactobacillales	#FF6600	Lactobacillales	normal	1	0	Lactobacillaceae	Lactobacillaceae		Lactobacillus	Lactobacillus_mucosae	0.92048
otu_761	0	1.11208e-05	Firmicutes	Bacilli	Lactobacillales	#FF6600	Lactobacillales	normal	1	0	Lactobacillaceae	Lactobacillaceae		Lactobacillus	Unassigned	0.946891
otu_659	0	1.10864e-05	Firmicutes	Bacilli	Lactobacillales	#FF6600	Lactobacillales	normal	1	0	Streptococcaceae	Streptococcaceae		Lactococcus	Unassigned	0.889196
otu_646	0	1.09864e-05	Firmicutes	Bacilli	Lactobacillales	#FF6600	Lactobacillales	normal	1	0	Enterococcaceae	Enterococcaceae		Enterococcus	Unassigned	0.96363
otu_692	0	1.07673e-05	Firmicutes	Bacilli	Lactobacillales	#FF6600	Lactobacillales	normal	1	0	Streptococcaceae	Streptococcaceae		Streptococcus	Streptococcus_ratti	0.803947
otu_673	0	1.07613e-05	Firmicutes	Bacilli	Lactobacillales	#FF6600	Lactobacillales	normal	1	0	Lactobacillaceae	Lactobacillaceae		Lactobacillus	Unassigned	0.999998
otu_684	0	1.05614e-05	Firmicutes	Bacilli	Erysipelotrichales	#FFFF99	Erysipelotrichales	normal	1	0	Erysipelatoclostridiaceae	Erysipelatoclostridiaceae		Erysipelatoclostridium	uncultured_Clostridium	0.976477
otu_740	0	1.05553e-05	Firmicutes	Bacilli	Lactobacillales	#FF6600	Lactobacillales	normal	1	0	Enterococcaceae	Enterococcaceae		Enterococcus	Unassigned	0.958727
otu_757	0	1.05486e-05	Firmicutes	Bacilli	Lactobacillales	#FF6600	Lactobacillales	normal	1	0	Enterococcaceae	Enterococcaceae		Enterococcus	Unassigned	0.954065
otu_704	0	1.04503e-05	Firmicutes	Bacilli	Lactobacillales	#FF6600	Lactobacillales	normal	1	0	Streptococcaceae	Streptococcaceae		Streptococcus	Streptococcus_ferus	0.999923
otu_671	0	1.0121e-05	Firmicutes	Bacilli	Lactobacillales	#FF6600	Lactobacillales	normal	1	0	Lactobacillaceae	Lactobacillaceae		Lactobacillus	Unassigned	0.996466
otu_612	0	1.01016e-05	Firmicutes	Bacilli	Lactobacillales	#FF6600	Lactobacillales	normal	1	0	Leuconostocaceae	Leuconostocaceae		Weissella	Unassigned	0.999999
otu_718	0	9.9746e-06	Firmicutes	Bacilli	Lactobacillales	#FF6600	Lactobacillales	normal	1	0	Lactobacillaceae	Lactobacillaceae		Lactobacillus	Unassigned	0.970817
otu_719	0	9.88402e-06	Firmicutes	Bacilli	Lactobacillales	#FF6600	Lactobacillales	normal	1	0	Streptococcaceae	Streptococcaceae		Lactococcus	Unassigned	0.99995
otu_681	0	9.78029e-06	Firmicutes	Bacilli	Erysipelotrichales	#FFFF99	Erysipelotrichales	normal	1	0	Erysipelotrichaceae	Erysipelotrichaceae		Dubosiella	uncultured_bacterium	0.98364
otu_738	0	9.5649e-06	Firmicutes	Bacilli	Lactobacillales	#FF6600	Lactobacillales	normal	1	0	Lactobacillaceae	Lactobacillaceae		Lactobacillus	Unassigned	0.999995
otu_741	0	9.4778e-06	Firmicutes	Bacilli	Lactobacillales	#FF6600	Lactobacillales	normal	1	0	Lactobacillaceae	Lactobacillaceae		Pediococcus	Unassigned	0.998896
otu_739	0	9.3753e-06	Firmicutes	Bacilli	Lactobacillales	#FF6600	Lactobacillales	normal	1	0	Lactobacillaceae	Lactobacillaceae		Lactobacillus	Unassigned	0.99919
otu_737	0	9.36862e-06	Firmicutes	Bacilli	Lactobacillales	#FF6600	Lactobacillales	normal	1	0	Streptococcaceae	Streptococcaceae		Streptococcus	Streptococcus_orisratti	0.956795
otu_763	0	9.35033e-06	Firmicutes	Bacilli	Lactobacillales	#FF6600	Lactobacillales	normal	1	0	Lactobacillaceae	Lactobacillaceae		Lactobacillus	Lactobacillus_mucosae	0.962848
otu_727	0	9.30016e-06	Firmicutes	Bacilli	Lactobacillales	#FF6600	Lactobacillales	normal	1	0	Lactobacillaceae	Lactobacillaceae		Lactobacillus	Unassigned	0.9694
otu_762	0	9.2985e-06	Firmicutes	Bacilli	Erysipelotrichales	#FFFF99	Erysipelotrichales	normal	1	0	Erysipelotrichaceae	Erysipelotrichaceae		Turicibacter	uncultured_bacterium	0.722723
otu_791	0	9.01073e-06	Firmicutes	Bacilli	Lactobacillales	#FF6600	Lactobacillales	normal	1	0	Lactobacillaceae	Lactobacillaceae		Lactobacillus	Lactobacillus_intestinalis	0.978133
otu_767	0	8.98417e-06	Firmicutes	Bacilli	Lactobacillales	#FF6600	Lactobacillales	normal	1	0	Lactobacillaceae	Lactobacillaceae		Lactobacillus	Unassigned	0.999992
otu_772	0	8.95799e-06	Firmicutes	Bacilli	Lactobacillales	#FF6600	Lactobacillales	normal	1	0	Lactobacillaceae	Lactobacillaceae		Lactobacillus	Lactobacillus_agilis	0.8558
otu_760	0	8.92146e-06	Firmicutes	Bacilli	Lactobacillales	#FF6600	Lactobacillales	normal	1	0	Lactobacillaceae	Lactobacillaceae		Lactobacillus	Lactobacillus_agilis	0.828685
otu_778	0	8.60175e-06	Firmicutes	Bacilli	Bacillales	#FF6666	Bacillales	normal	1	0	Planococcaceae	Planococcaceae		Lysinibacillus	Unassigned	0.868598
otu_779	0	8.47619e-06	Firmicutes	Bacilli	Lactobacillales	#FF6600	Lactobacillales	normal	1	0	Leuconostocaceae	Leuconostocaceae		Weissella	Unassigned	0.999999
otu_770	0	8.46274e-06	Firmicutes	Bacilli	Lactobacillales	#FF6600	Lactobacillales	normal	1	0	Streptococcaceae	Streptococcaceae		Streptococcus	Unassigned	0.987941
otu_882	0	8.4167e-06	Firmicutes	Bacilli	Lactobacillales	#FF6600	Lactobacillales	normal	1	0	Lactobacillaceae	Lactobacillaceae		Lactobacillus	Unassigned	0.976489
otu_844	0	8.41167e-06	Firmicutes	Bacilli	Lactobacillales	#FF6600	Lactobacillales	normal	1	0	Lactobacillaceae	Lactobacillaceae		Lactobacillus	Unassigned	0.922487
otu_868	0	8.39337e-06	Firmicutes	Bacilli	Bacillales	#FF6666	Bacillales	normal	1	0	Bacillaceae	Bacillaceae		Virgibacillus	Unassigned	0.735809
otu_817	0	8.17597e-06	Firmicutes	Bacilli	Lactobacillales	#FF6600	Lactobacillales	normal	1	0	Lactobacillaceae	Lactobacillaceae		Lactobacillus	Unassigned	0.998347
otu_904	0	8.06809e-06	Firmicutes	Bacilli	Lactobacillales	#FF6600	Lactobacillales	normal	1	0	Streptococcaceae	Streptococcaceae		Streptococcus	Unassigned	1
otu_831	0	7.99888e-06	Firmicutes	Bacilli	Lactobacillales	#FF6600	Lactobacillales	normal	1	0	Lactobacillaceae	Lactobacillaceae		Lactobacillus	Unassigned	0.976884
otu_823	0	7.94108e-06	Firmicutes	Bacilli	Lactobacillales	#FF6600	Lactobacillales	normal	1	0	Lactobacillaceae	Lactobacillaceae		Lactobacillus	Unassigned	0.989232
otu_786	0	7.9201e-06	Firmicutes	Bacilli	Lactobacillales	#FF6600	Lactobacillales	normal	1	0	Lactobacillaceae	Lactobacillaceae		Lactobacillus	Unassigned	0.999883
otu_834	0	7.89817e-06	Firmicutes	Bacilli	Lactobacillales	#FF6600	Lactobacillales	normal	1	0	Enterococcaceae	Enterococcaceae		Enterococcus	Unassigned	0.99581
otu_859	0	7.85572e-06	Firmicutes	Bacilli	Lactobacillales	#FF6600	Lactobacillales	normal	1	0	Enterococcaceae	Enterococcaceae		Enterococcus	Unassigned	0.947064
otu_974	0	7.61548e-06	Firmicutes	Bacilli	Erysipelotrichales	#FFFF99	Erysipelotrichales	normal	1	0	Erysipelotrichaceae	Erysipelotrichaceae		Turicibacter	Unassigned	1
otu_873	0	7.5575e-06	Firmicutes	Bacilli	Lactobacillales	#FF6600	Lactobacillales	normal	1	0	Lactobacillaceae	Lactobacillaceae		Lactobacillus	Unassigned	0.999772
otu_857	0	7.42213e-06	Firmicutes	Bacilli	Lactobacillales	#FF6600	Lactobacillales	normal	1	0	Lactobacillaceae	Lactobacillaceae		Lactobacillus	Unassigned	0.998522
otu_829	0	7.3069e-06	Firmicutes	Bacilli	Lactobacillales	#FF6600	Lactobacillales	normal	1	0	Lactobacillaceae	Lactobacillaceae		Lactobacillus	Unassigned	0.873428
otu_867	0	7.30581e-06	Firmicutes	Bacilli	Lactobacillales	#FF6600	Lactobacillales	normal	1	0	Lactobacillaceae	Lactobacillaceae		Lactobacillus	Unassigned	0.999999
otu_976	0	7.15936e-06	Firmicutes	Bacilli	Bacillales	#FF6666	Bacillales	normal	1	0	Bacillaceae	Bacillaceae		Bacillus	Unassigned	0.925957
otu_716	0	7.15811e-06	Firmicutes	Bacilli	Lactobacillales	#FF6600	Lactobacillales	normal	1	0	Leuconostocaceae	Leuconostocaceae		Weissella	Unassigned	1
otu_972	0	7.14711e-06	Firmicutes	Bacilli	Lactobacillales	#FF6600	Lactobacillales	normal	1	0	Lactobacillaceae	Lactobacillaceae		Lactobacillus	Unassigned	0.826816
otu_984	0	7.11446e-06	Firmicutes	Bacilli	Lactobacillales	#FF6600	Lactobacillales	normal	1	0	Streptococcaceae	Streptococcaceae		Streptococcus	Unassigned	1
otu_1023	0	6.66554e-06	Firmicutes	Bacilli	Lactobacillales	#FF6600	Lactobacillales	normal	1	0	Lactobacillaceae	Lactobacillaceae		Lactobacillus	Unassigned	0.999374
otu_933	0	6.61472e-06	Firmicutes	Bacilli	Lactobacillales	#FF6600	Lactobacillales	normal	1	0	Enterococcaceae	Enterococcaceae		Enterococcus	Unassigned	0.99789
otu_920	0	6.41792e-06	Firmicutes	Bacilli	Lactobacillales	#FF6600	Lactobacillales	normal	1	0	Lactobacillaceae	Lactobacillaceae		Lactobacillus	Lactobacillus_mucosae	0.998273
otu_956	0	6.29305e-06	Firmicutes	Bacilli	Bacillales	#FF6666	Bacillales	normal	1	0	Bacillaceae	Bacillaceae		Bacillus	Unassigned	0.985845
otu_932	0	6.20764e-06	Firmicutes	Bacilli	Lactobacillales	#FF6600	Lactobacillales	normal	1	0	Lactobacillaceae	Lactobacillaceae		Lactobacillus	Unassigned	0.999932
otu_993	0	6.20494e-06	Firmicutes	Bacilli	Lactobacillales	#FF6600	Lactobacillales	normal	1	0	Enterococcaceae	Enterococcaceae		Enterococcus	Unassigned	0.996032
otu_985	0	6.12108e-06	Firmicutes	Bacilli	Lactobacillales	#FF6600	Lactobacillales	normal	1	0	Lactobacillaceae	Lactobacillaceae		Lactobacillus	Unassigned	0.999998
otu_990	0	5.90714e-06	Firmicutes	Bacilli	Lactobacillales	#FF6600	Lactobacillales	normal	1	0	Lactobacillaceae	Lactobacillaceae		Lactobacillus	Unassigned	0.999996
otu_1084	0	5.90549e-06	Firmicutes	Bacilli	Lactobacillales	#FF6600	Lactobacillales	normal	1	0	Lactobacillaceae	Lactobacillaceae		Lactobacillus	Unassigned	0.825596
otu_1060	0	5.84731e-06	Firmicutes	Bacilli	Lactobacillales	#FF6600	Lactobacillales	normal	1	0	Lactobacillaceae	Lactobacillaceae		Lactobacillus	Unassigned	0.999997
otu_983	0	5.71845e-06	Firmicutes	Bacilli	Lactobacillales	#FF6600	Lactobacillales	normal	1	0	Streptococcaceae	Streptococcaceae		Lactococcus	Unassigned	0.999997
otu_1133	0	5.61636e-06	Firmicutes	Bacilli	Lactobacillales	#FF6600	Lactobacillales	normal	1	0	Lactobacillaceae	Lactobacillaceae		Lactobacillus	Unassigned	0.991686
otu_917	0	5.52906e-06	Firmicutes	Bacilli	Staphylococcales	#993333	Staphylococcales	normal	1	0	Staphylococcaceae	Staphylococcaceae		Macrococcus	Unassigned	0.999561
otu_1005	0	5.48428e-06	Firmicutes	Bacilli	Lactobacillales	#FF6600	Lactobacillales	normal	1	0	Lactobacillaceae	Lactobacillaceae		Lactobacillus	Unassigned	0.999994
otu_1076	0	5.45726e-06	Firmicutes	Bacilli	Unassigned	#CCCCCC	Unassigned	normal	1	0	Unassigned	Unassigned		Unassigned	Unassigned	1
otu_1044	0	5.37351e-06	Firmicutes	Bacilli	Bacillales	#FF6666	Bacillales	normal	1	0	Planococcaceae	Planococcaceae		Lysinibacillus	Unassigned	0.998655
otu_1109	0	5.3552e-06	Firmicutes	Bacilli	Lactobacillales	#FF6600	Lactobacillales	normal	1	0	Lactobacillaceae	Lactobacillaceae		Lactobacillus	Unassigned	0.999928
otu_1199	0	5.33198e-06	Firmicutes	Bacilli	Lactobacillales	#FF6600	Lactobacillales	normal	1	0	Lactobacillaceae	Lactobacillaceae		Lactobacillus	Unassigned	0.997743
otu_1241	0	5.3317e-06	Firmicutes	Bacilli	Bacillales	#FF6666	Bacillales	normal	1	0	Bacillaceae	Bacillaceae		Bacillus	Unassigned	0.938676
otu_1117	0	5.31577e-06	Firmicutes	Bacilli	Lactobacillales	#FF6600	Lactobacillales	normal	1	0	Carnobacteriaceae	Carnobacteriaceae		Atopostipes	Unassigned	0.999991
otu_1046	0	5.25177e-06	Firmicutes	Bacilli	Lactobacillales	#FF6600	Lactobacillales	normal	1	0	Streptococcaceae	Streptococcaceae		Streptococcus	Streptococcus_salivarius	0.807599
otu_1310	0	5.24492e-06	Firmicutes	Bacilli	RF39	#CCFFCC	RF39	normal	1	0	RF39	RF39		RF39	uncultured_bacterium	0.722258
otu_1240	0	5.18137e-06	Firmicutes	Bacilli	Paenibacillales	#CC6600	Paenibacillales	normal	1	0	Paenibacillaceae	Paenibacillaceae		Ammoniphilus	uncultured_bacterium	0.767943
otu_1160	0	5.17881e-06	Firmicutes	Bacilli	Lactobacillales	#FF6600	Lactobacillales	normal	1	0	Lactobacillaceae	Lactobacillaceae		Lactobacillus	Unassigned	0.99947
otu_1096	0	5.09975e-06	Firmicutes	Bacilli	Lactobacillales	#FF6600	Lactobacillales	normal	1	0	Leuconostocaceae	Leuconostocaceae		Weissella	Unassigned	0.999999
otu_1057	0	5.07214e-06	Firmicutes	Bacilli	Bacillales	#FF6666	Bacillales	normal	1	0	Bacillaceae	Bacillaceae		Bacillus	Unassigned	0.980685
otu_1113	0	5.04717e-06	Firmicutes	Bacilli	Lactobacillales	#FF6600	Lactobacillales	normal	1	0	Lactobacillaceae	Lactobacillaceae		Lactobacillus	Unassigned	0.919129
otu_1269	0	4.99961e-06	Firmicutes	Bacilli	Lactobacillales	#FF6600	Lactobacillales	normal	1	0	Lactobacillaceae	Lactobacillaceae		Lactobacillus	Unassigned	0.998889
otu_1114	0	4.95927e-06	Firmicutes	Bacilli	Bacillales	#FF6666	Bacillales	normal	1	0	Planococcaceae	Planococcaceae		Lysinibacillus	Unassigned	0.999243
otu_1102	0	4.91942e-06	Firmicutes	Bacilli	Lactobacillales	#FF6600	Lactobacillales	normal	1	0	Lactobacillaceae	Lactobacillaceae		Lactobacillus	Unassigned	0.934362
otu_1292	0	4.91603e-06	Firmicutes	Bacilli	Paenibacillales	#CC6600	Paenibacillales	normal	1	0	Paenibacillaceae	Paenibacillaceae		Paenibacillus	Unassigned	0.999839
otu_1130	0	4.88944e-06	Firmicutes	Bacilli	Bacillales	#FF6666	Bacillales	normal	1	0	Planococcaceae	Planococcaceae		Lysinibacillus	Unassigned	0.999672
otu_1127	0	4.88042e-06	Firmicutes	Bacilli	Erysipelotrichales	#FFFF99	Erysipelotrichales	normal	1	0	Erysipelatoclostridiaceae	Erysipelatoclostridiaceae		Erysipelatoclostridium	Unassigned	0.999999
otu_1118	0	4.85794e-06	Firmicutes	Bacilli	Lactobacillales	#FF6600	Lactobacillales	normal	1	0	Lactobacillaceae	Lactobacillaceae		Lactobacillus	Unassigned	0.870088
otu_1166	0	4.83763e-06	Firmicutes	Bacilli	Lactobacillales	#FF6600	Lactobacillales	normal	1	0	Lactobacillaceae	Lactobacillaceae		Lactobacillus	Unassigned	0.999999
otu_1243	0	4.83584e-06	Firmicutes	Bacilli	Lactobacillales	#FF6600	Lactobacillales	normal	1	0	Lactobacillaceae	Lactobacillaceae		Lactobacillus	Unassigned	0.996978
otu_1188	0	4.82466e-06	Firmicutes	Bacilli	Lactobacillales	#FF6600	Lactobacillales	normal	1	0	Lactobacillaceae	Lactobacillaceae		Lactobacillus	Unassigned	0.998101
otu_1147	0	4.81039e-06	Firmicutes	Bacilli	Lactobacillales	#FF6600	Lactobacillales	normal	1	0	Lactobacillaceae	Lactobacillaceae		Lactobacillus	Unassigned	0.898098
otu_1315	0	4.75792e-06	Firmicutes	Bacilli	Lactobacillales	#FF6600	Lactobacillales	normal	1	0	Lactobacillaceae	Lactobacillaceae		Lactobacillus	Unassigned	0.998654
otu_1095	0	4.73572e-06	Firmicutes	Bacilli	Lactobacillales	#FF6600	Lactobacillales	normal	1	0	Streptococcaceae	Streptococcaceae		Streptococcus	Unassigned	0.96001
otu_1223	0	4.70497e-06	Firmicutes	Bacilli	Bacillales	#FF6666	Bacillales	normal	1	0	Planococcaceae	Planococcaceae		Psychrobacillus	Unassigned	0.992791
otu_1183	0	4.65892e-06	Firmicutes	Bacilli	Unassigned	#CCCCCC	Unassigned	normal	1	0	Unassigned	Unassigned		Unassigned	Unassigned	1
otu_1226	0	4.56597e-06	Firmicutes	Bacilli	Lactobacillales	#FF6600	Lactobacillales	normal	1	0	Lactobacillaceae	Lactobacillaceae		Lactobacillus	Lactobacillus_agilis	0.967097
otu_1184	0	4.53076e-06	Firmicutes	Bacilli	Bacillales	#FF6666	Bacillales	normal	1	0	Bacillaceae	Bacillaceae		Bacillus	Unassigned	0.987713
otu_1333	0	4.51512e-06	Firmicutes	Bacilli	Lactobacillales	#FF6600	Lactobacillales	normal	1	0	Lactobacillaceae	Lactobacillaceae		Lactobacillus	Unassigned	0.994476
otu_1234	0	4.50975e-06	Firmicutes	Bacilli	Lactobacillales	#FF6600	Lactobacillales	normal	1	0	Lactobacillaceae	Lactobacillaceae		Pediococcus	Unassigned	0.969091
otu_1365	0	4.48455e-06	Firmicutes	Bacilli	Lactobacillales	#FF6600	Lactobacillales	normal	1	0	Vagococcaceae	Vagococcaceae		Vagococcus	Unassigned	0.996917
otu_1261	0	4.45387e-06	Firmicutes	Bacilli	Bacillales	#FF6666	Bacillales	normal	1	0	Planococcaceae	Planococcaceae		Unassigned	Unassigned	0.996855
otu_1394	0	4.43935e-06	Firmicutes	Bacilli	Paenibacillales	#CC6600	Paenibacillales	normal	1	0	Paenibacillaceae	Paenibacillaceae		Paenibacillus	Paenibacillus_riograndensis	0.847073
otu_1249	0	4.41608e-06	Firmicutes	Bacilli	Lactobacillales	#FF6600	Lactobacillales	normal	1	0	Enterococcaceae	Enterococcaceae		Enterococcus	Unassigned	0.995776
otu_1213	0	4.39083e-06	Firmicutes	Bacilli	Lactobacillales	#FF6600	Lactobacillales	normal	1	0	Lactobacillaceae	Lactobacillaceae		Lactobacillus	Unassigned	0.942256
otu_1276	0	4.37868e-06	Firmicutes	Bacilli	Lactobacillales	#FF6600	Lactobacillales	normal	1	0	Streptococcaceae	Streptococcaceae		Streptococcus	Unassigned	0.999997
otu_1367	0	4.35312e-06	Firmicutes	Bacilli	Lactobacillales	#FF6600	Lactobacillales	normal	1	0	Lactobacillaceae	Lactobacillaceae		Lactobacillus	Lactobacillus_mucosae	0.906729
otu_1233	0	4.31189e-06	Firmicutes	Bacilli	Lactobacillales	#FF6600	Lactobacillales	normal	1	0	Streptococcaceae	Streptococcaceae		Streptococcus	Unassigned	0.905759
otu_1307	0	4.28867e-06	Firmicutes	Bacilli	Lactobacillales	#FF6600	Lactobacillales	normal	1	0	Lactobacillaceae	Lactobacillaceae		Lactobacillus	Unassigned	0.999956
otu_1366	0	4.2517e-06	Firmicutes	Bacilli	Lactobacillales	#FF6600	Lactobacillales	normal	1	0	Lactobacillaceae	Lactobacillaceae		Lactobacillus	Unassigned	0.980933
otu_1418	0	4.18008e-06	Firmicutes	Bacilli	Bacillales	#FF6666	Bacillales	normal	1	0	Bacillaceae	Bacillaceae		Bacillus	Bacillus_nealsonii	0.775685
otu_1419	0	4.15446e-06	Firmicutes	Bacilli	Bacillales	#FF6666	Bacillales	normal	1	0	Planococcaceae	Planococcaceae		Unassigned	Unassigned	0.99903
otu_1323	0	4.11176e-06	Firmicutes	Bacilli	Lactobacillales	#FF6600	Lactobacillales	normal	1	0	Enterococcaceae	Enterococcaceae		Enterococcus	Unassigned	0.991164
otu_1474	0	3.89752e-06	Firmicutes	Bacilli	Bacillales	#FF6666	Bacillales	normal	1	0	Bacillaceae	Bacillaceae		Unassigned	Unassigned	0.785033
otu_1395	0	3.86091e-06	Firmicutes	Bacilli	Staphylococcales	#993333	Staphylococcales	normal	1	0	Staphylococcaceae	Staphylococcaceae		Staphylococcus	Staphylococcus_succinus	0.887767
otu_1358	0	3.85342e-06	Firmicutes	Bacilli	Bacillales	#FF6666	Bacillales	normal	1	0	Planococcaceae	Planococcaceae		Psychrobacillus	Unassigned	0.727068
otu_1508	0	3.81433e-06	Firmicutes	Bacilli	Bacillales	#FF6666	Bacillales	normal	1	0	Planococcaceae	Planococcaceae		Bhargavaea	Unassigned	0.998938
otu_1362	0	3.76649e-06	Firmicutes	Bacilli	Lactobacillales	#FF6600	Lactobacillales	normal	1	0	Streptococcaceae	Streptococcaceae		Streptococcus	Unassigned	0.999299
otu_1334	0	3.74759e-06	Firmicutes	Bacilli	Erysipelotrichales	#FFFF99	Erysipelotrichales	normal	1	0	Erysipelotrichaceae	Erysipelotrichaceae		Dubosiella	Firmicutes_bacterium	0.748449
otu_1304	0	3.70192e-06	Firmicutes	Bacilli	Lactobacillales	#FF6600	Lactobacillales	normal	1	0	Lactobacillaceae	Lactobacillaceae		Lactobacillus	Unassigned	0.999872
otu_1412	0	3.67433e-06	Firmicutes	Bacilli	Bacillales	#FF6666	Bacillales	normal	1	0	Bacillaceae	Bacillaceae		Bacillus	Unassigned	0.982516
otu_1661	0	3.66099e-06	Firmicutes	Bacilli	Lactobacillales	#FF6600	Lactobacillales	normal	1	0	Lactobacillaceae	Lactobacillaceae		Lactobacillus	Unassigned	0.992698
otu_1364	0	3.64346e-06	Firmicutes	Bacilli	Lactobacillales	#FF6600	Lactobacillales	normal	1	0	Lactobacillaceae	Lactobacillaceae		Lactobacillus	Unassigned	0.991184
otu_1663	0	3.61494e-06	Firmicutes	Bacilli	Lactobacillales	#FF6600	Lactobacillales	normal	1	0	Lactobacillaceae	Lactobacillaceae		Lactobacillus	Unassigned	0.993594
otu_1479	0	3.61467e-06	Firmicutes	Bacilli	Lactobacillales	#FF6600	Lactobacillales	normal	1	0	Lactobacillaceae	Lactobacillaceae		Lactobacillus	Unassigned	0.999825
otu_1363	0	3.57372e-06	Firmicutes	Bacilli	Lactobacillales	#FF6600	Lactobacillales	normal	1	0	Leuconostocaceae	Leuconostocaceae		Weissella	Unassigned	0.999999
otu_1515	0	3.57024e-06	Firmicutes	Bacilli	Lactobacillales	#FF6600	Lactobacillales	normal	1	0	Lactobacillaceae	Lactobacillaceae		Lactobacillus	Lactobacillus_mucosae	0.991257
otu_1512	0	3.56602e-06	Firmicutes	Bacilli	Bacillales	#FF6666	Bacillales	normal	1	0	Planococcaceae	Planococcaceae		Unassigned	Unassigned	0.999298
otu_1405	0	3.56507e-06	Firmicutes	Bacilli	Lactobacillales	#FF6600	Lactobacillales	normal	1	0	Lactobacillaceae	Lactobacillaceae		Lactobacillus	Unassigned	0.999963
otu_1432	0	3.52937e-06	Firmicutes	Bacilli	Lactobacillales	#FF6600	Lactobacillales	normal	1	0	Lactobacillaceae	Lactobacillaceae		Pediococcus	Unassigned	0.985489
otu_1396	0	3.52075e-06	Firmicutes	Bacilli	Lactobacillales	#FF6600	Lactobacillales	normal	1	0	Lactobacillaceae	Lactobacillaceae		Lactobacillus	Unassigned	0.987139
otu_1433	0	3.48866e-06	Firmicutes	Bacilli	Lactobacillales	#FF6600	Lactobacillales	normal	1	0	Lactobacillaceae	Lactobacillaceae		Lactobacillus	Unassigned	0.993886
otu_1445	0	3.4741e-06	Firmicutes	Bacilli	Lactobacillales	#FF6600	Lactobacillales	normal	1	0	Lactobacillaceae	Lactobacillaceae		Lactobacillus	Unassigned	0.999173
otu_1434	0	3.46644e-06	Firmicutes	Bacilli	Lactobacillales	#FF6600	Lactobacillales	normal	1	0	Lactobacillaceae	Lactobacillaceae		Lactobacillus	Unassigned	0.993916
otu_1455	0	3.4632e-06	Firmicutes	Bacilli	Lactobacillales	#FF6600	Lactobacillales	normal	1	0	Lactobacillaceae	Lactobacillaceae		Lactobacillus	Unassigned	0.847595
otu_1298	0	3.41501e-06	Firmicutes	Bacilli	Staphylococcales	#993333	Staphylococcales	normal	1	0	Staphylococcaceae	Staphylococcaceae		Staphylococcus	Unassigned	0.999259
otu_1606	0	3.33249e-06	Firmicutes	Bacilli	Mycoplasmatales	#FFFFCC	Mycoplasmatales	normal	1	0	Mycoplasmataceae	Mycoplasmataceae		Mycoplasma	Metamycoplasma_sualvi	0.999909
otu_1470	0	3.31473e-06	Firmicutes	Bacilli	Lactobacillales	#FF6600	Lactobacillales	normal	1	0	Lactobacillaceae	Lactobacillaceae		Lactobacillus	Unassigned	0.997342
otu_1719	0	3.27571e-06	Firmicutes	Bacilli	Lactobacillales	#FF6600	Lactobacillales	normal	1	0	Lactobacillaceae	Lactobacillaceae		Lactobacillus	Unassigned	0.996603
otu_1677	0	3.21045e-06	Firmicutes	Bacilli	Bacillales	#FF6666	Bacillales	normal	1	0	Bacillaceae	Bacillaceae		Bacillus	Unassigned	0.90916
otu_1478	0	3.17635e-06	Firmicutes	Bacilli	Lactobacillales	#FF6600	Lactobacillales	normal	1	0	Lactobacillaceae	Lactobacillaceae		Lactobacillus	Unassigned	0.955429
otu_1410	0	3.16958e-06	Firmicutes	Bacilli	Lactobacillales	#FF6600	Lactobacillales	normal	1	0	Lactobacillaceae	Lactobacillaceae		Unassigned	Unassigned	0.999201
otu_1536	0	3.15927e-06	Firmicutes	Bacilli	Erysipelotrichales	#FFFF99	Erysipelotrichales	normal	1	0	Erysipelotrichaceae	Erysipelotrichaceae		[Clostridium]_innocuum_group	Unassigned	0.999987
otu_1522	0	3.14888e-06	Firmicutes	Bacilli	Bacillales	#FF6666	Bacillales	normal	1	0	Bacillaceae	Bacillaceae		Bacillus	Unassigned	0.909341
otu_1566	0	3.10058e-06	Firmicutes	Bacilli	Lactobacillales	#FF6600	Lactobacillales	normal	1	0	Lactobacillaceae	Lactobacillaceae		Lactobacillus	Unassigned	0.728473
otu_1376	0	3.08977e-06	Firmicutes	Bacilli	Staphylococcales	#993333	Staphylococcales	normal	1	0	Staphylococcaceae	Staphylococcaceae		Staphylococcus	Unassigned	0.99925
otu_1595	0	3.06983e-06	Firmicutes	Bacilli	Lactobacillales	#FF6600	Lactobacillales	normal	1	0	Enterococcaceae	Enterococcaceae		Enterococcus	Unassigned	0.883705
otu_1561	0	3.06961e-06	Firmicutes	Bacilli	Erysipelotrichales	#FFFF99	Erysipelotrichales	normal	1	0	Erysipelotrichaceae	Erysipelotrichaceae		Dubosiella	uncultured_bacterium	0.994694
otu_1735	0	3.05604e-06	Firmicutes	Bacilli	Lactobacillales	#FF6600	Lactobacillales	normal	1	0	Lactobacillaceae	Lactobacillaceae		Lactobacillus	Unassigned	0.997217
otu_1581	0	3.05224e-06	Firmicutes	Bacilli	Lactobacillales	#FF6600	Lactobacillales	normal	1	0	Lactobacillaceae	Lactobacillaceae		Lactobacillus	Unassigned	0.998875
otu_1517	0	3.04318e-06	Firmicutes	Bacilli	Lactobacillales	#FF6600	Lactobacillales	normal	1	0	Lactobacillaceae	Lactobacillaceae		Lactobacillus	Unassigned	0.999881
otu_1668	0	3.01611e-06	Firmicutes	Bacilli	Lactobacillales	#FF6600	Lactobacillales	normal	1	0	Lactobacillaceae	Lactobacillaceae		Lactobacillus	Unassigned	0.979219
otu_1788	0	2.98114e-06	Firmicutes	Bacilli	Paenibacillales	#CC6600	Paenibacillales	normal	1	0	Paenibacillaceae	Paenibacillaceae		Paenibacillus	Unassigned	0.999999
otu_1765	0	2.9336e-06	Firmicutes	Bacilli	Lactobacillales	#FF6600	Lactobacillales	normal	1	0	Lactobacillaceae	Lactobacillaceae		Lactobacillus	Unassigned	0.974059
otu_1654	0	2.88071e-06	Firmicutes	Bacilli	Lactobacillales	#FF6600	Lactobacillales	normal	1	0	Lactobacillaceae	Lactobacillaceae		Lactobacillus	Unassigned	0.999995
otu_1763	0	2.82412e-06	Firmicutes	Bacilli	Bacillales	#FF6666	Bacillales	normal	1	0	Bacillaceae	Bacillaceae		Bacillus	Unassigned	0.986211
otu_1622	0	2.81477e-06	Firmicutes	Bacilli	Lactobacillales	#FF6600	Lactobacillales	normal	1	0	Lactobacillaceae	Lactobacillaceae		Lactobacillus	Unassigned	0.982575
otu_1696	0	2.8087e-06	Firmicutes	Bacilli	Lactobacillales	#FF6600	Lactobacillales	normal	1	0	Streptococcaceae	Streptococcaceae		Lactococcus	Unassigned	0.999947
otu_1755	0	2.78692e-06	Firmicutes	Bacilli	Lactobacillales	#FF6600	Lactobacillales	normal	1	0	Vagococcaceae	Vagococcaceae		Vagococcus	Unassigned	0.940693
otu_1868	0	2.77406e-06	Firmicutes	Bacilli	Staphylococcales	#993333	Staphylococcales	normal	1	0	Staphylococcaceae	Staphylococcaceae		Staphylococcus	Unassigned	0.965824
otu_1671	0	2.76436e-06	Firmicutes	Bacilli	Lactobacillales	#FF6600	Lactobacillales	normal	1	0	Lactobacillaceae	Lactobacillaceae		Lactobacillus	Unassigned	0.999973
otu_1785	0	2.76391e-06	Firmicutes	Bacilli	Lactobacillales	#FF6600	Lactobacillales	normal	1	0	Lactobacillaceae	Lactobacillaceae		Lactobacillus	Unassigned	0.999904
otu_1690	0	2.74702e-06	Firmicutes	Bacilli	Lactobacillales	#FF6600	Lactobacillales	normal	1	0	Lactobacillaceae	Lactobacillaceae		Lactobacillus	Unassigned	0.99659
otu_1669	0	2.72844e-06	Firmicutes	Bacilli	Lactobacillales	#FF6600	Lactobacillales	normal	1	0	Lactobacillaceae	Lactobacillaceae		Lactobacillus	Unassigned	0.968789
otu_1822	0	2.69296e-06	Firmicutes	Bacilli	Lactobacillales	#FF6600	Lactobacillales	normal	1	0	Lactobacillaceae	Lactobacillaceae		Lactobacillus	Unassigned	0.765485
otu_1504	0	2.68832e-06	Firmicutes	Bacilli	Lactobacillales	#FF6600	Lactobacillales	normal	1	0	Leuconostocaceae	Leuconostocaceae		Weissella	Unassigned	0.999997
otu_1874	0	2.67968e-06	Firmicutes	Bacilli	Bacillales	#FF6666	Bacillales	normal	1	0	Bacillaceae	Bacillaceae		Bacillus	Unassigned	0.986703
otu_1613	0	2.66084e-06	Firmicutes	Bacilli	Lactobacillales	#FF6600	Lactobacillales	normal	1	0	Streptococcaceae	Streptococcaceae		Streptococcus	Unassigned	0.984555
otu_1707	0	2.64703e-06	Firmicutes	Bacilli	Lactobacillales	#FF6600	Lactobacillales	normal	1	0	Lactobacillaceae	Lactobacillaceae		Lactobacillus	Unassigned	0.732491
otu_1629	0	2.63671e-06	Firmicutes	Bacilli	Lactobacillales	#FF6600	Lactobacillales	normal	1	0	Lactobacillaceae	Lactobacillaceae		Lactobacillus	Unassigned	0.993535
otu_1714	0	2.59761e-06	Firmicutes	Bacilli	Lactobacillales	#FF6600	Lactobacillales	normal	1	0	Lactobacillaceae	Lactobacillaceae		Lactobacillus	Unassigned	0.996678
otu_1614	0	2.59125e-06	Firmicutes	Bacilli	Lactobacillales	#FF6600	Lactobacillales	normal	1	0	Lactobacillaceae	Lactobacillaceae		Lactobacillus	Unassigned	0.978693
otu_1657	0	2.57858e-06	Firmicutes	Bacilli	Lactobacillales	#FF6600	Lactobacillales	normal	1	0	Streptococcaceae	Streptococcaceae		Streptococcus	Unassigned	0.999998
otu_1652	0	2.57634e-06	Firmicutes	Bacilli	Unassigned	#CCCCCC	Unassigned	normal	1	0	Unassigned	Unassigned		Unassigned	Unassigned	1
otu_1760	0	2.57267e-06	Firmicutes	Bacilli	Lactobacillales	#FF6600	Lactobacillales	normal	1	0	Lactobacillaceae	Lactobacillaceae		Lactobacillus	Unassigned	0.993822
otu_1938	0	2.56653e-06	Firmicutes	Bacilli	Bacillales	#FF6666	Bacillales	normal	1	0	Bacillaceae	Bacillaceae		Bacillus	Unassigned	0.980101
otu_1863	0	2.52364e-06	Firmicutes	Bacilli	Lactobacillales	#FF6600	Lactobacillales	normal	1	0	Lactobacillaceae	Lactobacillaceae		Lactobacillus	Unassigned	0.974635
otu_1864	0	2.50599e-06	Firmicutes	Bacilli	Lactobacillales	#FF6600	Lactobacillales	normal	1	0	Lactobacillaceae	Lactobacillaceae		Lactobacillus	Unassigned	0.999452
otu_1900	0	2.4961e-06	Firmicutes	Bacilli	Lactobacillales	#FF6600	Lactobacillales	normal	1	0	Enterococcaceae	Enterococcaceae		Enterococcus	Unassigned	0.985148
otu_1727	0	2.46792e-06	Firmicutes	Bacilli	Lactobacillales	#FF6600	Lactobacillales	normal	1	0	Lactobacillaceae	Lactobacillaceae		Lactobacillus	Unassigned	0.999692
otu_1818	0	2.45095e-06	Firmicutes	Bacilli	Lactobacillales	#FF6600	Lactobacillales	normal	1	0	Lactobacillaceae	Lactobacillaceae		Lactobacillus	Unassigned	0.999101
otu_1792	0	2.38582e-06	Firmicutes	Bacilli	Lactobacillales	#FF6600	Lactobacillales	normal	1	0	Streptococcaceae	Streptococcaceae		Lactococcus	Unassigned	0.998105
otu_1759	0	2.37885e-06	Firmicutes	Bacilli	Lactobacillales	#FF6600	Lactobacillales	normal	1	0	Lactobacillaceae	Lactobacillaceae		Lactobacillus	Unassigned	0.999882
otu_1774	0	2.37652e-06	Firmicutes	Bacilli	Lactobacillales	#FF6600	Lactobacillales	normal	1	0	Streptococcaceae	Streptococcaceae		Streptococcus	Streptococcus_parasanguinis	0.762099
otu_1821	0	2.36042e-06	Firmicutes	Bacilli	Lactobacillales	#FF6600	Lactobacillales	normal	1	0	Lactobacillaceae	Lactobacillaceae		Lactobacillus	Unassigned	0.976061
otu_1859	0	2.35291e-06	Firmicutes	Bacilli	Lactobacillales	#FF6600	Lactobacillales	normal	1	0	Lactobacillaceae	Lactobacillaceae		Lactobacillus	Unassigned	0.99764
otu_1878	0	2.3475e-06	Firmicutes	Bacilli	Lactobacillales	#FF6600	Lactobacillales	normal	1	0	Lactobacillaceae	Lactobacillaceae		Lactobacillus	Unassigned	0.990543
otu_1836	0	2.34544e-06	Firmicutes	Bacilli	Lactobacillales	#FF6600	Lactobacillales	normal	1	0	Lactobacillaceae	Lactobacillaceae		Lactobacillus	Unassigned	0.998713
otu_2119	0	2.31678e-06	Firmicutes	Bacilli	Bacillales	#FF6666	Bacillales	normal	1	0	Bacillaceae	Bacillaceae		Fictibacillus	Unassigned	0.723439
otu_2114	0	2.30517e-06	Firmicutes	Bacilli	Lactobacillales	#FF6600	Lactobacillales	normal	1	0	Lactobacillaceae	Lactobacillaceae		Lactobacillus	uncultured_bacterium	0.792305
otu_2000	0	2.29347e-06	Firmicutes	Bacilli	Paenibacillales	#CC6600	Paenibacillales	normal	1	0	Paenibacillaceae	Paenibacillaceae		Paenibacillus	Unassigned	0.999999
otu_1757	0	2.29111e-06	Firmicutes	Bacilli	Lactobacillales	#FF6600	Lactobacillales	normal	1	0	Lactobacillaceae	Lactobacillaceae		Lactobacillus	Unassigned	0.998808
otu_2040	0	2.26566e-06	Firmicutes	Bacilli	Paenibacillales	#CC6600	Paenibacillales	normal	1	0	Paenibacillaceae	Paenibacillaceae		Paenibacillus	Unassigned	0.999839
otu_2095	0	2.25661e-06	Firmicutes	Bacilli	Lactobacillales	#FF6600	Lactobacillales	normal	1	0	Lactobacillaceae	Lactobacillaceae		Lactobacillus	Unassigned	0.827861
otu_1924	0	2.24969e-06	Firmicutes	Bacilli	Lactobacillales	#FF6600	Lactobacillales	normal	1	0	Lactobacillaceae	Lactobacillaceae		Lactobacillus	Unassigned	0.995626
otu_1940	0	2.23831e-06	Firmicutes	Bacilli	Lactobacillales	#FF6600	Lactobacillales	normal	1	0	Unassigned	Unassigned		Unassigned	Unassigned	0.997416
otu_1850	0	2.21021e-06	Firmicutes	Bacilli	Lactobacillales	#FF6600	Lactobacillales	normal	1	0	Streptococcaceae	Streptococcaceae		Streptococcus	Unassigned	0.99951
otu_2018	0	2.20819e-06	Firmicutes	Bacilli	Lactobacillales	#FF6600	Lactobacillales	normal	1	0	Lactobacillaceae	Lactobacillaceae		Lactobacillus	Unassigned	0.985145
otu_2265	0	2.19972e-06	Firmicutes	Bacilli	Lactobacillales	#FF6600	Lactobacillales	normal	1	0	Lactobacillaceae	Lactobacillaceae		Lactobacillus	Unassigned	0.925906
otu_2090	0	2.19875e-06	Firmicutes	Bacilli	Erysipelotrichales	#FFFF99	Erysipelotrichales	normal	1	0	Erysipelotrichaceae	Erysipelotrichaceae		ZOR0006	uncultured_organism	0.99598
otu_1884	0	2.19729e-06	Firmicutes	Bacilli	Lactobacillales	#FF6600	Lactobacillales	normal	1	0	Enterococcaceae	Enterococcaceae		Enterococcus	Unassigned	0.94576
otu_2091	0	2.18256e-06	Firmicutes	Bacilli	Lactobacillales	#FF6600	Lactobacillales	normal	1	0	Vagococcaceae	Vagococcaceae		Vagococcus	Unassigned	0.979103
otu_2008	0	2.15971e-06	Firmicutes	Bacilli	Lactobacillales	#FF6600	Lactobacillales	normal	1	0	Streptococcaceae	Streptococcaceae		Streptococcus	Unassigned	0.744232
otu_1862	0	2.15955e-06	Firmicutes	Bacilli	Lactobacillales	#FF6600	Lactobacillales	normal	1	0	Lactobacillaceae	Lactobacillaceae		Lactobacillus	Unassigned	0.999902
otu_2181	0	2.15045e-06	Firmicutes	Bacilli	Erysipelotrichales	#FFFF99	Erysipelotrichales	normal	1	0	Erysipelotrichaceae	Erysipelotrichaceae		uncultured	uncultured_bacterium	0.78934
otu_1937	0	2.14483e-06	Firmicutes	Bacilli	Lactobacillales	#FF6600	Lactobacillales	normal	1	0	Lactobacillaceae	Lactobacillaceae		Lactobacillus	Unassigned	0.99047
otu_2264	0	2.1439e-06	Firmicutes	Bacilli	Lactobacillales	#FF6600	Lactobacillales	normal	1	0	Lactobacillaceae	Lactobacillaceae		Lactobacillus	Unassigned	0.953382
otu_1819	0	2.14195e-06	Firmicutes	Bacilli	Lactobacillales	#FF6600	Lactobacillales	normal	1	0	Streptococcaceae	Streptococcaceae		Streptococcus	Unassigned	0.999998
otu_2017	0	2.13899e-06	Firmicutes	Bacilli	Lactobacillales	#FF6600	Lactobacillales	normal	1	0	Lactobacillaceae	Lactobacillaceae		Lactobacillus	Unassigned	0.964462
otu_1908	0	2.13626e-06	Firmicutes	Bacilli	Lactobacillales	#FF6600	Lactobacillales	normal	1	0	Lactobacillaceae	Lactobacillaceae		Lactobacillus	Unassigned	0.997389
otu_2044	0	2.12718e-06	Firmicutes	Bacilli	Lactobacillales	#FF6600	Lactobacillales	normal	1	0	Lactobacillaceae	Lactobacillaceae		Lactobacillus	Lactobacillus_mucosae	0.821552
otu_1764	0	2.11807e-06	Firmicutes	Bacilli	Lactobacillales	#FF6600	Lactobacillales	normal	1	0	Lactobacillaceae	Lactobacillaceae		Lactobacillus	Unassigned	0.999864
otu_1930	0	2.10175e-06	Firmicutes	Bacilli	Lactobacillales	#FF6600	Lactobacillales	normal	1	0	Enterococcaceae	Enterococcaceae		Enterococcus	Unassigned	0.997197
otu_2176	0	2.09977e-06	Firmicutes	Bacilli	Bacillales	#FF6666	Bacillales	normal	1	0	Planococcaceae	Planococcaceae		Lysinibacillus	Unassigned	0.98517
otu_1993	0	2.09385e-06	Firmicutes	Bacilli	Lactobacillales	#FF6600	Lactobacillales	normal	1	0	Streptococcaceae	Streptococcaceae		Streptococcus	Unassigned	0.869239
otu_1931	0	2.09218e-06	Firmicutes	Bacilli	Lactobacillales	#FF6600	Lactobacillales	normal	1	0	Leuconostocaceae	Leuconostocaceae		Weissella	Unassigned	0.996224
otu_2465	0	2.092e-06	Firmicutes	Bacilli	Lactobacillales	#FF6600	Lactobacillales	normal	1	0	Unassigned	Unassigned		Unassigned	Unassigned	0.99763
otu_2293	0	2.08632e-06	Firmicutes	Bacilli	Exiguobacterales	#99CC33	Exiguobacterales	normal	1	0	Exiguobacteraceae	Exiguobacteraceae		Exiguobacterium	Unassigned	0.99998
otu_2300	0	2.07465e-06	Firmicutes	Bacilli	Erysipelotrichales	#FFFF99	Erysipelotrichales	normal	1	0	Erysipelotrichaceae	Erysipelotrichaceae		Allobaculum	uncultured_bacterium	0.996056
otu_2155	0	2.06953e-06	Firmicutes	Bacilli	Bacillales	#FF6666	Bacillales	normal	1	0	Bacillaceae	Bacillaceae		Bacillus	Unassigned	0.740638
otu_2314	0	2.06386e-06	Firmicutes	Bacilli	Lactobacillales	#FF6600	Lactobacillales	normal	1	0	Lactobacillaceae	Lactobacillaceae		Lactobacillus	Unassigned	0.982437
otu_1960	0	2.0633e-06	Firmicutes	Bacilli	Lactobacillales	#FF6600	Lactobacillales	normal	1	0	Streptococcaceae	Streptococcaceae		Streptococcus	Unassigned	0.997931
otu_2049	0	2.05969e-06	Firmicutes	Bacilli	Lactobacillales	#FF6600	Lactobacillales	normal	1	0	Lactobacillaceae	Lactobacillaceae		Lactobacillus	Unassigned	0.999686
otu_2092	0	2.02389e-06	Firmicutes	Bacilli	Lactobacillales	#FF6600	Lactobacillales	normal	1	0	Lactobacillaceae	Lactobacillaceae		Lactobacillus	Unassigned	0.869097
otu_2294	0	2.02109e-06	Firmicutes	Bacilli	Paenibacillales	#CC6600	Paenibacillales	normal	1	0	Paenibacillaceae	Paenibacillaceae		Paenibacillus	uncultured_Firmicutes	0.834624
otu_1974	0	2.0109e-06	Firmicutes	Bacilli	Lactobacillales	#FF6600	Lactobacillales	normal	1	0	Lactobacillaceae	Lactobacillaceae		Lactobacillus	Unassigned	0.997371
otu_2275	0	1.99447e-06	Firmicutes	Bacilli	Lactobacillales	#FF6600	Lactobacillales	normal	1	0	Lactobacillaceae	Lactobacillaceae		Lactobacillus	Unassigned	0.915993
otu_2016	0	1.98157e-06	Firmicutes	Bacilli	Lactobacillales	#FF6600	Lactobacillales	normal	1	0	Lactobacillaceae	Lactobacillaceae		Lactobacillus	Unassigned	0.993259
otu_2082	0	1.97897e-06	Firmicutes	Bacilli	Lactobacillales	#FF6600	Lactobacillales	normal	1	0	Unassigned	Unassigned		Unassigned	Unassigned	0.997814
otu_2175	0	1.96936e-06	Firmicutes	Bacilli	Lactobacillales	#FF6600	Lactobacillales	normal	1	0	Lactobacillaceae	Lactobacillaceae		Unassigned	Unassigned	0.999992
otu_2080	0	1.96076e-06	Firmicutes	Bacilli	Lactobacillales	#FF6600	Lactobacillales	normal	1	0	Lactobacillaceae	Lactobacillaceae		Pediococcus	Unassigned	0.938039
otu_2081	0	1.96076e-06	Firmicutes	Bacilli	Lactobacillales	#FF6600	Lactobacillales	normal	1	0	Lactobacillaceae	Lactobacillaceae		Pediococcus	Unassigned	0.99107
otu_2178	0	1.95751e-06	Firmicutes	Bacilli	Lactobacillales	#FF6600	Lactobacillales	normal	1	0	Lactobacillaceae	Lactobacillaceae		Lactobacillus	Unassigned	0.994332
otu_2393	0	1.95089e-06	Firmicutes	Bacilli	Lactobacillales	#FF6600	Lactobacillales	normal	1	0	Lactobacillaceae	Lactobacillaceae		Lactobacillus	Lactobacillus_delbrueckii	0.813627
otu_2420	0	1.9492e-06	Firmicutes	Bacilli	Paenibacillales	#CC6600	Paenibacillales	normal	1	0	Paenibacillaceae	Paenibacillaceae		Cohnella	Unassigned	0.999993
otu_1963	0	1.9391e-06	Firmicutes	Bacilli	Bacillales	#FF6666	Bacillales	normal	1	0	Planococcaceae	Planococcaceae		Lysinibacillus	Unassigned	0.997606
otu_2015	0	1.93259e-06	Firmicutes	Bacilli	Lactobacillales	#FF6600	Lactobacillales	normal	1	0	Lactobacillaceae	Lactobacillaceae		Lactobacillus	Unassigned	0.981846
otu_2268	0	1.93063e-06	Firmicutes	Bacilli	Lactobacillales	#FF6600	Lactobacillales	normal	1	0	Lactobacillaceae	Lactobacillaceae		Lactobacillus	Unassigned	0.971433
otu_2492	0	1.9279e-06	Firmicutes	Bacilli	Lactobacillales	#FF6600	Lactobacillales	normal	1	0	Lactobacillaceae	Lactobacillaceae		Lactobacillus	Unassigned	0.986243
otu_2132	0	1.92483e-06	Firmicutes	Bacilli	Lactobacillales	#FF6600	Lactobacillales	normal	1	0	Lactobacillaceae	Lactobacillaceae		Lactobacillus	Unassigned	0.962311
otu_2009	0	1.92138e-06	Firmicutes	Bacilli	Lactobacillales	#FF6600	Lactobacillales	normal	1	0	Lactobacillaceae	Lactobacillaceae		Lactobacillus	Unassigned	0.99993
otu_1947	0	1.90099e-06	Firmicutes	Bacilli	Lactobacillales	#FF6600	Lactobacillales	normal	1	0	Lactobacillaceae	Lactobacillaceae		Lactobacillus	Unassigned	0.99995
otu_2136	0	1.8917e-06	Firmicutes	Bacilli	Bacillales	#FF6666	Bacillales	normal	1	0	Bacillaceae	Bacillaceae		Bacillus	Unassigned	0.999869
otu_2166	0	1.88002e-06	Firmicutes	Bacilli	Lactobacillales	#FF6600	Lactobacillales	normal	1	0	Lactobacillaceae	Lactobacillaceae		Lactobacillus	Unassigned	0.817719
otu_2408	0	1.87772e-06	Firmicutes	Bacilli	Bacillales	#FF6666	Bacillales	normal	1	0	Bacillaceae	Bacillaceae		Geobacillus	Unassigned	0.999869
otu_1990	0	1.87642e-06	Firmicutes	Bacilli	Lactobacillales	#FF6600	Lactobacillales	normal	1	0	Lactobacillaceae	Lactobacillaceae		Lactobacillus	Unassigned	0.999895
otu_2320	0	1.85914e-06	Firmicutes	Bacilli	Lactobacillales	#FF6600	Lactobacillales	normal	1	0	Lactobacillaceae	Lactobacillaceae		Lactobacillus	uncultured_bacterium	0.774793
otu_2387	0	1.85517e-06	Firmicutes	Bacilli	Bacillales	#FF6666	Bacillales	normal	1	0	Bacillaceae	Bacillaceae		Bacillus	Unassigned	0.983649
otu_2276	0	1.85448e-06	Firmicutes	Bacilli	Lactobacillales	#FF6600	Lactobacillales	normal	1	0	Lactobacillaceae	Lactobacillaceae		Lactobacillus	uncultured_bacterium	0.751678
otu_2528	0	1.85342e-06	Firmicutes	Bacilli	Lactobacillales	#FF6600	Lactobacillales	normal	1	0	Lactobacillaceae	Lactobacillaceae		Lactobacillus	Unassigned	0.993641
otu_2310	0	1.8514e-06	Firmicutes	Bacilli	Lactobacillales	#FF6600	Lactobacillales	normal	1	0	Lactobacillaceae	Lactobacillaceae		Lactobacillus	Unassigned	0.988114
otu_2499	0	1.84937e-06	Firmicutes	Bacilli	Bacillales	#FF6666	Bacillales	normal	1	0	Bacillaceae	Bacillaceae		Bacillus	Unassigned	0.999214
otu_2170	0	1.83496e-06	Firmicutes	Bacilli	Lactobacillales	#FF6600	Lactobacillales	normal	1	0	Streptococcaceae	Streptococcaceae		Streptococcus	Unassigned	0.999976
otu_2628	0	1.83216e-06	Firmicutes	Bacilli	Lactobacillales	#FF6600	Lactobacillales	normal	1	0	Lactobacillaceae	Lactobacillaceae		Lactobacillus	Unassigned	0.999747
otu_2215	0	1.83135e-06	Firmicutes	Bacilli	Lactobacillales	#FF6600	Lactobacillales	normal	1	0	Lactobacillaceae	Lactobacillaceae		Lactobacillus	Unassigned	0.998197
otu_2089	0	1.83013e-06	Firmicutes	Bacilli	Lactobacillales	#FF6600	Lactobacillales	normal	1	0	Unassigned	Unassigned		Unassigned	Unassigned	0.996424
otu_2319	0	1.8081e-06	Firmicutes	Bacilli	Lactobacillales	#FF6600	Lactobacillales	normal	1	0	Lactobacillaceae	Lactobacillaceae		Lactobacillus	Unassigned	0.997039
otu_2494	0	1.80529e-06	Firmicutes	Bacilli	Lactobacillales	#FF6600	Lactobacillales	normal	1	0	Lactobacillaceae	Lactobacillaceae		Lactobacillus	Lactobacillus_saerimneri	0.733552
otu_2383	0	1.80492e-06	Firmicutes	Bacilli	Lactobacillales	#FF6600	Lactobacillales	normal	1	0	Lactobacillaceae	Lactobacillaceae		Lactobacillus	Unassigned	0.952669
otu_2519	0	1.79734e-06	Firmicutes	Bacilli	Lactobacillales	#FF6600	Lactobacillales	normal	1	0	Lactobacillaceae	Lactobacillaceae		Lactobacillus	Unassigned	0.998921
otu_2516	0	1.79652e-06	Firmicutes	Bacilli	Bacillales	#FF6666	Bacillales	normal	1	0	Bacillaceae	Bacillaceae		Bacillus	Unassigned	0.885837
otu_2214	0	1.79473e-06	Firmicutes	Bacilli	Lactobacillales	#FF6600	Lactobacillales	normal	1	0	Streptococcaceae	Streptococcaceae		Streptococcus	Unassigned	0.836849
otu_2385	0	1.78758e-06	Firmicutes	Bacilli	Lactobacillales	#FF6600	Lactobacillales	normal	1	0	Lactobacillaceae	Lactobacillaceae		Lactobacillus	Unassigned	0.922575
otu_2262	0	1.78601e-06	Firmicutes	Bacilli	Lactobacillales	#FF6600	Lactobacillales	normal	1	0	Lactobacillaceae	Lactobacillaceae		Lactobacillus	Unassigned	0.980243
otu_2239	0	1.77606e-06	Firmicutes	Bacilli	Lactobacillales	#FF6600	Lactobacillales	normal	1	0	Lactobacillaceae	Lactobacillaceae		Lactobacillus	Unassigned	0.986552
otu_2171	0	1.74947e-06	Firmicutes	Bacilli	Lactobacillales	#FF6600	Lactobacillales	normal	1	0	Lactobacillaceae	Lactobacillaceae		Lactobacillus	Unassigned	0.878354
otu_2605	0	1.74706e-06	Firmicutes	Bacilli	Lactobacillales	#FF6600	Lactobacillales	normal	1	0	Lactobacillaceae	Lactobacillaceae		Lactobacillus	Lactobacillus_mucosae	0.791904
otu_2177	0	1.74555e-06	Firmicutes	Bacilli	Lactobacillales	#FF6600	Lactobacillales	normal	1	0	Streptococcaceae	Streptococcaceae		Streptococcus	Unassigned	0.999751
otu_2626	0	1.7386e-06	Firmicutes	Bacilli	Lactobacillales	#FF6600	Lactobacillales	normal	1	0	Enterococcaceae	Enterococcaceae		Enterococcus	Unassigned	0.948905
otu_2624	0	1.7386e-06	Firmicutes	Bacilli	Paenibacillales	#CC6600	Paenibacillales	normal	1	0	Paenibacillaceae	Paenibacillaceae		Paenibacillus	Unassigned	0.866095
otu_2401	0	1.72527e-06	Firmicutes	Bacilli	Lactobacillales	#FF6600	Lactobacillales	normal	1	0	Lactobacillaceae	Lactobacillaceae		Lactobacillus	Unassigned	0.999922
otu_2431	0	1.72379e-06	Firmicutes	Bacilli	Bacillales	#FF6666	Bacillales	normal	1	0	Bacillaceae	Bacillaceae		Bacillus	Bacillus_luciferensis	0.873875
otu_2206	0	1.71179e-06	Firmicutes	Bacilli	Lactobacillales	#FF6600	Lactobacillales	normal	1	0	Lactobacillaceae	Lactobacillaceae		Lactobacillus	Unassigned	0.999978
otu_2525	0	1.70087e-06	Firmicutes	Bacilli	Lactobacillales	#FF6600	Lactobacillales	normal	1	0	Lactobacillaceae	Lactobacillaceae		Lactobacillus	Unassigned	0.998836
otu_2332	0	1.69502e-06	Firmicutes	Bacilli	Lactobacillales	#FF6600	Lactobacillales	normal	1	0	Streptococcaceae	Streptococcaceae		Streptococcus	Unassigned	0.995902
otu_2609	0	1.69246e-06	Firmicutes	Bacilli	Lactobacillales	#FF6600	Lactobacillales	normal	1	0	Enterococcaceae	Enterococcaceae		Enterococcus	Unassigned	0.895071
otu_2570	0	1.68791e-06	Firmicutes	Bacilli	Paenibacillales	#CC6600	Paenibacillales	normal	1	0	Paenibacillaceae	Paenibacillaceae		Paenibacillus	Paenibacillus_rhizoryzae	0.97861
otu_2330	0	1.68742e-06	Firmicutes	Bacilli	Lactobacillales	#FF6600	Lactobacillales	normal	1	0	Lactobacillaceae	Lactobacillaceae		Lactobacillus	Lactobacillus_agilis	0.841726
otu_2269	0	1.6816e-06	Firmicutes	Bacilli	Lactobacillales	#FF6600	Lactobacillales	normal	1	0	Lactobacillaceae	Lactobacillaceae		Lactobacillus	Unassigned	0.995966
otu_2270	0	1.6816e-06	Firmicutes	Bacilli	Lactobacillales	#FF6600	Lactobacillales	normal	1	0	Lactobacillaceae	Lactobacillaceae		Lactobacillus	Unassigned	0.997335
otu_2839	0	1.67836e-06	Firmicutes	Bacilli	Bacillales	#FF6666	Bacillales	normal	1	0	Bacillaceae	Bacillaceae		Bacillus	Unassigned	0.999595
otu_2355	0	1.67739e-06	Firmicutes	Bacilli	Bacillales	#FF6666	Bacillales	normal	1	0	Bacillaceae	Bacillaceae		Bacillus	Unassigned	0.983759
otu_2415	0	1.66281e-06	Firmicutes	Bacilli	Lactobacillales	#FF6600	Lactobacillales	normal	1	0	Lactobacillaceae	Lactobacillaceae		Lactobacillus	Lactobacillus_sp.	0.763476
otu_2491	0	1.65841e-06	Firmicutes	Bacilli	Lactobacillales	#FF6600	Lactobacillales	normal	1	0	Lactobacillaceae	Lactobacillaceae		Lactobacillus	Unassigned	0.991157
otu_2636	0	1.65681e-06	Firmicutes	Bacilli	Lactobacillales	#FF6600	Lactobacillales	normal	1	0	Lactobacillaceae	Lactobacillaceae		Lactobacillus	Unassigned	0.99236
otu_2204	0	1.6507e-06	Firmicutes	Bacilli	Lactobacillales	#FF6600	Lactobacillales	normal	1	0	Lactobacillaceae	Lactobacillaceae		Lactobacillus	Unassigned	0.99664
otu_2205	0	1.6507e-06	Firmicutes	Bacilli	Lactobacillales	#FF6600	Lactobacillales	normal	1	0	Leuconostocaceae	Leuconostocaceae		Weissella	Unassigned	0.99034
otu_2344	0	1.65004e-06	Firmicutes	Bacilli	Lactobacillales	#FF6600	Lactobacillales	normal	1	0	Streptococcaceae	Streptococcaceae		Unassigned	Unassigned	0.999654
otu_2630	0	1.64015e-06	Firmicutes	Bacilli	Lactobacillales	#FF6600	Lactobacillales	normal	1	0	Lactobacillaceae	Lactobacillaceae		Lactobacillus	Unassigned	0.996808
otu_2488	0	1.62971e-06	Firmicutes	Bacilli	Lactobacillales	#FF6600	Lactobacillales	normal	1	0	Streptococcaceae	Streptococcaceae		Streptococcus	Unassigned	0.899366
otu_2442	0	1.62592e-06	Firmicutes	Bacilli	Lactobacillales	#FF6600	Lactobacillales	normal	1	0	Lactobacillaceae	Lactobacillaceae		Lactobacillus	Unassigned	0.979639
otu_2751	0	1.6182e-06	Firmicutes	Bacilli	RF39	#CCFFCC	RF39	normal	1	0	RF39	RF39		RF39	uncultured_bacterium	0.893967
otu_2323	0	1.61669e-06	Firmicutes	Bacilli	Lactobacillales	#FF6600	Lactobacillales	normal	1	0	Lactobacillaceae	Lactobacillaceae		Lactobacillus	Unassigned	0.932152
otu_2372	0	1.61591e-06	Firmicutes	Bacilli	Lactobacillales	#FF6600	Lactobacillales	normal	1	0	Lactobacillaceae	Lactobacillaceae		Lactobacillus	Unassigned	0.999651
otu_2434	0	1.59285e-06	Firmicutes	Bacilli	Paenibacillales	#CC6600	Paenibacillales	normal	1	0	Paenibacillaceae	Paenibacillaceae		Ammoniphilus	uncultured_bacterium	0.722837
otu_2600	0	1.59257e-06	Firmicutes	Bacilli	Lactobacillales	#FF6600	Lactobacillales	normal	1	0	Lactobacillaceae	Lactobacillaceae		Lactobacillus	Unassigned	0.997945
otu_2438	0	1.58816e-06	Firmicutes	Bacilli	Lactobacillales	#FF6600	Lactobacillales	normal	1	0	Lactobacillaceae	Lactobacillaceae		Lactobacillus	Unassigned	0.977831
otu_2496	0	1.58214e-06	Firmicutes	Bacilli	Erysipelotrichales	#FFFF99	Erysipelotrichales	normal	1	0	Erysipelotrichaceae	Erysipelotrichaceae		Dubosiella	uncultured_bacterium	0.963038
otu_2761	0	1.57196e-06	Firmicutes	Bacilli	Paenibacillales	#CC6600	Paenibacillales	normal	1	0	Paenibacillaceae	Paenibacillaceae		Ammoniphilus	uncultured_bacterium	0.700841
otu_2365	0	1.5554e-06	Firmicutes	Bacilli	Lactobacillales	#FF6600	Lactobacillales	normal	1	0	Lactobacillaceae	Lactobacillaceae		Lactobacillus	uncultured_bacterium	0.770803
otu_2459	0	1.55297e-06	Firmicutes	Bacilli	Unassigned	#CCCCCC	Unassigned	normal	1	0	Unassigned	Unassigned		Unassigned	Unassigned	1
otu_2541	0	1.54477e-06	Firmicutes	Bacilli	Lactobacillales	#FF6600	Lactobacillales	normal	1	0	Lactobacillaceae	Lactobacillaceae		Lactobacillus	Unassigned	0.998439
otu_2260	0	1.54221e-06	Firmicutes	Bacilli	Lactobacillales	#FF6600	Lactobacillales	normal	1	0	Streptococcaceae	Streptococcaceae		Streptococcus	Unassigned	0.999039
otu_2606	0	1.53864e-06	Firmicutes	Bacilli	Lactobacillales	#FF6600	Lactobacillales	normal	1	0	Lactobacillaceae	Lactobacillaceae		Lactobacillus	uncultured_bacterium	0.806409
otu_2485	0	1.53678e-06	Firmicutes	Bacilli	Lactobacillales	#FF6600	Lactobacillales	normal	1	0	Lactobacillaceae	Lactobacillaceae		Lactobacillus	Unassigned	0.943818
otu_2640	0	1.53109e-06	Firmicutes	Bacilli	Lactobacillales	#FF6600	Lactobacillales	normal	1	0	Lactobacillaceae	Lactobacillaceae		Lactobacillus	Unassigned	0.994025
otu_2424	0	1.52855e-06	Firmicutes	Bacilli	Lactobacillales	#FF6600	Lactobacillales	normal	1	0	Lactobacillaceae	Lactobacillaceae		Lactobacillus	Unassigned	0.997398
otu_2544	0	1.52612e-06	Firmicutes	Bacilli	Lactobacillales	#FF6600	Lactobacillales	normal	1	0	Lactobacillaceae	Lactobacillaceae		Lactobacillus	Unassigned	0.997342
otu_2325	0	1.51901e-06	Firmicutes	Bacilli	Lactobacillales	#FF6600	Lactobacillales	normal	1	0	Streptococcaceae	Streptococcaceae		Streptococcus	Unassigned	0.99899
otu_2866	0	1.50262e-06	Firmicutes	Bacilli	Bacillales	#FF6666	Bacillales	normal	1	0	Bacillaceae	Bacillaceae		Bacillus	Unassigned	0.897497
otu_2733	0	1.5016e-06	Firmicutes	Bacilli	Lactobacillales	#FF6600	Lactobacillales	normal	1	0	Lactobacillaceae	Lactobacillaceae		Lactobacillus	Unassigned	0.979947
otu_2904	0	1.49057e-06	Firmicutes	Bacilli	Paenibacillales	#CC6600	Paenibacillales	normal	1	0	Paenibacillaceae	Paenibacillaceae		Paenibacillus	Unassigned	0.999511
otu_2648	0	1.48903e-06	Firmicutes	Bacilli	Lactobacillales	#FF6600	Lactobacillales	normal	1	0	Lactobacillaceae	Lactobacillaceae		Lactobacillus	Unassigned	0.996965
otu_2737	0	1.4864e-06	Firmicutes	Bacilli	Lactobacillales	#FF6600	Lactobacillales	normal	1	0	Lactobacillaceae	Lactobacillaceae		Lactobacillus	Unassigned	0.80074
otu_2896	0	1.47716e-06	Firmicutes	Bacilli	Bacillales	#FF6666	Bacillales	normal	1	0	Bacillaceae	Bacillaceae		Bacillus	Unassigned	0.99297
otu_2816	0	1.47714e-06	Firmicutes	Bacilli	Bacillales	#FF6666	Bacillales	normal	1	0	Planococcaceae	Planococcaceae		Solibacillus	Unassigned	0.888488
otu_2639	0	1.46719e-06	Firmicutes	Bacilli	Lactobacillales	#FF6600	Lactobacillales	normal	1	0	Lactobacillaceae	Lactobacillaceae		Lactobacillus	Unassigned	0.999829
otu_2512	0	1.46247e-06	Firmicutes	Bacilli	Lactobacillales	#FF6600	Lactobacillales	normal	1	0	Lactobacillaceae	Lactobacillaceae		Lactobacillus	Unassigned	0.999916
otu_2511	0	1.46247e-06	Firmicutes	Bacilli	Lactobacillales	#FF6600	Lactobacillales	normal	1	0	Streptococcaceae	Streptococcaceae		Streptococcus	Unassigned	1
otu_3102	0	1.45457e-06	Firmicutes	Bacilli	Bacillales	#FF6666	Bacillales	normal	1	0	Bacillaceae	Bacillaceae		Bacillus	Unassigned	0.98559
otu_2739	0	1.45111e-06	Firmicutes	Bacilli	Lactobacillales	#FF6600	Lactobacillales	normal	1	0	Lactobacillaceae	Lactobacillaceae		Lactobacillus	Unassigned	0.987716
otu_2596	0	1.42857e-06	Firmicutes	Bacilli	Lactobacillales	#FF6600	Lactobacillales	normal	1	0	Lactobacillaceae	Lactobacillaceae		Lactobacillus	Unassigned	0.996807
otu_2712	0	1.42764e-06	Firmicutes	Bacilli	Lactobacillales	#FF6600	Lactobacillales	normal	1	0	Lactobacillaceae	Lactobacillaceae		Lactobacillus	Unassigned	0.994961
otu_2776	0	1.41088e-06	Firmicutes	Bacilli	Lactobacillales	#FF6600	Lactobacillales	normal	1	0	Lactobacillaceae	Lactobacillaceae		Lactobacillus	Unassigned	0.999445
otu_2823	0	1.41084e-06	Firmicutes	Bacilli	Lactobacillales	#FF6600	Lactobacillales	normal	1	0	Streptococcaceae	Streptococcaceae		Streptococcus	Streptococcus_sanguinis	0.711028
otu_2858	0	1.40332e-06	Firmicutes	Bacilli	Lactobacillales	#FF6600	Lactobacillales	normal	1	0	Lactobacillaceae	Lactobacillaceae		Lactobacillus	Unassigned	0.999644
otu_3022	0	1.4019e-06	Firmicutes	Bacilli	Paenibacillales	#CC6600	Paenibacillales	normal	1	0	Paenibacillaceae	Paenibacillaceae		Paenibacillus	Unassigned	0.999967
otu_2650	0	1.40172e-06	Firmicutes	Bacilli	Unassigned	#CCCCCC	Unassigned	normal	1	0	Unassigned	Unassigned		Unassigned	Unassigned	1
otu_3053	0	1.39765e-06	Firmicutes	Bacilli	Lactobacillales	#FF6600	Lactobacillales	normal	1	0	Lactobacillaceae	Lactobacillaceae		Lactobacillus	Unassigned	0.993166
otu_2851	0	1.39435e-06	Firmicutes	Bacilli	Lactobacillales	#FF6600	Lactobacillales	normal	1	0	Lactobacillaceae	Lactobacillaceae		Lactobacillus	Unassigned	0.947073
otu_2730	0	1.38912e-06	Firmicutes	Bacilli	Lactobacillales	#FF6600	Lactobacillales	normal	1	0	Lactobacillaceae	Lactobacillaceae		Lactobacillus	Unassigned	0.934551
otu_2740	0	1.38035e-06	Firmicutes	Bacilli	Lactobacillales	#FF6600	Lactobacillales	normal	1	0	Lactobacillaceae	Lactobacillaceae		Lactobacillus	Unassigned	0.995527
otu_3106	0	1.37591e-06	Firmicutes	Bacilli	Paenibacillales	#CC6600	Paenibacillales	normal	1	0	Paenibacillaceae	Paenibacillaceae		Ammoniphilus	Unassigned	0.99585
otu_2717	0	1.37253e-06	Firmicutes	Bacilli	Lactobacillales	#FF6600	Lactobacillales	normal	1	0	Lactobacillaceae	Lactobacillaceae		Lactobacillus	Unassigned	0.997834
otu_2742	0	1.36052e-06	Firmicutes	Bacilli	Lactobacillales	#FF6600	Lactobacillales	normal	1	0	Lactobacillaceae	Lactobacillaceae		Lactobacillus	Unassigned	0.999513
otu_2591	0	1.34972e-06	Firmicutes	Bacilli	Lactobacillales	#FF6600	Lactobacillales	normal	1	0	Lactobacillaceae	Lactobacillaceae		Lactobacillus	Unassigned	0.993144
otu_3043	0	1.34384e-06	Firmicutes	Bacilli	Lactobacillales	#FF6600	Lactobacillales	normal	1	0	Lactobacillaceae	Lactobacillaceae		Lactobacillus	Unassigned	0.943489
otu_2535	0	1.3403e-06	Firmicutes	Bacilli	Bacillales	#FF6666	Bacillales	normal	1	0	Bacillaceae	Bacillaceae		Bacillus	Unassigned	0.993991
otu_2652	0	1.31984e-06	Firmicutes	Bacilli	Lactobacillales	#FF6600	Lactobacillales	normal	1	0	Unassigned	Unassigned		Unassigned	Unassigned	0.999483
otu_3031	0	1.3149e-06	Firmicutes	Bacilli	Lactobacillales	#FF6600	Lactobacillales	normal	1	0	Lactobacillaceae	Lactobacillaceae		Lactobacillus	Unassigned	0.814102
otu_3402	0	1.3075e-06	Firmicutes	Bacilli	Lactobacillales	#FF6600	Lactobacillales	normal	1	0	Lactobacillaceae	Lactobacillaceae		Lactobacillus	Unassigned	0.901767
otu_3403	0	1.3075e-06	Firmicutes	Bacilli	Lactobacillales	#FF6600	Lactobacillales	normal	1	0	Lactobacillaceae	Lactobacillaceae		Lactobacillus	Unassigned	0.826292
otu_3400	0	1.3075e-06	Firmicutes	Bacilli	Lactobacillales	#FF6600	Lactobacillales	normal	1	0	Leuconostocaceae	Leuconostocaceae		Weissella	Unassigned	0.994311
otu_2850	0	1.30661e-06	Firmicutes	Bacilli	Bacillales	#FF6666	Bacillales	normal	1	0	Planococcaceae	Planococcaceae		Sporosarcina	Unassigned	0.991953
otu_2736	0	1.30033e-06	Firmicutes	Bacilli	Lactobacillales	#FF6600	Lactobacillales	normal	1	0	Lactobacillaceae	Lactobacillaceae		Lactobacillus	Unassigned	0.997157
otu_2731	0	1.28839e-06	Firmicutes	Bacilli	Lactobacillales	#FF6600	Lactobacillales	normal	1	0	Lactobacillaceae	Lactobacillaceae		Lactobacillus	Unassigned	0.977052
otu_2604	0	1.28291e-06	Firmicutes	Bacilli	Lactobacillales	#FF6600	Lactobacillales	normal	1	0	Lactobacillaceae	Lactobacillaceae		Lactobacillus	Unassigned	0.998309
otu_2758	0	1.27966e-06	Firmicutes	Bacilli	Lactobacillales	#FF6600	Lactobacillales	normal	1	0	Lactobacillaceae	Lactobacillaceae		Lactobacillus	Unassigned	0.998707
otu_2908	0	1.27631e-06	Firmicutes	Bacilli	Lactobacillales	#FF6600	Lactobacillales	normal	1	0	Lactobacillaceae	Lactobacillaceae		Lactobacillus	Lactobacillus_mucosae	0.98986
otu_3295	0	1.27497e-06	Firmicutes	Bacilli	Bacillales	#FF6666	Bacillales	normal	1	0	Planococcaceae	Planococcaceae		Domibacillus	Unassigned	0.998998
otu_3294	0	1.27497e-06	Firmicutes	Bacilli	Paenibacillales	#CC6600	Paenibacillales	normal	1	0	Paenibacillaceae	Paenibacillaceae		Paenibacillus	Unassigned	0.998889
otu_2856	0	1.25923e-06	Firmicutes	Bacilli	Lactobacillales	#FF6600	Lactobacillales	normal	1	0	Lactobacillaceae	Lactobacillaceae		Lactobacillus	Unassigned	0.99993
otu_3265	0	1.25656e-06	Firmicutes	Bacilli	Lactobacillales	#FF6600	Lactobacillales	normal	1	0	Lactobacillaceae	Lactobacillaceae		Lactobacillus	Unassigned	0.908466
otu_2783	0	1.23629e-06	Firmicutes	Bacilli	Lactobacillales	#FF6600	Lactobacillales	normal	1	0	Unassigned	Unassigned		Unassigned	Unassigned	0.998146
otu_2744	0	1.2314e-06	Firmicutes	Bacilli	Lactobacillales	#FF6600	Lactobacillales	normal	1	0	Lactobacillaceae	Lactobacillaceae		Lactobacillus	Unassigned	0.999499
otu_2948	0	1.23092e-06	Firmicutes	Bacilli	Bacillales	#FF6666	Bacillales	normal	1	0	Bacillaceae	Bacillaceae		Bacillus	Unassigned	0.999445
otu_3320	0	1.23029e-06	Firmicutes	Bacilli	Lactobacillales	#FF6600	Lactobacillales	normal	1	0	Lactobacillaceae	Lactobacillaceae		Lactobacillus	Unassigned	0.786236
otu_2547	0	1.21965e-06	Firmicutes	Bacilli	Lactobacillales	#FF6600	Lactobacillales	normal	1	0	Streptococcaceae	Streptococcaceae		Lactococcus	Unassigned	0.999996
otu_3050	0	1.21485e-06	Firmicutes	Bacilli	Lactobacillales	#FF6600	Lactobacillales	normal	1	0	Lactobacillaceae	Lactobacillaceae		Lactobacillus	Unassigned	0.946762
otu_3100	0	1.21204e-06	Firmicutes	Bacilli	Lactobacillales	#FF6600	Lactobacillales	normal	1	0	Streptococcaceae	Streptococcaceae		Streptococcus	Streptococcus_danieliae	0.917427
otu_3301	0	1.20413e-06	Firmicutes	Bacilli	Lactobacillales	#FF6600	Lactobacillales	normal	1	0	Lactobacillaceae	Lactobacillaceae		Lactobacillus	Unassigned	0.997423
otu_3108	0	1.20088e-06	Firmicutes	Bacilli	Lactobacillales	#FF6600	Lactobacillales	normal	1	0	Lactobacillaceae	Lactobacillaceae		Lactobacillus	Unassigned	0.997634
otu_3109	0	1.20088e-06	Firmicutes	Bacilli	Lactobacillales	#FF6600	Lactobacillales	normal	1	0	Lactobacillaceae	Lactobacillaceae		Lactobacillus	Unassigned	0.998251
otu_2925	0	1.19648e-06	Firmicutes	Bacilli	Lactobacillales	#FF6600	Lactobacillales	normal	1	0	Lactobacillaceae	Lactobacillaceae		Lactobacillus	Unassigned	0.997758
otu_2779	0	1.19616e-06	Firmicutes	Bacilli	Lactobacillales	#FF6600	Lactobacillales	normal	1	0	Lactobacillaceae	Lactobacillaceae		Lactobacillus	Unassigned	0.995729
otu_2780	0	1.19616e-06	Firmicutes	Bacilli	Lactobacillales	#FF6600	Lactobacillales	normal	1	0	Streptococcaceae	Streptococcaceae		Lactococcus	Unassigned	0.988272
otu_2843	0	1.18198e-06	Firmicutes	Bacilli	Lactobacillales	#FF6600	Lactobacillales	normal	1	0	Lactobacillaceae	Lactobacillaceae		Lactobacillus	Unassigned	0.998936
otu_3003	0	1.17646e-06	Firmicutes	Bacilli	Lactobacillales	#FF6600	Lactobacillales	normal	1	0	Streptococcaceae	Streptococcaceae		Streptococcus	Unassigned	0.995965
otu_3780	0	1.17221e-06	Firmicutes	Bacilli	RF39	#CCFFCC	RF39	normal	1	0	RF39	RF39		RF39	Unassigned	0.999984
otu_3518	0	1.17107e-06	Firmicutes	Bacilli	Lactobacillales	#FF6600	Lactobacillales	normal	1	0	Lactobacillaceae	Lactobacillaceae		Lactobacillus	Unassigned	0.998473
otu_3046	0	1.16916e-06	Firmicutes	Bacilli	Lactobacillales	#FF6600	Lactobacillales	normal	1	0	Lactobacillaceae	Lactobacillaceae		Lactobacillus	Unassigned	0.998682
otu_3499	0	1.16894e-06	Firmicutes	Bacilli	Lactobacillales	#FF6600	Lactobacillales	normal	1	0	Lactobacillaceae	Lactobacillaceae		Lactobacillus	Unassigned	0.996674
otu_3492	0	1.16471e-06	Firmicutes	Bacilli	Lactobacillales	#FF6600	Lactobacillales	normal	1	0	Lactobacillaceae	Lactobacillaceae		Lactobacillus	Unassigned	0.992317
otu_3076	0	1.16385e-06	Firmicutes	Bacilli	Lactobacillales	#FF6600	Lactobacillales	normal	1	0	Lactobacillaceae	Lactobacillaceae		Lactobacillus	Unassigned	0.995045
otu_2914	0	1.16248e-06	Firmicutes	Bacilli	Bacillales	#FF6666	Bacillales	normal	1	0	Bacillaceae	Bacillaceae		Geobacillus	Unassigned	0.997563
otu_3044	0	1.16236e-06	Firmicutes	Bacilli	Lactobacillales	#FF6600	Lactobacillales	normal	1	0	Lactobacillaceae	Lactobacillaceae		Lactobacillus	Unassigned	0.979718
otu_3115	0	1.15815e-06	Firmicutes	Bacilli	Lactobacillales	#FF6600	Lactobacillales	normal	1	0	Lactobacillaceae	Lactobacillaceae		Lactobacillus	Unassigned	0.89086
otu_3114	0	1.15815e-06	Firmicutes	Bacilli	Lactobacillales	#FF6600	Lactobacillales	normal	1	0	Streptococcaceae	Streptococcaceae		Lactococcus	Unassigned	0.880435
otu_3501	0	1.15586e-06	Firmicutes	Bacilli	Bacillales	#FF6666	Bacillales	normal	1	0	Bacillaceae	Bacillaceae		Oceanobacillus	Oceanobacillus_caeni	0.852445
otu_3049	0	1.15449e-06	Firmicutes	Bacilli	Lactobacillales	#FF6600	Lactobacillales	normal	1	0	Lactobacillaceae	Lactobacillaceae		Lactobacillus	Unassigned	0.987063
otu_2849	0	1.14588e-06	Firmicutes	Bacilli	Lactobacillales	#FF6600	Lactobacillales	normal	1	0	Streptococcaceae	Streptococcaceae		Streptococcus	Unassigned	0.981534
otu_2826	0	1.14556e-06	Firmicutes	Bacilli	Lactobacillales	#FF6600	Lactobacillales	normal	1	0	Streptococcaceae	Streptococcaceae		Lactococcus	Unassigned	0.986042
otu_3037	0	1.14286e-06	Firmicutes	Bacilli	Lactobacillales	#FF6600	Lactobacillales	normal	1	0	Streptococcaceae	Streptococcaceae		Lactococcus	Unassigned	0.997599
otu_2993	0	1.13257e-06	Firmicutes	Bacilli	Lactobacillales	#FF6600	Lactobacillales	normal	1	0	Lactobacillaceae	Lactobacillaceae		Lactobacillus	Unassigned	0.807562
otu_2857	0	1.12648e-06	Firmicutes	Bacilli	Lactobacillales	#FF6600	Lactobacillales	normal	1	0	Lactobacillaceae	Lactobacillaceae		Lactobacillus	Unassigned	0.990946
otu_2998	0	1.12544e-06	Firmicutes	Bacilli	Bacillales	#FF6666	Bacillales	normal	1	0	Bacillaceae	Bacillaceae		Bacillus	Unassigned	0.999869
otu_3767	0	1.12427e-06	Firmicutes	Bacilli	Lactobacillales	#FF6600	Lactobacillales	normal	1	0	Lactobacillaceae	Lactobacillaceae		Lactobacillus	Unassigned	0.997034
otu_3490	0	1.11606e-06	Firmicutes	Bacilli	Lactobacillales	#FF6600	Lactobacillales	normal	1	0	Lactobacillaceae	Lactobacillaceae		Lactobacillus	Unassigned	0.884336
otu_3252	0	1.11002e-06	Firmicutes	Bacilli	Lactobacillales	#FF6600	Lactobacillales	normal	1	0	Lactobacillaceae	Lactobacillaceae		Unassigned	Unassigned	0.963496
otu_3493	0	1.10752e-06	Firmicutes	Bacilli	Lactobacillales	#FF6600	Lactobacillales	normal	1	0	Lactobacillaceae	Lactobacillaceae		Lactobacillus	Unassigned	0.995587
otu_3190	0	1.10453e-06	Firmicutes	Bacilli	Bacillales	#FF6666	Bacillales	normal	1	0	Planococcaceae	Planococcaceae		Lysinibacillus	Unassigned	0.994037
otu_3522	0	1.10125e-06	Firmicutes	Bacilli	Bacillales	#FF6666	Bacillales	normal	1	0	Bacillaceae	Bacillaceae		Bacillus	Unassigned	0.996438
otu_3521	0	1.10125e-06	Firmicutes	Bacilli	Bacillales	#FF6666	Bacillales	normal	1	0	Bacillaceae	Bacillaceae		Unassigned	Unassigned	0.794172
otu_3002	0	1.09793e-06	Firmicutes	Bacilli	Lactobacillales	#FF6600	Lactobacillales	normal	1	0	Lactobacillaceae	Lactobacillaceae		Lactobacillus	Unassigned	0.999979
otu_3144	0	1.09678e-06	Firmicutes	Bacilli	Lactobacillales	#FF6600	Lactobacillales	normal	1	0	Lactobacillaceae	Lactobacillaceae		Lactobacillus	Unassigned	0.996563
otu_3329	0	1.09361e-06	Firmicutes	Bacilli	Lactobacillales	#FF6600	Lactobacillales	normal	1	0	Lactobacillaceae	Lactobacillaceae		Lactobacillus	Unassigned	0.998225
otu_3330	0	1.09361e-06	Firmicutes	Bacilli	Lactobacillales	#FF6600	Lactobacillales	normal	1	0	Lactobacillaceae	Lactobacillaceae		Lactobacillus	Unassigned	0.981466
otu_3485	0	1.09128e-06	Firmicutes	Bacilli	Staphylococcales	#993333	Staphylococcales	normal	1	0	Staphylococcaceae	Staphylococcaceae		Staphylococcus	Unassigned	0.993003
otu_3486	0	1.09018e-06	Firmicutes	Bacilli	Lactobacillales	#FF6600	Lactobacillales	normal	1	0	Lactobacillaceae	Lactobacillaceae		Lactobacillus	Unassigned	0.992078
otu_3221	0	1.07842e-06	Firmicutes	Bacilli	Lactobacillales	#FF6600	Lactobacillales	normal	1	0	Lactobacillaceae	Lactobacillaceae		Unassigned	Unassigned	0.991993
otu_3406	0	1.07221e-06	Firmicutes	Bacilli	Bacillales	#FF6666	Bacillales	normal	1	0	Planococcaceae	Planococcaceae		Sporosarcina	Unassigned	0.981386
otu_3269	0	1.07173e-06	Firmicutes	Bacilli	Lactobacillales	#FF6600	Lactobacillales	normal	1	0	Lactobacillaceae	Lactobacillaceae		Lactobacillus	Unassigned	0.996447
otu_3170	0	1.07133e-06	Firmicutes	Bacilli	Paenibacillales	#CC6600	Paenibacillales	normal	1	0	Paenibacillaceae	Paenibacillaceae		Paenibacillus	Unassigned	0.945483
otu_2937	0	1.06602e-06	Firmicutes	Bacilli	Lactobacillales	#FF6600	Lactobacillales	normal	1	0	Streptococcaceae	Streptococcaceae		Streptococcus	Streptococcus_orisasini	0.957288
otu_3328	0	1.06359e-06	Firmicutes	Bacilli	Lactobacillales	#FF6600	Lactobacillales	normal	1	0	Lactobacillaceae	Lactobacillaceae		Lactobacillus	Lactobacillus_mucosae	0.966181
otu_3327	0	1.06359e-06	Firmicutes	Bacilli	Lactobacillales	#FF6600	Lactobacillales	normal	1	0	Streptococcaceae	Streptococcaceae		Streptococcus	Unassigned	0.924806
otu_3249	0	1.06234e-06	Firmicutes	Bacilli	Lactobacillales	#FF6600	Lactobacillales	normal	1	0	Enterococcaceae	Enterococcaceae		Enterococcus	Unassigned	0.847171
otu_3251	0	1.06234e-06	Firmicutes	Bacilli	Lactobacillales	#FF6600	Lactobacillales	normal	1	0	Lactobacillaceae	Lactobacillaceae		Lactobacillus	Unassigned	0.896022
otu_3137	0	1.0594e-06	Firmicutes	Bacilli	Lactobacillales	#FF6600	Lactobacillales	normal	1	0	Lactobacillaceae	Lactobacillaceae		Lactobacillus	Unassigned	0.995183
otu_2985	0	1.05744e-06	Firmicutes	Bacilli	Lactobacillales	#FF6600	Lactobacillales	normal	1	0	Lactobacillaceae	Lactobacillaceae		Lactobacillus	Unassigned	0.995423
otu_3143	0	1.05248e-06	Firmicutes	Bacilli	Lactobacillales	#FF6600	Lactobacillales	normal	1	0	Leuconostocaceae	Leuconostocaceae		Weissella	Unassigned	0.997333
otu_3142	0	1.05248e-06	Firmicutes	Bacilli	Lactobacillales	#FF6600	Lactobacillales	normal	1	0	Unassigned	Unassigned		Unassigned	Unassigned	0.998534
otu_3771	0	1.05204e-06	Firmicutes	Bacilli	Lactobacillales	#FF6600	Lactobacillales	normal	1	0	uncultured	uncultured		uncultured	uncultured_bacterium	0.993692
otu_3399	0	1.05184e-06	Firmicutes	Bacilli	Alicyclobacillales	#FFCCCC	Alicyclobacillales	normal	1	0	Alicyclobacillaceae	Alicyclobacillaceae		Tumebacillus	Tumebacillus_ginsengisoli	0.965148
otu_3125	0	1.04609e-06	Firmicutes	Bacilli	Lactobacillales	#FF6600	Lactobacillales	normal	1	0	Lactobacillaceae	Lactobacillaceae		Lactobacillus	uncultured_bacterium	0.708423
otu_3969	0	1.046e-06	Firmicutes	Bacilli	Lactobacillales	#FF6600	Lactobacillales	normal	1	0	Lactobacillaceae	Lactobacillaceae		Lactobacillus	uncultured_bacterium	0.730014
otu_3968	0	1.046e-06	Firmicutes	Bacilli	Lactobacillales	#FF6600	Lactobacillales	normal	1	0	Streptococcaceae	Streptococcaceae		Lactococcus	Unassigned	0.999287
otu_3239	0	1.04559e-06	Firmicutes	Bacilli	Bacillales	#FF6666	Bacillales	normal	1	0	Planococcaceae	Planococcaceae		Psychrobacillus	Unassigned	0.734446
otu_3237	0	1.04559e-06	Firmicutes	Bacilli	Lactobacillales	#FF6600	Lactobacillales	normal	1	0	Lactobacillaceae	Lactobacillaceae		Lactobacillus	Unassigned	0.999992
otu_3494	0	1.04416e-06	Firmicutes	Bacilli	Lactobacillales	#FF6600	Lactobacillales	normal	1	0	Lactobacillaceae	Lactobacillaceae		Lactobacillus	Unassigned	0.983937
otu_3810	0	1.04316e-06	Firmicutes	Bacilli	Alicyclobacillales	#FFCCCC	Alicyclobacillales	normal	1	0	Alicyclobacillaceae	Alicyclobacillaceae		Tumebacillus	Unassigned	1
otu_3520	0	1.04288e-06	Firmicutes	Bacilli	Lactobacillales	#FF6600	Lactobacillales	normal	1	0	Lactobacillaceae	Lactobacillaceae		Lactobacillus	Unassigned	0.999999
otu_4155	0	1.04196e-06	Firmicutes	Bacilli	Erysipelotrichales	#FFFF99	Erysipelotrichales	normal	1	0	Erysipelotrichaceae	Erysipelotrichaceae		uncultured	uncultured_bacterium	0.997361
otu_3779	0	1.04027e-06	Firmicutes	Bacilli	Bacillales	#FF6666	Bacillales	normal	1	0	Planococcaceae	Planococcaceae		Sporosarcina	Unassigned	0.912483
otu_3778	0	1.04027e-06	Firmicutes	Bacilli	Staphylococcales	#993333	Staphylococcales	normal	1	0	Gemellaceae	Gemellaceae		Gemella	Unassigned	0.999993
otu_3254	0	1.03858e-06	Firmicutes	Bacilli	Lactobacillales	#FF6600	Lactobacillales	normal	1	0	Streptococcaceae	Streptococcaceae		Streptococcus	Unassigned	0.999614
otu_3118	0	1.03702e-06	Firmicutes	Bacilli	Lactobacillales	#FF6600	Lactobacillales	normal	1	0	Lactobacillaceae	Lactobacillaceae		Lactobacillus	Unassigned	0.990107
otu_3119	0	1.03702e-06	Firmicutes	Bacilli	Lactobacillales	#FF6600	Lactobacillales	normal	1	0	Lactobacillaceae	Lactobacillaceae		Lactobacillus	Unassigned	0.998448
otu_2956	0	1.03691e-06	Firmicutes	Bacilli	Lactobacillales	#FF6600	Lactobacillales	normal	1	0	Lactobacillaceae	Lactobacillaceae		Lactobacillus	Unassigned	0.994469
otu_3256	0	1.03645e-06	Firmicutes	Bacilli	Lactobacillales	#FF6600	Lactobacillales	normal	1	0	Lactobacillaceae	Lactobacillaceae		Lactobacillus	Unassigned	0.990501
otu_3452	0	1.03506e-06	Firmicutes	Bacilli	Lactobacillales	#FF6600	Lactobacillales	normal	1	0	Lactobacillaceae	Lactobacillaceae		Lactobacillus	Unassigned	0.836242
otu_3491	0	1.03237e-06	Firmicutes	Bacilli	Lactobacillales	#FF6600	Lactobacillales	normal	1	0	Lactobacillaceae	Lactobacillaceae		Lactobacillus	Unassigned	0.99989
otu_3572	0	1.02583e-06	Firmicutes	Bacilli	Lactobacillales	#FF6600	Lactobacillales	normal	1	0	Lactobacillaceae	Lactobacillaceae		Lactobacillus	Unassigned	0.991022
otu_3557	0	1.02073e-06	Firmicutes	Bacilli	Lactobacillales	#FF6600	Lactobacillales	normal	1	0	Lactobacillaceae	Lactobacillaceae		Lactobacillus	Unassigned	0.998751
otu_3267	0	1.01916e-06	Firmicutes	Bacilli	Lactobacillales	#FF6600	Lactobacillales	normal	1	0	Lactobacillaceae	Lactobacillaceae		Lactobacillus	Unassigned	0.98544
otu_3818	0	1.01054e-06	Firmicutes	Bacilli	Alicyclobacillales	#FFCCCC	Alicyclobacillales	normal	1	0	Alicyclobacillaceae	Alicyclobacillaceae		Tumebacillus	uncultured_Tumebacillus	0.763163
otu_3220	0	1.00644e-06	Firmicutes	Bacilli	Lactobacillales	#FF6600	Lactobacillales	normal	1	0	Lactobacillaceae	Lactobacillaceae		Lactobacillus	Unassigned	0.992112
otu_3293	0	1.00545e-06	Firmicutes	Bacilli	Lactobacillales	#FF6600	Lactobacillales	normal	1	0	Lactobacillaceae	Lactobacillaceae		Lactobacillus	Lactobacillus_sp.	0.721583
otu_3166	0	1.00478e-06	Firmicutes	Bacilli	Bacillales	#FF6666	Bacillales	normal	1	0	Bacillaceae	Bacillaceae		Bacillus	Unassigned	0.999857
otu_3725	0	1.00166e-06	Firmicutes	Bacilli	Lactobacillales	#FF6600	Lactobacillales	normal	1	0	Lactobacillaceae	Lactobacillaceae		Lactobacillus	Unassigned	0.995211
otu_3427	0	1.00038e-06	Firmicutes	Bacilli	Lactobacillales	#FF6600	Lactobacillales	normal	1	0	Lactobacillaceae	Lactobacillaceae		Lactobacillus	Unassigned	0.829284
otu_4144	0	9.9935e-07	Firmicutes	Bacilli	Lactobacillales	#FF6600	Lactobacillales	normal	1	0	Lactobacillaceae	Lactobacillaceae		Lactobacillus	Unassigned	0.912114
otu_3793	0	9.96824e-07	Firmicutes	Bacilli	Paenibacillales	#CC6600	Paenibacillales	normal	1	0	Paenibacillaceae	Paenibacillaceae		Paenibacillus	Unassigned	0.908803
otu_3266	0	9.96556e-07	Firmicutes	Bacilli	Lactobacillales	#FF6600	Lactobacillales	normal	1	0	Lactobacillaceae	Lactobacillaceae		Lactobacillus	Unassigned	0.943522
otu_3796	0	9.91123e-07	Firmicutes	Bacilli	Lactobacillales	#FF6600	Lactobacillales	normal	1	0	Lactobacillaceae	Lactobacillaceae		Lactobacillus	Unassigned	0.99532
otu_3795	0	9.91123e-07	Firmicutes	Bacilli	Paenibacillales	#CC6600	Paenibacillales	normal	1	0	Paenibacillaceae	Paenibacillaceae		Cohnella	Unassigned	0.999987
otu_3500	0	9.87271e-07	Firmicutes	Bacilli	Bacillales	#FF6666	Bacillales	normal	1	0	Planococcaceae	Planococcaceae		Unassigned	Unassigned	0.999965
otu_3569	0	9.84249e-07	Firmicutes	Bacilli	Lactobacillales	#FF6600	Lactobacillales	normal	1	0	Lactobacillaceae	Lactobacillaceae		Lactobacillus	Unassigned	0.998795
otu_3484	0	9.8292e-07	Firmicutes	Bacilli	Lactobacillales	#FF6600	Lactobacillales	normal	1	0	Lactobacillaceae	Lactobacillaceae		Lactobacillus	Unassigned	0.999893
otu_3762	0	9.81162e-07	Firmicutes	Bacilli	Lactobacillales	#FF6600	Lactobacillales	normal	1	0	Lactobacillaceae	Lactobacillaceae		Lactobacillus	Unassigned	0.993109
otu_3442	0	9.80381e-07	Firmicutes	Bacilli	Lactobacillales	#FF6600	Lactobacillales	normal	1	0	Streptococcaceae	Streptococcaceae		Streptococcus	Unassigned	0.739141
otu_3047	0	9.7757e-07	Firmicutes	Bacilli	Lactobacillales	#FF6600	Lactobacillales	normal	1	0	Lactobacillaceae	Lactobacillaceae		Lactobacillus	Unassigned	0.999299
otu_3371	0	9.71817e-07	Firmicutes	Bacilli	Erysipelotrichales	#FFFF99	Erysipelotrichales	normal	1	0	Erysipelotrichaceae	Erysipelotrichaceae		[Clostridium]_innocuum_group	Unassigned	0.999991
otu_3384	0	9.70609e-07	Firmicutes	Bacilli	Lactobacillales	#FF6600	Lactobacillales	normal	1	0	Lactobacillaceae	Lactobacillaceae		Lactobacillus	Unassigned	0.999611
otu_4149	0	9.70579e-07	Firmicutes	Bacilli	Lactobacillales	#FF6600	Lactobacillales	normal	1	0	Lactobacillaceae	Lactobacillaceae		Lactobacillus	Unassigned	0.999635
otu_3748	0	9.65316e-07	Firmicutes	Bacilli	Lactobacillales	#FF6600	Lactobacillales	normal	1	0	Leuconostocaceae	Leuconostocaceae		Weissella	Unassigned	0.88632
otu_3331	0	9.54328e-07	Firmicutes	Bacilli	Lactobacillales	#FF6600	Lactobacillales	normal	1	0	Lactobacillaceae	Lactobacillaceae		Lactobacillus	Unassigned	0.928808
otu_3272	0	9.53178e-07	Firmicutes	Bacilli	Lactobacillales	#FF6600	Lactobacillales	normal	1	0	Lactobacillaceae	Lactobacillaceae		Lactobacillus	Unassigned	0.999909
otu_3755	0	9.5048e-07	Firmicutes	Bacilli	Unassigned	#CCCCCC	Unassigned	normal	1	0	Unassigned	Unassigned		Unassigned	Unassigned	1
otu_3874	0	9.42765e-07	Firmicutes	Bacilli	Lactobacillales	#FF6600	Lactobacillales	normal	1	0	Leuconostocaceae	Leuconostocaceae		Leuconostoc	Unassigned	0.99996
otu_3766	0	9.39747e-07	Firmicutes	Bacilli	Lactobacillales	#FF6600	Lactobacillales	normal	1	0	Lactobacillaceae	Lactobacillaceae		Lactobacillus	Unassigned	0.999998
otu_3478	0	9.28808e-07	Firmicutes	Bacilli	Lactobacillales	#FF6600	Lactobacillales	normal	1	0	Lactobacillaceae	Lactobacillaceae		Lactobacillus	Unassigned	0.9862
otu_4154	0	9.24687e-07	Firmicutes	Bacilli	Lactobacillales	#FF6600	Lactobacillales	normal	1	0	Carnobacteriaceae	Carnobacteriaceae		Atopostipes	uncultured_bacterium	0.742723
otu_4238	0	9.21756e-07	Firmicutes	Bacilli	Erysipelotrichales	#FFFF99	Erysipelotrichales	normal	1	0	Erysipelotrichaceae	Erysipelotrichaceae		uncultured	uncultured_bacterium	0.980157
otu_3358	0	9.20922e-07	Firmicutes	Bacilli	Lactobacillales	#FF6600	Lactobacillales	normal	1	0	Streptococcaceae	Streptococcaceae		Streptococcus	Unassigned	0.999997
otu_3469	0	9.20282e-07	Firmicutes	Bacilli	Lactobacillales	#FF6600	Lactobacillales	normal	1	0	Lactobacillaceae	Lactobacillaceae		Lactobacillus	Unassigned	0.999205
otu_4355	0	9.15248e-07	Firmicutes	Bacilli	Erysipelotrichales	#FFFF99	Erysipelotrichales	normal	1	0	Erysipelotrichaceae	Erysipelotrichaceae		Holdemanella	uncultured_bacterium	0.903332
otu_4365	0	9.15248e-07	Firmicutes	Bacilli	Lactobacillales	#FF6600	Lactobacillales	normal	1	0	Lactobacillaceae	Lactobacillaceae		Lactobacillus	Unassigned	0.991929
otu_4362	0	9.15248e-07	Firmicutes	Bacilli	Lactobacillales	#FF6600	Lactobacillales	normal	1	0	Unassigned	Unassigned		Unassigned	Unassigned	0.999206
otu_3567	0	9.13345e-07	Firmicutes	Bacilli	Lactobacillales	#FF6600	Lactobacillales	normal	1	0	Lactobacillaceae	Lactobacillaceae		Lactobacillus	Unassigned	0.991651
otu_4116	0	9.07462e-07	Firmicutes	Bacilli	Lactobacillales	#FF6600	Lactobacillales	normal	1	0	Lactobacillaceae	Lactobacillaceae		Lactobacillus	Unassigned	0.994576
otu_3756	0	9.03e-07	Firmicutes	Bacilli	Lactobacillales	#FF6600	Lactobacillales	normal	1	0	Lactobacillaceae	Lactobacillaceae		Lactobacillus	Unassigned	0.999638
otu_3873	0	9.00663e-07	Firmicutes	Bacilli	Lactobacillales	#FF6600	Lactobacillales	normal	1	0	Lactobacillaceae	Lactobacillaceae		Lactobacillus	Unassigned	0.997977
otu_3453	0	8.99814e-07	Firmicutes	Bacilli	Lactobacillales	#FF6600	Lactobacillales	normal	1	0	Lactobacillaceae	Lactobacillaceae		Lactobacillus	Unassigned	0.999807
otu_3734	0	8.97964e-07	Firmicutes	Bacilli	Lactobacillales	#FF6600	Lactobacillales	normal	1	0	Lactobacillaceae	Lactobacillaceae		Lactobacillus	Unassigned	0.994726
otu_3601	0	8.97363e-07	Firmicutes	Bacilli	Lactobacillales	#FF6600	Lactobacillales	normal	1	0	Lactobacillaceae	Lactobacillaceae		Lactobacillus	Unassigned	0.959055
otu_3335	0	8.93533e-07	Firmicutes	Bacilli	Bacillales	#FF6666	Bacillales	normal	1	0	Planococcaceae	Planococcaceae		Lysinibacillus	Unassigned	0.912522
otu_4125	0	8.92181e-07	Firmicutes	Bacilli	Lactobacillales	#FF6600	Lactobacillales	normal	1	0	Leuconostocaceae	Leuconostocaceae		Leuconostoc	Unassigned	0.999988
otu_3590	0	8.91279e-07	Firmicutes	Bacilli	Lactobacillales	#FF6600	Lactobacillales	normal	1	0	Lactobacillaceae	Lactobacillaceae		Lactobacillus	Unassigned	0.895338
otu_3710	0	8.90538e-07	Firmicutes	Bacilli	Lactobacillales	#FF6600	Lactobacillales	normal	1	0	Lactobacillaceae	Lactobacillaceae		Unassigned	Unassigned	0.998609
otu_4067	0	8.90367e-07	Firmicutes	Bacilli	Lactobacillales	#FF6600	Lactobacillales	normal	1	0	Lactobacillaceae	Lactobacillaceae		Lactobacillus	Unassigned	0.998902
otu_3763	0	8.90316e-07	Firmicutes	Bacilli	Lactobacillales	#FF6600	Lactobacillales	normal	1	0	Lactobacillaceae	Lactobacillaceae		Lactobacillus	Unassigned	0.994225
otu_3757	0	8.87367e-07	Firmicutes	Bacilli	Lactobacillales	#FF6600	Lactobacillales	normal	1	0	Lactobacillaceae	Lactobacillaceae		Lactobacillus	Unassigned	0.856825
otu_3765	0	8.78238e-07	Firmicutes	Bacilli	Lactobacillales	#FF6600	Lactobacillales	normal	1	0	Lactobacillaceae	Lactobacillaceae		Lactobacillus	Unassigned	0.990046
otu_4210	0	8.74747e-07	Firmicutes	Bacilli	Staphylococcales	#993333	Staphylococcales	normal	1	0	Staphylococcaceae	Staphylococcaceae		Staphylococcus	Unassigned	0.997079
otu_3801	0	8.7289e-07	Firmicutes	Bacilli	Lactobacillales	#FF6600	Lactobacillales	normal	1	0	Lactobacillaceae	Lactobacillaceae		Lactobacillus	Unassigned	0.999937
otu_3990	0	8.71406e-07	Firmicutes	Bacilli	Erysipelotrichales	#FFFF99	Erysipelotrichales	normal	1	0	Erysipelotrichaceae	Erysipelotrichaceae		Solobacterium	Unassigned	0.999936
otu_3640	0	8.67817e-07	Firmicutes	Bacilli	Lactobacillales	#FF6600	Lactobacillales	normal	1	0	Lactobacillaceae	Lactobacillaceae		Lactobacillus	Unassigned	0.999691
otu_3761	0	8.65871e-07	Firmicutes	Bacilli	Lactobacillales	#FF6600	Lactobacillales	normal	1	0	Lactobacillaceae	Lactobacillaceae		Lactobacillus	Unassigned	0.950081
otu_4141	0	8.63583e-07	Firmicutes	Bacilli	Lactobacillales	#FF6600	Lactobacillales	normal	1	0	Lactobacillaceae	Lactobacillaceae		Lactobacillus	Lactobacillus_pontis	0.979106
otu_3570	0	8.58895e-07	Firmicutes	Bacilli	Lactobacillales	#FF6600	Lactobacillales	normal	1	0	Lactobacillaceae	Lactobacillaceae		Lactobacillus	Unassigned	0.999985
otu_4098	0	8.58059e-07	Firmicutes	Bacilli	Lactobacillales	#FF6600	Lactobacillales	normal	1	0	Lactobacillaceae	Lactobacillaceae		Lactobacillus	Unassigned	0.997063
otu_4099	0	8.58059e-07	Firmicutes	Bacilli	Lactobacillales	#FF6600	Lactobacillales	normal	1	0	Lactobacillaceae	Lactobacillaceae		Lactobacillus	Unassigned	0.795385
otu_3583	0	8.56869e-07	Firmicutes	Bacilli	Lactobacillales	#FF6600	Lactobacillales	normal	1	0	Streptococcaceae	Streptococcaceae		Lactococcus	Unassigned	0.999917
otu_3721	0	8.55483e-07	Firmicutes	Bacilli	Lactobacillales	#FF6600	Lactobacillales	normal	1	0	Lactobacillaceae	Lactobacillaceae		Lactobacillus	Unassigned	0.997811
otu_3746	0	8.4975e-07	Firmicutes	Bacilli	Lactobacillales	#FF6600	Lactobacillales	normal	1	0	Lactobacillaceae	Lactobacillaceae		Lactobacillus	Unassigned	0.874088
otu_4126	0	8.45847e-07	Firmicutes	Bacilli	Lactobacillales	#FF6600	Lactobacillales	normal	1	0	Lactobacillaceae	Lactobacillaceae		Lactobacillus	Unassigned	0.959381
otu_4127	0	8.45847e-07	Firmicutes	Bacilli	Lactobacillales	#FF6600	Lactobacillales	normal	1	0	Streptococcaceae	Streptococcaceae		Lactococcus	Unassigned	0.991013
otu_3878	0	8.44977e-07	Firmicutes	Bacilli	Staphylococcales	#993333	Staphylococcales	normal	1	0	Staphylococcaceae	Staphylococcaceae		Macrococcus	Unassigned	0.999641
otu_3876	0	8.42293e-07	Firmicutes	Bacilli	Lactobacillales	#FF6600	Lactobacillales	normal	1	0	Lactobacillaceae	Lactobacillaceae		Lactobacillus	Unassigned	0.99901
otu_4120	0	8.41214e-07	Firmicutes	Bacilli	Lactobacillales	#FF6600	Lactobacillales	normal	1	0	Lactobacillaceae	Lactobacillaceae		Lactobacillus	Unassigned	0.98641
otu_4121	0	8.41214e-07	Firmicutes	Bacilli	Lactobacillales	#FF6600	Lactobacillales	normal	1	0	Lactobacillaceae	Lactobacillaceae		Lactobacillus	Unassigned	0.94888
otu_4142	0	8.3533e-07	Firmicutes	Bacilli	Lactobacillales	#FF6600	Lactobacillales	normal	1	0	Lactobacillaceae	Lactobacillaceae		Lactobacillus	Unassigned	0.999469
otu_4118	0	8.29203e-07	Firmicutes	Bacilli	Lactobacillales	#FF6600	Lactobacillales	normal	1	0	Lactobacillaceae	Lactobacillaceae		Lactobacillus	Unassigned	0.998567
otu_4119	0	8.29203e-07	Firmicutes	Bacilli	Lactobacillales	#FF6600	Lactobacillales	normal	1	0	Lactobacillaceae	Lactobacillaceae		Lactobacillus	Unassigned	0.999833
otu_4143	0	8.24215e-07	Firmicutes	Bacilli	Lactobacillales	#FF6600	Lactobacillales	normal	1	0	Lactobacillaceae	Lactobacillaceae		Lactobacillus	Unassigned	0.995301
otu_3745	0	8.23558e-07	Firmicutes	Bacilli	Lactobacillales	#FF6600	Lactobacillales	normal	1	0	Lactobacillaceae	Lactobacillaceae		Lactobacillus	Unassigned	0.96974
otu_3986	0	8.22845e-07	Firmicutes	Bacilli	Erysipelotrichales	#FFFF99	Erysipelotrichales	normal	1	0	Erysipelatoclostridiaceae	Erysipelatoclostridiaceae		Catenibacterium	uncultured_bacterium	0.975361
otu_4588	0	8.19746e-07	Firmicutes	Bacilli	Lactobacillales	#FF6600	Lactobacillales	normal	1	0	Lactobacillaceae	Lactobacillaceae		Lactobacillus	Unassigned	0.947443
otu_4589	0	8.19746e-07	Firmicutes	Bacilli	Lactobacillales	#FF6600	Lactobacillales	normal	1	0	Lactobacillaceae	Lactobacillaceae		Lactobacillus	Unassigned	0.997348
otu_4237	0	8.16583e-07	Firmicutes	Bacilli	Lactobacillales	#FF6600	Lactobacillales	normal	1	0	Lactobacillaceae	Lactobacillaceae		Lactobacillus	Unassigned	0.999644
otu_4105	0	8.14854e-07	Firmicutes	Bacilli	Lactobacillales	#FF6600	Lactobacillales	normal	1	0	Lactobacillaceae	Lactobacillaceae		Lactobacillus	Unassigned	0.985066
otu_3368	0	8.13097e-07	Firmicutes	Bacilli	Bacillales	#FF6666	Bacillales	normal	1	0	Bacillaceae	Bacillaceae		Bacillus	Unassigned	0.976046
otu_3362	0	8.13097e-07	Firmicutes	Bacilli	Exiguobacterales	#99CC33	Exiguobacterales	normal	1	0	Exiguobacteraceae	Exiguobacteraceae		Exiguobacterium	Unassigned	0.999999
otu_3361	0	8.13097e-07	Firmicutes	Bacilli	Lactobacillales	#FF6600	Lactobacillales	normal	1	0	Lactobacillaceae	Lactobacillaceae		Lactobacillus	Unassigned	0.999984
otu_3922	0	8.12959e-07	Firmicutes	Bacilli	Lactobacillales	#FF6600	Lactobacillales	normal	1	0	Lactobacillaceae	Lactobacillaceae		Lactobacillus	Unassigned	0.999514
otu_3580	0	8.0418e-07	Firmicutes	Bacilli	Lactobacillales	#FF6600	Lactobacillales	normal	1	0	Unassigned	Unassigned		Unassigned	Unassigned	0.980198
otu_4690	0	8.02613e-07	Firmicutes	Bacilli	Alicyclobacillales	#FFCCCC	Alicyclobacillales	normal	1	0	Alicyclobacillaceae	Alicyclobacillaceae		Tumebacillus	Tumebacillus_ginsengisoli	0.973908
otu_4087	0	7.9891e-07	Firmicutes	Bacilli	Erysipelotrichales	#FFFF99	Erysipelotrichales	normal	1	0	Erysipelatoclostridiaceae	Erysipelatoclostridiaceae		Erysipelatoclostridium	uncultured_Clostridium	0.992569
otu_4088	0	7.9891e-07	Firmicutes	Bacilli	Lactobacillales	#FF6600	Lactobacillales	normal	1	0	Lactobacillaceae	Lactobacillaceae		Lactobacillus	Unassigned	0.993976
otu_3925	0	7.96505e-07	Firmicutes	Bacilli	Lactobacillales	#FF6600	Lactobacillales	normal	1	0	Lactobacillaceae	Lactobacillaceae		Unassigned	Unassigned	0.998872
otu_3904	0	7.94081e-07	Firmicutes	Bacilli	Lactobacillales	#FF6600	Lactobacillales	normal	1	0	Lactobacillaceae	Lactobacillaceae		Lactobacillus	Unassigned	0.903907
otu_3723	0	7.93269e-07	Firmicutes	Bacilli	Lactobacillales	#FF6600	Lactobacillales	normal	1	0	Lactobacillaceae	Lactobacillaceae		Lactobacillus	Unassigned	0.852626
otu_4049	0	7.91589e-07	Firmicutes	Bacilli	Lactobacillales	#FF6600	Lactobacillales	normal	1	0	Lactobacillaceae	Lactobacillaceae		Pediococcus	Unassigned	0.892963
otu_4047	0	7.91589e-07	Firmicutes	Bacilli	Lactobacillales	#FF6600	Lactobacillales	normal	1	0	Unassigned	Unassigned		Unassigned	Unassigned	0.996531
otu_4123	0	7.8877e-07	Firmicutes	Bacilli	Lactobacillales	#FF6600	Lactobacillales	normal	1	0	Lactobacillaceae	Lactobacillaceae		Lactobacillus	Unassigned	0.999399
otu_4124	0	7.8877e-07	Firmicutes	Bacilli	Lactobacillales	#FF6600	Lactobacillales	normal	1	0	Lactobacillaceae	Lactobacillaceae		Lactobacillus	Unassigned	0.991924
otu_3946	0	7.8555e-07	Firmicutes	Bacilli	Bacillales	#FF6666	Bacillales	normal	1	0	Planococcaceae	Planococcaceae		Lysinibacillus	Unassigned	0.998534
otu_4039	0	7.84304e-07	Firmicutes	Bacilli	Lactobacillales	#FF6600	Lactobacillales	normal	1	0	Lactobacillaceae	Lactobacillaceae		Lactobacillus	Unassigned	0.996695
otu_4038	0	7.84304e-07	Firmicutes	Bacilli	Lactobacillales	#FF6600	Lactobacillales	normal	1	0	Unassigned	Unassigned		Unassigned	Unassigned	0.998411
otu_4463	0	7.83392e-07	Firmicutes	Bacilli	Lactobacillales	#FF6600	Lactobacillales	normal	1	0	Streptococcaceae	Streptococcaceae		Streptococcus	Unassigned	0.999997
otu_5168	0	7.81473e-07	Firmicutes	Bacilli	RF39	#CCFFCC	RF39	normal	1	0	RF39	RF39		RF39	Unassigned	1
otu_5170	0	7.81473e-07	Firmicutes	Bacilli	RF39	#CCFFCC	RF39	normal	1	0	RF39	RF39		RF39	Unassigned	0.999627
otu_3764	0	7.79873e-07	Firmicutes	Bacilli	Lactobacillales	#FF6600	Lactobacillales	normal	1	0	Lactobacillaceae	Lactobacillaceae		Lactobacillus	Unassigned	0.999727
otu_4133	0	7.77438e-07	Firmicutes	Bacilli	Lactobacillales	#FF6600	Lactobacillales	normal	1	0	Lactobacillaceae	Lactobacillaceae		Lactobacillus	Unassigned	0.999752
otu_3953	0	7.76487e-07	Firmicutes	Bacilli	Lactobacillales	#FF6600	Lactobacillales	normal	1	0	Lactobacillaceae	Lactobacillaceae		Lactobacillus	Unassigned	0.992177
otu_3955	0	7.76487e-07	Firmicutes	Bacilli	Unassigned	#CCCCCC	Unassigned	normal	1	0	Unassigned	Unassigned		Unassigned	Unassigned	0.999999
otu_4553	0	7.75627e-07	Firmicutes	Bacilli	Lactobacillales	#FF6600	Lactobacillales	normal	1	0	Lactobacillaceae	Lactobacillaceae		Lactobacillus	Unassigned	0.931732
otu_4981	0	7.74629e-07	Firmicutes	Bacilli	Bacillales	#FF6666	Bacillales	normal	1	0	Planococcaceae	Planococcaceae		Solibacillus	Unassigned	0.771365
otu_4077	0	7.72613e-07	Firmicutes	Bacilli	Lactobacillales	#FF6600	Lactobacillales	normal	1	0	Lactobacillaceae	Lactobacillaceae		Lactobacillus	Unassigned	0.886787
otu_4130	0	7.69663e-07	Firmicutes	Bacilli	Lactobacillales	#FF6600	Lactobacillales	normal	1	0	Lactobacillaceae	Lactobacillaceae		Lactobacillus	Unassigned	0.998305
otu_4131	0	7.69663e-07	Firmicutes	Bacilli	Lactobacillales	#FF6600	Lactobacillales	normal	1	0	Lactobacillaceae	Lactobacillaceae		Lactobacillus	Unassigned	0.999824
otu_3913	0	7.65441e-07	Firmicutes	Bacilli	Lactobacillales	#FF6600	Lactobacillales	normal	1	0	Lactobacillaceae	Lactobacillaceae		Lactobacillus	uncultured_bacterium	0.840844
otu_3883	0	7.64274e-07	Firmicutes	Bacilli	Lactobacillales	#FF6600	Lactobacillales	normal	1	0	Lactobacillaceae	Lactobacillaceae		Lactobacillus	Unassigned	0.991626
otu_3760	0	7.63105e-07	Firmicutes	Bacilli	Lactobacillales	#FF6600	Lactobacillales	normal	1	0	Lactobacillaceae	Lactobacillaceae		Lactobacillus	Unassigned	0.884924
otu_4101	0	7.61905e-07	Firmicutes	Bacilli	Lactobacillales	#FF6600	Lactobacillales	normal	1	0	Streptococcaceae	Streptococcaceae		Lactococcus	Unassigned	0.921583
otu_3877	0	7.6084e-07	Firmicutes	Bacilli	Lactobacillales	#FF6600	Lactobacillales	normal	1	0	Lactobacillaceae	Lactobacillaceae		Lactobacillus	Unassigned	0.993735
otu_3879	0	7.6084e-07	Firmicutes	Bacilli	Lactobacillales	#FF6600	Lactobacillales	normal	1	0	Lactobacillaceae	Lactobacillaceae		Lactobacillus	Unassigned	0.983729
otu_3886	0	7.60794e-07	Firmicutes	Bacilli	Lactobacillales	#FF6600	Lactobacillales	normal	1	0	Lactobacillaceae	Lactobacillaceae		Lactobacillus	Unassigned	0.999993
otu_4093	0	7.55333e-07	Firmicutes	Bacilli	Lactobacillales	#FF6600	Lactobacillales	normal	1	0	Streptococcaceae	Streptococcaceae		Streptococcus	Unassigned	0.944926
otu_4517	0	7.54028e-07	Firmicutes	Bacilli	Lactobacillales	#FF6600	Lactobacillales	normal	1	0	Lactobacillaceae	Lactobacillaceae		Lactobacillus	Unassigned	0.968404
otu_4110	0	7.529e-07	Firmicutes	Bacilli	Lactobacillales	#FF6600	Lactobacillales	normal	1	0	Streptococcaceae	Streptococcaceae		Streptococcus	Unassigned	0.999651
otu_3977	0	7.49419e-07	Firmicutes	Bacilli	Lactobacillales	#FF6600	Lactobacillales	normal	1	0	Lactobacillaceae	Lactobacillaceae		Lactobacillus	Unassigned	0.998267
otu_4068	0	7.47684e-07	Firmicutes	Bacilli	Lactobacillales	#FF6600	Lactobacillales	normal	1	0	Enterococcaceae	Enterococcaceae		Enterococcus	Unassigned	0.898231
otu_4139	0	7.43815e-07	Firmicutes	Bacilli	Lactobacillales	#FF6600	Lactobacillales	normal	1	0	Lactobacillaceae	Lactobacillaceae		Lactobacillus	Unassigned	0.991955
otu_4089	0	7.40782e-07	Firmicutes	Bacilli	Lactobacillales	#FF6600	Lactobacillales	normal	1	0	Lactobacillaceae	Lactobacillaceae		Lactobacillus	Unassigned	0.999993
otu_4540	0	7.39262e-07	Firmicutes	Bacilli	Lactobacillales	#FF6600	Lactobacillales	normal	1	0	Lactobacillaceae	Lactobacillaceae		Lactobacillus	Unassigned	0.979396
otu_5056	0	7.3324e-07	Firmicutes	Bacilli	Lactobacillales	#FF6600	Lactobacillales	normal	1	0	Lactobacillaceae	Lactobacillaceae		Lactobacillus	Unassigned	0.992783
otu_3759	0	7.33177e-07	Firmicutes	Bacilli	Lactobacillales	#FF6600	Lactobacillales	normal	1	0	Lactobacillaceae	Lactobacillaceae		Lactobacillus	Unassigned	0.868073
otu_3758	0	7.33177e-07	Firmicutes	Bacilli	Lactobacillales	#FF6600	Lactobacillales	normal	1	0	Streptococcaceae	Streptococcaceae		Streptococcus	Unassigned	0.982628
otu_4090	0	7.32052e-07	Firmicutes	Bacilli	Lactobacillales	#FF6600	Lactobacillales	normal	1	0	Lactobacillaceae	Lactobacillaceae		Lactobacillus	Unassigned	0.968905
otu_4091	0	7.32052e-07	Firmicutes	Bacilli	Lactobacillales	#FF6600	Lactobacillales	normal	1	0	Lactobacillaceae	Lactobacillaceae		Lactobacillus	Unassigned	0.835367
otu_4032	0	7.31953e-07	Firmicutes	Bacilli	Staphylococcales	#993333	Staphylococcales	normal	1	0	Staphylococcaceae	Staphylococcaceae		Staphylococcus	Unassigned	0.993891
otu_3622	0	7.31788e-07	Firmicutes	Bacilli	Lactobacillales	#FF6600	Lactobacillales	normal	1	0	Enterococcaceae	Enterococcaceae		Enterococcus	Unassigned	0.982048
otu_3612	0	7.31788e-07	Firmicutes	Bacilli	Lactobacillales	#FF6600	Lactobacillales	normal	1	0	Streptococcaceae	Streptococcaceae		Streptococcus	Unassigned	0.999998
otu_4191	0	7.31237e-07	Firmicutes	Bacilli	Lactobacillales	#FF6600	Lactobacillales	normal	1	0	Lactobacillaceae	Lactobacillaceae		Lactobacillus	Unassigned	0.99995
otu_4183	0	7.31237e-07	Firmicutes	Bacilli	Staphylococcales	#993333	Staphylococcales	normal	1	0	Gemellaceae	Gemellaceae		Gemella	Unassigned	0.999987
otu_5160	0	7.27934e-07	Firmicutes	Bacilli	Erysipelotrichales	#FFFF99	Erysipelotrichales	normal	1	0	Erysipelatoclostridiaceae	Erysipelatoclostridiaceae		Erysipelatoclostridium	Unassigned	0.999996
otu_4539	0	7.25553e-07	Firmicutes	Bacilli	Lactobacillales	#FF6600	Lactobacillales	normal	1	0	Lactobacillaceae	Lactobacillaceae		Lactobacillus	Unassigned	0.981002
otu_4538	0	7.25553e-07	Firmicutes	Bacilli	Lactobacillales	#FF6600	Lactobacillales	normal	1	0	Streptococcaceae	Streptococcaceae		Streptococcus	Unassigned	0.804779
otu_4662	0	7.21829e-07	Firmicutes	Bacilli	Lactobacillales	#FF6600	Lactobacillales	normal	1	0	Lactobacillaceae	Lactobacillaceae		Lactobacillus	Unassigned	0.997014
otu_4274	0	7.20892e-07	Firmicutes	Bacilli	Lactobacillales	#FF6600	Lactobacillales	normal	1	0	Lactobacillaceae	Lactobacillaceae		Lactobacillus	Unassigned	0.999355
otu_4666	0	7.19989e-07	Firmicutes	Bacilli	Lactobacillales	#FF6600	Lactobacillales	normal	1	0	uncultured	uncultured		uncultured	uncultured_bacterium	0.996078
otu_4499	0	7.15584e-07	Firmicutes	Bacilli	Lactobacillales	#FF6600	Lactobacillales	normal	1	0	Lactobacillaceae	Lactobacillaceae		Lactobacillus	Unassigned	0.999994
otu_3894	0	7.14826e-07	Firmicutes	Bacilli	Lactobacillales	#FF6600	Lactobacillales	normal	1	0	Lactobacillaceae	Lactobacillaceae		Lactobacillus	uncultured_bacterium	0.732676
otu_4080	0	7.12312e-07	Firmicutes	Bacilli	Staphylococcales	#993333	Staphylococcales	normal	1	0	Staphylococcaceae	Staphylococcaceae		Staphylococcus	Unassigned	0.997266
otu_4558	0	7.0916e-07	Firmicutes	Bacilli	Lactobacillales	#FF6600	Lactobacillales	normal	1	0	Lactobacillaceae	Lactobacillaceae		Lactobacillus	Unassigned	0.994923
otu_4556	0	7.05781e-07	Firmicutes	Bacilli	Lactobacillales	#FF6600	Lactobacillales	normal	1	0	Enterococcaceae	Enterococcaceae		Enterococcus	Unassigned	0.915995
otu_4512	0	7.04541e-07	Firmicutes	Bacilli	Bacillales	#FF6666	Bacillales	normal	1	0	Bacillaceae	Bacillaceae		Oceanobacillus	Unassigned	0.996882
otu_4695	0	7.00516e-07	Firmicutes	Bacilli	Lactobacillales	#FF6600	Lactobacillales	normal	1	0	Lactobacillaceae	Lactobacillaceae		Lactobacillus	Unassigned	0.99958
otu_5153	0	6.98824e-07	Firmicutes	Bacilli	Lactobacillales	#FF6600	Lactobacillales	normal	1	0	Lactobacillaceae	Lactobacillaceae		Lactobacillus	uncultured_bacterium	0.802035
otu_5270	0	6.95033e-07	Firmicutes	Bacilli	Thermoactinomycetales	#999999	Thermoactinomycetales	normal	1	0	Thermoactinomycetaceae	Thermoactinomycetaceae		Shimazuella	Unassigned	1
otu_4286	0	6.94821e-07	Firmicutes	Bacilli	Lactobacillales	#FF6600	Lactobacillales	normal	1	0	Streptococcaceae	Streptococcaceae		Lactococcus	Unassigned	0.982674
otu_4287	0	6.94821e-07	Firmicutes	Bacilli	Lactobacillales	#FF6600	Lactobacillales	normal	1	0	Unassigned	Unassigned		Unassigned	Unassigned	0.998071
otu_4289	0	6.94821e-07	Firmicutes	Bacilli	Lactobacillales	#FF6600	Lactobacillales	normal	1	0	Unassigned	Unassigned		Unassigned	Unassigned	0.999073
otu_4503	0	6.9456e-07	Firmicutes	Bacilli	Erysipelotrichales	#FFFF99	Erysipelotrichales	normal	1	0	Erysipelotrichaceae	Erysipelotrichaceae		uncultured	uncultured_Allobaculum	0.999771
otu_4140	0	6.9322e-07	Firmicutes	Bacilli	Lactobacillales	#FF6600	Lactobacillales	normal	1	0	Lactobacillaceae	Lactobacillaceae		Lactobacillus	Unassigned	0.992415
otu_4456	0	6.92641e-07	Firmicutes	Bacilli	Lactobacillales	#FF6600	Lactobacillales	normal	1	0	Lactobacillaceae	Lactobacillaceae		Lactobacillus	Unassigned	0.951446
otu_4457	0	6.92641e-07	Firmicutes	Bacilli	Lactobacillales	#FF6600	Lactobacillales	normal	1	0	Streptococcaceae	Streptococcaceae		Lactococcus	Unassigned	0.993083
otu_4552	0	6.92468e-07	Firmicutes	Bacilli	Lactobacillales	#FF6600	Lactobacillales	normal	1	0	Streptococcaceae	Streptococcaceae		Streptococcus	Unassigned	0.987579
otu_4551	0	6.92468e-07	Firmicutes	Bacilli	Unassigned	#CCCCCC	Unassigned	normal	1	0	Unassigned	Unassigned		Unassigned	Unassigned	1
otu_5261	0	6.91317e-07	Firmicutes	Bacilli	Lactobacillales	#FF6600	Lactobacillales	normal	1	0	Lactobacillaceae	Lactobacillaceae		Lactobacillus	Unassigned	0.999993
otu_4055	0	6.85314e-07	Firmicutes	Bacilli	Lactobacillales	#FF6600	Lactobacillales	normal	1	0	Lactobacillaceae	Lactobacillaceae		Lactobacillus	Unassigned	0.996297
otu_4102	0	6.8271e-07	Firmicutes	Bacilli	Lactobacillales	#FF6600	Lactobacillales	normal	1	0	Streptococcaceae	Streptococcaceae		Streptococcus	Unassigned	0.97005
otu_5119	0	6.80596e-07	Firmicutes	Bacilli	Lactobacillales	#FF6600	Lactobacillales	normal	1	0	Unassigned	Unassigned		Unassigned	Unassigned	0.999742
otu_4545	0	6.78044e-07	Firmicutes	Bacilli	Lactobacillales	#FF6600	Lactobacillales	normal	1	0	Lactobacillaceae	Lactobacillaceae		Lactobacillus	Unassigned	0.835632
otu_4544	0	6.78044e-07	Firmicutes	Bacilli	Lactobacillales	#FF6600	Lactobacillales	normal	1	0	Unassigned	Unassigned		Unassigned	Unassigned	0.998971
otu_5156	0	6.76984e-07	Firmicutes	Bacilli	Lactobacillales	#FF6600	Lactobacillales	normal	1	0	Lactobacillaceae	Lactobacillaceae		Lactobacillus	Unassigned	0.999906
otu_4505	0	6.76037e-07	Firmicutes	Bacilli	Lactobacillales	#FF6600	Lactobacillales	normal	1	0	Lactobacillaceae	Lactobacillaceae		Lactobacillus	Unassigned	0.998391
otu_5210	0	6.73696e-07	Firmicutes	Bacilli	Lactobacillales	#FF6600	Lactobacillales	normal	1	0	Lactobacillaceae	Lactobacillaceae		Lactobacillus	Unassigned	0.999128
otu_5212	0	6.73696e-07	Firmicutes	Bacilli	Paenibacillales	#CC6600	Paenibacillales	normal	1	0	Paenibacillaceae	Paenibacillaceae		Paenibacillus	Unassigned	0.99985
otu_4298	0	6.69761e-07	Firmicutes	Bacilli	Lactobacillales	#FF6600	Lactobacillales	normal	1	0	Leuconostocaceae	Leuconostocaceae		Weissella	Unassigned	0.992262
otu_4299	0	6.69761e-07	Firmicutes	Bacilli	Lactobacillales	#FF6600	Lactobacillales	normal	1	0	Streptococcaceae	Streptococcaceae		Streptococcus	Unassigned	0.984487
otu_5151	0	6.69638e-07	Firmicutes	Bacilli	Lactobacillales	#FF6600	Lactobacillales	normal	1	0	Lactobacillaceae	Lactobacillaceae		Lactobacillus	Unassigned	0.95875
otu_4258	0	6.6874e-07	Firmicutes	Bacilli	Lactobacillales	#FF6600	Lactobacillales	normal	1	0	Unassigned	Unassigned		Unassigned	Unassigned	0.998631
otu_4253	0	6.68029e-07	Firmicutes	Bacilli	Lactobacillales	#FF6600	Lactobacillales	normal	1	0	Streptococcaceae	Streptococcaceae		Streptococcus	Unassigned	0.970356
otu_4280	0	6.66453e-07	Firmicutes	Bacilli	Lactobacillales	#FF6600	Lactobacillales	normal	1	0	Leuconostocaceae	Leuconostocaceae		Weissella	uncultured_Lactobacillus	0.996848
otu_4263	0	6.65695e-07	Firmicutes	Bacilli	Lactobacillales	#FF6600	Lactobacillales	normal	1	0	Enterococcaceae	Enterococcaceae		Enterococcus	Unassigned	0.945565
otu_4261	0	6.65695e-07	Firmicutes	Bacilli	Lactobacillales	#FF6600	Lactobacillales	normal	1	0	Unassigned	Unassigned		Unassigned	Unassigned	0.999514
otu_4480	0	6.65376e-07	Firmicutes	Bacilli	Lactobacillales	#FF6600	Lactobacillales	normal	1	0	Lactobacillaceae	Lactobacillaceae		Lactobacillus	Unassigned	0.997083
otu_4255	0	6.59922e-07	Firmicutes	Bacilli	Lactobacillales	#FF6600	Lactobacillales	normal	1	0	Lactobacillaceae	Lactobacillaceae		Lactobacillus	Unassigned	0.999574
otu_4696	0	6.58332e-07	Firmicutes	Bacilli	Lactobacillales	#FF6600	Lactobacillales	normal	1	0	Enterococcaceae	Enterococcaceae		Enterococcus	Unassigned	0.917904
otu_5070	0	6.57449e-07	Firmicutes	Bacilli	Lactobacillales	#FF6600	Lactobacillales	normal	1	0	Lactobacillaceae	Lactobacillaceae		Lactobacillus	Unassigned	0.988875
otu_4434	0	6.56504e-07	Firmicutes	Bacilli	Lactobacillales	#FF6600	Lactobacillales	normal	1	0	Streptococcaceae	Streptococcaceae		Streptococcus	Unassigned	0.999157
otu_4437	0	6.56504e-07	Firmicutes	Bacilli	Lactobacillales	#FF6600	Lactobacillales	normal	1	0	Unassigned	Unassigned		Unassigned	Unassigned	0.998129
otu_5219	0	6.5606e-07	Firmicutes	Bacilli	Lactobacillales	#FF6600	Lactobacillales	normal	1	0	Lactobacillaceae	Lactobacillaceae		Lactobacillus	Unassigned	0.999059
otu_4375	0	6.55742e-07	Firmicutes	Bacilli	Lactobacillales	#FF6600	Lactobacillales	normal	1	0	Lactobacillaceae	Lactobacillaceae		Lactobacillus	Unassigned	0.906088
otu_4521	0	6.53954e-07	Firmicutes	Bacilli	Lactobacillales	#FF6600	Lactobacillales	normal	1	0	Lactobacillaceae	Lactobacillaceae		Lactobacillus	Unassigned	0.993374
otu_5493	0	6.53749e-07	Firmicutes	Bacilli	Lactobacillales	#FF6600	Lactobacillales	normal	1	0	Lactobacillaceae	Lactobacillaceae		Lactobacillus	Unassigned	0.999435
otu_5499	0	6.53749e-07	Firmicutes	Bacilli	Lactobacillales	#FF6600	Lactobacillales	normal	1	0	Leuconostocaceae	Leuconostocaceae		Weissella	uncultured_Lactobacillus	0.9133
otu_5500	0	6.53749e-07	Firmicutes	Bacilli	Lactobacillales	#FF6600	Lactobacillales	normal	1	0	Unassigned	Unassigned		Unassigned	Unassigned	0.998983
otu_4128	0	6.51713e-07	Firmicutes	Bacilli	Lactobacillales	#FF6600	Lactobacillales	normal	1	0	Lactobacillaceae	Lactobacillaceae		Lactobacillus	Unassigned	0.802089
otu_4906	0	6.51156e-07	Firmicutes	Bacilli	Staphylococcales	#993333	Staphylococcales	normal	1	0	Gemellaceae	Gemellaceae		Gemella	uncultured_organism	0.714006
otu_4559	0	6.50838e-07	Firmicutes	Bacilli	Lactobacillales	#FF6600	Lactobacillales	normal	1	0	Lactobacillaceae	Lactobacillaceae		Lactobacillus	Unassigned	0.999998
otu_3926	0	6.50478e-07	Firmicutes	Bacilli	Staphylococcales	#993333	Staphylococcales	normal	1	0	Staphylococcaceae	Staphylococcaceae		Jeotgalicoccus	Unassigned	0.998738
otu_4546	0	6.48559e-07	Firmicutes	Bacilli	Lactobacillales	#FF6600	Lactobacillales	normal	1	0	Lactobacillaceae	Lactobacillaceae		Lactobacillus	uncultured_bacterium	0.839815
otu_5638	0	6.45524e-07	Firmicutes	Bacilli	Lactobacillales	#FF6600	Lactobacillales	normal	1	0	Lactobacillaceae	Lactobacillaceae		Lactobacillus	Unassigned	0.999337
otu_4259	0	6.41939e-07	Firmicutes	Bacilli	Lactobacillales	#FF6600	Lactobacillales	normal	1	0	Lactobacillaceae	Lactobacillaceae		Lactobacillus	Unassigned	0.996584
otu_5073	0	6.37983e-07	Firmicutes	Bacilli	Lactobacillales	#FF6600	Lactobacillales	normal	1	0	Lactobacillaceae	Lactobacillaceae		Lactobacillus	Unassigned	0.929991
otu_5097	0	6.3703e-07	Firmicutes	Bacilli	Lactobacillales	#FF6600	Lactobacillales	normal	1	0	Lactobacillaceae	Lactobacillaceae		Lactobacillus	Unassigned	0.980452
otu_5094	0	6.3703e-07	Firmicutes	Bacilli	Lactobacillales	#FF6600	Lactobacillales	normal	1	0	Streptococcaceae	Streptococcaceae		Streptococcus	Unassigned	0.979718
otu_5127	0	6.34385e-07	Firmicutes	Bacilli	Lactobacillales	#FF6600	Lactobacillales	normal	1	0	Unassigned	Unassigned		Unassigned	Unassigned	0.997145
otu_4703	0	6.3172e-07	Firmicutes	Bacilli	Lactobacillales	#FF6600	Lactobacillales	normal	1	0	Streptococcaceae	Streptococcaceae		Lactococcus	uncultured_bacterium	0.730653
otu_4704	0	6.3172e-07	Firmicutes	Bacilli	Lactobacillales	#FF6600	Lactobacillales	normal	1	0	Streptococcaceae	Streptococcaceae		Lactococcus	Unassigned	0.742808
otu_4269	0	6.25473e-07	Firmicutes	Bacilli	Lactobacillales	#FF6600	Lactobacillales	normal	1	0	Lactobacillaceae	Lactobacillaceae		Lactobacillus	Unassigned	0.999998
otu_4267	0	6.25473e-07	Firmicutes	Bacilli	Lactobacillales	#FF6600	Lactobacillales	normal	1	0	Unassigned	Unassigned		Unassigned	Unassigned	0.995441
otu_5116	0	6.23926e-07	Firmicutes	Bacilli	Lactobacillales	#FF6600	Lactobacillales	normal	1	0	Lactobacillaceae	Lactobacillaceae		Unassigned	Unassigned	0.993574
otu_5018	0	6.21037e-07	Firmicutes	Bacilli	Lactobacillales	#FF6600	Lactobacillales	normal	1	0	Lactobacillaceae	Lactobacillaceae		Lactobacillus	Unassigned	0.982405
otu_4482	0	6.16987e-07	Firmicutes	Bacilli	Lactobacillales	#FF6600	Lactobacillales	normal	1	0	Lactobacillaceae	Lactobacillaceae		Lactobacillus	Unassigned	0.998797
otu_4825	0	6.15458e-07	Firmicutes	Bacilli	Lactobacillales	#FF6600	Lactobacillales	normal	1	0	Unassigned	Unassigned		Unassigned	Unassigned	0.99899
otu_4848	0	6.11926e-07	Firmicutes	Bacilli	Lactobacillales	#FF6600	Lactobacillales	normal	1	0	Lactobacillaceae	Lactobacillaceae		Lactobacillus	Unassigned	0.997646
otu_5741	0	6.11033e-07	Firmicutes	Bacilli	Lactobacillales	#FF6600	Lactobacillales	normal	1	0	Lactobacillaceae	Lactobacillaceae		Lactobacillus	Unassigned	0.7026
otu_5945	0	6.1072e-07	Firmicutes	Bacilli	Lactobacillales	#FF6600	Lactobacillales	normal	1	0	Lactobacillaceae	Lactobacillaceae		Lactobacillus	Unassigned	0.999685
otu_4766	0	6.10448e-07	Firmicutes	Bacilli	Lactobacillales	#FF6600	Lactobacillales	normal	1	0	Lactobacillaceae	Lactobacillaceae		Lactobacillus	Unassigned	0.999421
otu_4767	0	6.10448e-07	Firmicutes	Bacilli	Lactobacillales	#FF6600	Lactobacillales	normal	1	0	Lactobacillaceae	Lactobacillaceae		Lactobacillus	Unassigned	0.989345
otu_4768	0	6.10448e-07	Firmicutes	Bacilli	Lactobacillales	#FF6600	Lactobacillales	normal	1	0	Lactobacillaceae	Lactobacillaceae		Lactobacillus	Unassigned	0.989166
otu_4560	0	6.06568e-07	Firmicutes	Bacilli	Lactobacillales	#FF6600	Lactobacillales	normal	1	0	Lactobacillaceae	Lactobacillaceae		Lactobacillus	Unassigned	0.988689
otu_5061	0	6.05331e-07	Firmicutes	Bacilli	Lactobacillales	#FF6600	Lactobacillales	normal	1	0	Streptococcaceae	Streptococcaceae		Streptococcus	Unassigned	0.999998
otu_5145	0	6.04955e-07	Firmicutes	Bacilli	Lactobacillales	#FF6600	Lactobacillales	normal	1	0	Enterococcaceae	Enterococcaceae		Enterococcus	Unassigned	0.904954
otu_5147	0	6.04955e-07	Firmicutes	Bacilli	Lactobacillales	#FF6600	Lactobacillales	normal	1	0	Enterococcaceae	Enterococcaceae		Enterococcus	Unassigned	0.844083
otu_4341	0	6.04862e-07	Firmicutes	Bacilli	Lactobacillales	#FF6600	Lactobacillales	normal	1	0	Lactobacillaceae	Lactobacillaceae		Lactobacillus	Unassigned	0.828431
otu_4342	0	6.04862e-07	Firmicutes	Bacilli	Lactobacillales	#FF6600	Lactobacillales	normal	1	0	Lactobacillaceae	Lactobacillaceae		Lactobacillus	Unassigned	0.999647
otu_5281	0	6.04661e-07	Firmicutes	Bacilli	Lactobacillales	#FF6600	Lactobacillales	normal	1	0	Lactobacillaceae	Lactobacillaceae		Lactobacillus	Unassigned	0.994678
otu_5850	0	6.02468e-07	Firmicutes	Bacilli	Lactobacillales	#FF6600	Lactobacillales	normal	1	0	Lactobacillaceae	Lactobacillaceae		Lactobacillus	Unassigned	0.713249
otu_4993	0	6.02282e-07	Firmicutes	Bacilli	Lactobacillales	#FF6600	Lactobacillales	normal	1	0	Streptococcaceae	Streptococcaceae		Streptococcus	Unassigned	0.999959
otu_4800	0	6.02188e-07	Firmicutes	Bacilli	Bacillales	#FF6666	Bacillales	normal	1	0	Planococcaceae	Planococcaceae		Chungangia	Unassigned	0.987909
otu_5154	0	6.00518e-07	Firmicutes	Bacilli	Lactobacillales	#FF6600	Lactobacillales	normal	1	0	Lactobacillaceae	Lactobacillaceae		Lactobacillus	Unassigned	0.943268
otu_4772	0	5.97379e-07	Firmicutes	Bacilli	Lactobacillales	#FF6600	Lactobacillales	normal	1	0	Lactobacillaceae	Lactobacillaceae		Lactobacillus	Unassigned	0.974844
otu_4773	0	5.97379e-07	Firmicutes	Bacilli	Lactobacillales	#FF6600	Lactobacillales	normal	1	0	Lactobacillaceae	Lactobacillaceae		Lactobacillus	Unassigned	0.999556
otu_4753	0	5.95561e-07	Firmicutes	Bacilli	Lactobacillales	#FF6600	Lactobacillales	normal	1	0	Streptococcaceae	Streptococcaceae		Lactococcus	Unassigned	0.830785
otu_4750	0	5.95561e-07	Firmicutes	Bacilli	Lactobacillales	#FF6600	Lactobacillales	normal	1	0	Streptococcaceae	Streptococcaceae		Streptococcus	Unassigned	0.764173
otu_4754	0	5.95561e-07	Firmicutes	Bacilli	Lactobacillales	#FF6600	Lactobacillales	normal	1	0	Unassigned	Unassigned		Unassigned	Unassigned	0.994784
otu_5045	0	5.95337e-07	Firmicutes	Bacilli	Erysipelotrichales	#FFFF99	Erysipelotrichales	normal	1	0	Erysipelotrichaceae	Erysipelotrichaceae		uncultured	uncultured_bacterium	0.903991
otu_5051	0	5.95337e-07	Firmicutes	Bacilli	Lactobacillales	#FF6600	Lactobacillales	normal	1	0	Lactobacillaceae	Lactobacillaceae		Lactobacillus	Unassigned	0.987745
otu_4961	0	5.93474e-07	Firmicutes	Bacilli	Erysipelotrichales	#FFFF99	Erysipelotrichales	normal	1	0	Erysipelotrichaceae	Erysipelotrichaceae		Dubosiella	uncultured_bacterium	0.981688
otu_4887	0	5.92019e-07	Firmicutes	Bacilli	Lactobacillales	#FF6600	Lactobacillales	normal	1	0	Lactobacillaceae	Lactobacillaceae		Lactobacillus	Unassigned	0.948525
otu_5152	0	5.85492e-07	Firmicutes	Bacilli	Lactobacillales	#FF6600	Lactobacillales	normal	1	0	Streptococcaceae	Streptococcaceae		Streptococcus	Unassigned	0.815996
otu_5881	0	5.84469e-07	Firmicutes	Bacilli	Staphylococcales	#993333	Staphylococcales	normal	1	0	Staphylococcaceae	Staphylococcaceae		Jeotgalicoccus	Unassigned	0.999922
otu_5704	0	5.84125e-07	Firmicutes	Bacilli	Paenibacillales	#CC6600	Paenibacillales	normal	1	0	Paenibacillaceae	Paenibacillaceae		Paenibacillus	Unassigned	0.999904
otu_4831	0	5.82365e-07	Firmicutes	Bacilli	Lactobacillales	#FF6600	Lactobacillales	normal	1	0	Lactobacillaceae	Lactobacillaceae		Lactobacillus	Unassigned	0.964792
otu_5125	0	5.81181e-07	Firmicutes	Bacilli	Lactobacillales	#FF6600	Lactobacillales	normal	1	0	Lactobacillaceae	Lactobacillaceae		Lactobacillus	Unassigned	0.995889
otu_5932	0	5.79533e-07	Firmicutes	Bacilli	Paenibacillales	#CC6600	Paenibacillales	normal	1	0	Paenibacillaceae	Paenibacillaceae		Paenibacillus	Unassigned	0.928773
otu_6013	0	5.79194e-07	Firmicutes	Bacilli	Bacillales	#FF6666	Bacillales	normal	1	0	Planococcaceae	Planococcaceae		Domibacillus	metagenome	0.907342
otu_5132	0	5.77247e-07	Firmicutes	Bacilli	Lactobacillales	#FF6600	Lactobacillales	normal	1	0	Lactobacillaceae	Lactobacillaceae		Lactobacillus	Unassigned	0.991079
otu_6025	0	5.73295e-07	Firmicutes	Bacilli	Lactobacillales	#FF6600	Lactobacillales	normal	1	0	Lactobacillaceae	Lactobacillaceae		Lactobacillus	Unassigned	0.973326
otu_4705	0	5.72597e-07	Firmicutes	Bacilli	Lactobacillales	#FF6600	Lactobacillales	normal	1	0	Lactobacillaceae	Lactobacillaceae		Lactobacillus	Unassigned	0.915716
otu_4737	0	5.71246e-07	Firmicutes	Bacilli	Lactobacillales	#FF6600	Lactobacillales	normal	1	0	Lactobacillaceae	Lactobacillaceae		Unassigned	Unassigned	0.757592
otu_4736	0	5.71246e-07	Firmicutes	Bacilli	Lactobacillales	#FF6600	Lactobacillales	normal	1	0	Streptococcaceae	Streptococcaceae		Streptococcus	Unassigned	0.973689
otu_5830	0	5.71164e-07	Firmicutes	Bacilli	Erysipelotrichales	#FFFF99	Erysipelotrichales	normal	1	0	Erysipelotrichaceae	Erysipelotrichaceae		Turicibacter	Unassigned	1
otu_5831	0	5.71164e-07	Firmicutes	Bacilli	Lactobacillales	#FF6600	Lactobacillales	normal	1	0	Lactobacillaceae	Lactobacillaceae		Lactobacillus	Unassigned	0.967779
otu_4706	0	5.7063e-07	Firmicutes	Bacilli	Lactobacillales	#FF6600	Lactobacillales	normal	1	0	Lactobacillaceae	Lactobacillaceae		Lactobacillus	Unassigned	0.771523
otu_4707	0	5.7063e-07	Firmicutes	Bacilli	Lactobacillales	#FF6600	Lactobacillales	normal	1	0	Lactobacillaceae	Lactobacillaceae		Lactobacillus	Unassigned	0.993601
otu_4719	0	5.70596e-07	Firmicutes	Bacilli	Lactobacillales	#FF6600	Lactobacillales	normal	1	0	Lactobacillaceae	Lactobacillaceae		Lactobacillus	Unassigned	0.914847
otu_4720	0	5.70596e-07	Firmicutes	Bacilli	Lactobacillales	#FF6600	Lactobacillales	normal	1	0	Lactobacillaceae	Lactobacillaceae		Lactobacillus	Unassigned	0.844169
otu_4548	0	5.70249e-07	Firmicutes	Bacilli	Lactobacillales	#FF6600	Lactobacillales	normal	1	0	Lactobacillaceae	Lactobacillaceae		Lactobacillus	Unassigned	0.929916
otu_4312	0	5.69168e-07	Firmicutes	Bacilli	Bacillales	#FF6666	Bacillales	normal	1	0	Planococcaceae	Planococcaceae		Planococcus	Unassigned	0.875521
otu_5822	0	5.67164e-07	Firmicutes	Bacilli	Erysipelotrichales	#FFFF99	Erysipelotrichales	normal	1	0	Erysipelatoclostridiaceae	Erysipelatoclostridiaceae		Erysipelatoclostridium	uncultured_Clostridium	0.985941
otu_5069	0	5.665e-07	Firmicutes	Bacilli	Lactobacillales	#FF6600	Lactobacillales	normal	1	0	Lactobacillaceae	Lactobacillaceae		Lactobacillus	Unassigned	0.933699
otu_5910	0	5.64876e-07	Firmicutes	Bacilli	Lactobacillales	#FF6600	Lactobacillales	normal	1	0	Lactobacillaceae	Lactobacillaceae		Lactobacillus	Lactobacillus_mucosae	0.854365
otu_5108	0	5.64675e-07	Firmicutes	Bacilli	Lactobacillales	#FF6600	Lactobacillales	normal	1	0	Lactobacillaceae	Lactobacillaceae		Lactobacillus	Unassigned	0.994402
otu_5241	0	5.62906e-07	Firmicutes	Bacilli	Lactobacillales	#FF6600	Lactobacillales	normal	1	0	Lactobacillaceae	Lactobacillaceae		Lactobacillus	Unassigned	0.997317
otu_5242	0	5.62906e-07	Firmicutes	Bacilli	Lactobacillales	#FF6600	Lactobacillales	normal	1	0	Lactobacillaceae	Lactobacillaceae		Lactobacillus	Unassigned	0.991015
otu_4960	0	5.62718e-07	Firmicutes	Bacilli	Lactobacillales	#FF6600	Lactobacillales	normal	1	0	Leuconostocaceae	Leuconostocaceae		Weissella	Unassigned	0.997766
otu_4957	0	5.62718e-07	Firmicutes	Bacilli	Paenibacillales	#CC6600	Paenibacillales	normal	1	0	Paenibacillaceae	Paenibacillaceae		Paenibacillus	Paenibacillus_terrigena	0.710614
otu_5078	0	5.60532e-07	Firmicutes	Bacilli	Lactobacillales	#FF6600	Lactobacillales	normal	1	0	Lactobacillaceae	Lactobacillaceae		Lactobacillus	Unassigned	0.954057
otu_5915	0	5.57097e-07	Firmicutes	Bacilli	Paenibacillales	#CC6600	Paenibacillales	normal	1	0	Paenibacillaceae	Paenibacillaceae		Paenibacillus	Unassigned	0.973946
otu_5699	0	5.56479e-07	Firmicutes	Bacilli	Lactobacillales	#FF6600	Lactobacillales	normal	1	0	Lactobacillaceae	Lactobacillaceae		Lactobacillus	Unassigned	0.989426
otu_5126	0	5.55908e-07	Firmicutes	Bacilli	Lactobacillales	#FF6600	Lactobacillales	normal	1	0	Lactobacillaceae	Lactobacillaceae		Lactobacillus	Unassigned	0.980106
otu_4715	0	5.52073e-07	Firmicutes	Bacilli	Unassigned	#CCCCCC	Unassigned	normal	1	0	Unassigned	Unassigned		Unassigned	Unassigned	1
otu_5916	0	5.50624e-07	Firmicutes	Bacilli	Bacillales	#FF6666	Bacillales	normal	1	0	Planococcaceae	Planococcaceae		Rummeliibacillus	Unassigned	0.990125
otu_5914	0	5.50624e-07	Firmicutes	Bacilli	Lactobacillales	#FF6600	Lactobacillales	normal	1	0	Listeriaceae	Listeriaceae		Brochothrix	Unassigned	0.999961
otu_5066	0	5.49039e-07	Firmicutes	Bacilli	Lactobacillales	#FF6600	Lactobacillales	normal	1	0	Lactobacillaceae	Lactobacillaceae		Lactobacillus	Unassigned	0.999976
otu_5944	0	5.47333e-07	Firmicutes	Bacilli	Lactobacillales	#FF6600	Lactobacillales	normal	1	0	Lactobacillaceae	Lactobacillaceae		Lactobacillus	Unassigned	0.999904
otu_5744	0	5.45765e-07	Firmicutes	Bacilli	Lactobacillales	#FF6600	Lactobacillales	normal	1	0	Lactobacillaceae	Lactobacillaceae		Lactobacillus	Unassigned	0.997819
otu_5745	0	5.45765e-07	Firmicutes	Bacilli	Lactobacillales	#FF6600	Lactobacillales	normal	1	0	Lactobacillaceae	Lactobacillaceae		Lactobacillus	Unassigned	0.871054
otu_5023	0	5.45527e-07	Firmicutes	Bacilli	Lactobacillales	#FF6600	Lactobacillales	normal	1	0	Lactobacillaceae	Lactobacillaceae		Lactobacillus	Unassigned	0.998822
otu_5024	0	5.45527e-07	Firmicutes	Bacilli	Lactobacillales	#FF6600	Lactobacillales	normal	1	0	Lactobacillaceae	Lactobacillaceae		Lactobacillus	uncultured_bacterium	0.729718
otu_5280	0	5.43834e-07	Firmicutes	Bacilli	Lactobacillales	#FF6600	Lactobacillales	normal	1	0	Lactobacillaceae	Lactobacillaceae		Lactobacillus	Unassigned	0.991087
otu_5856	0	5.4106e-07	Firmicutes	Bacilli	Lactobacillales	#FF6600	Lactobacillales	normal	1	0	Lactobacillaceae	Lactobacillaceae		Lactobacillus	Unassigned	0.995117
otu_5877	0	5.39739e-07	Firmicutes	Bacilli	Lactobacillales	#FF6600	Lactobacillales	normal	1	0	Lactobacillaceae	Lactobacillaceae		Lactobacillus	Unassigned	0.999536
otu_5869	0	5.35888e-07	Firmicutes	Bacilli	Lactobacillales	#FF6600	Lactobacillales	normal	1	0	Lactobacillaceae	Lactobacillaceae		Lactobacillus	Unassigned	0.995384
otu_5287	0	5.31795e-07	Firmicutes	Bacilli	Lactobacillales	#FF6600	Lactobacillales	normal	1	0	Leuconostocaceae	Leuconostocaceae		Weissella	uncultured_Lactobacillus	0.982558
otu_5801	0	5.30858e-07	Firmicutes	Bacilli	Lactobacillales	#FF6600	Lactobacillales	normal	1	0	Lactobacillaceae	Lactobacillaceae		Lactobacillus	Unassigned	0.999921
otu_5044	0	5.29336e-07	Firmicutes	Bacilli	Lactobacillales	#FF6600	Lactobacillales	normal	1	0	Lactobacillaceae	Lactobacillaceae		Lactobacillus	Unassigned	0.992744
otu_4722	0	5.29227e-07	Firmicutes	Bacilli	Bacillales	#FF6666	Bacillales	normal	1	0	Planococcaceae	Planococcaceae		Unassigned	Unassigned	0.999988
otu_4924	0	5.28719e-07	Firmicutes	Bacilli	Lactobacillales	#FF6600	Lactobacillales	normal	1	0	Lactobacillaceae	Lactobacillaceae		Lactobacillus	Lactobacillus_mucosae	0.975582
otu_4926	0	5.28719e-07	Firmicutes	Bacilli	Lactobacillales	#FF6600	Lactobacillales	normal	1	0	Streptococcaceae	Streptococcaceae		Streptococcus	Unassigned	0.984638
otu_5845	0	5.28654e-07	Firmicutes	Bacilli	Lactobacillales	#FF6600	Lactobacillales	normal	1	0	Lactobacillaceae	Lactobacillaceae		Lactobacillus	Unassigned	0.999837
otu_5844	0	5.28654e-07	Firmicutes	Bacilli	Lactobacillales	#FF6600	Lactobacillales	normal	1	0	Unassigned	Unassigned		Unassigned	Unassigned	0.997011
otu_5827	0	5.28044e-07	Firmicutes	Bacilli	Lactobacillales	#FF6600	Lactobacillales	normal	1	0	Lactobacillaceae	Lactobacillaceae		Lactobacillus	uncultured_bacterium	0.744495
otu_5846	0	5.27354e-07	Firmicutes	Bacilli	Lactobacillales	#FF6600	Lactobacillales	normal	1	0	Streptococcaceae	Streptococcaceae		Streptococcus	Unassigned	0.822978
otu_5828	0	5.26526e-07	Firmicutes	Bacilli	Lactobacillales	#FF6600	Lactobacillales	normal	1	0	Lactobacillaceae	Lactobacillaceae		Lactobacillus	Unassigned	0.996538
otu_5829	0	5.26526e-07	Firmicutes	Bacilli	Lactobacillales	#FF6600	Lactobacillales	normal	1	0	Lactobacillaceae	Lactobacillaceae		Lactobacillus	Unassigned	0.999578
otu_5832	0	5.25759e-07	Firmicutes	Bacilli	Lactobacillales	#FF6600	Lactobacillales	normal	1	0	Lactobacillaceae	Lactobacillaceae		Lactobacillus	Unassigned	0.999434
otu_6032	0	5.23758e-07	Firmicutes	Bacilli	Lactobacillales	#FF6600	Lactobacillales	normal	1	0	Leuconostocaceae	Leuconostocaceae		Leuconostoc	Unassigned	0.999957
otu_5824	0	5.18252e-07	Firmicutes	Bacilli	Lactobacillales	#FF6600	Lactobacillales	normal	1	0	Lactobacillaceae	Lactobacillaceae		Lactobacillus	Unassigned	0.991873
otu_5825	0	5.18252e-07	Firmicutes	Bacilli	Lactobacillales	#FF6600	Lactobacillales	normal	1	0	Lactobacillaceae	Lactobacillaceae		Lactobacillus	Unassigned	0.989116
otu_5826	0	5.18252e-07	Firmicutes	Bacilli	Lactobacillales	#FF6600	Lactobacillales	normal	1	0	Lactobacillaceae	Lactobacillaceae		Lactobacillus	Unassigned	0.888608
otu_5947	0	5.17756e-07	Firmicutes	Bacilli	Lactobacillales	#FF6600	Lactobacillales	normal	1	0	Lactobacillaceae	Lactobacillaceae		Lactobacillus	Unassigned	0.982228
otu_5865	0	5.16666e-07	Firmicutes	Bacilli	Lactobacillales	#FF6600	Lactobacillales	normal	1	0	Lactobacillaceae	Lactobacillaceae		Lactobacillus	Unassigned	0.895077
otu_6006	0	5.14979e-07	Firmicutes	Bacilli	Bacillales	#FF6666	Bacillales	normal	1	0	Bacillaceae	Bacillaceae		Unassigned	Unassigned	0.972286
otu_6009	0	5.14979e-07	Firmicutes	Bacilli	Paenibacillales	#CC6600	Paenibacillales	normal	1	0	Paenibacillaceae	Paenibacillaceae		Paenibacillus	Paenibacillus_mendelii	0.970705
otu_6031	0	5.14689e-07	Firmicutes	Bacilli	Lactobacillales	#FF6600	Lactobacillales	normal	1	0	Lactobacillaceae	Lactobacillaceae		Lactobacillus	Unassigned	0.991335
otu_5533	0	5.14278e-07	Firmicutes	Bacilli	Lactobacillales	#FF6600	Lactobacillales	normal	1	0	Lactobacillaceae	Lactobacillaceae		Lactobacillus	Unassigned	0.968168
otu_5977	0	5.14278e-07	Firmicutes	Bacilli	Lactobacillales	#FF6600	Lactobacillales	normal	1	0	Leuconostocaceae	Leuconostocaceae		Weissella	Unassigned	0.999999
otu_5013	0	5.13986e-07	Firmicutes	Bacilli	Lactobacillales	#FF6600	Lactobacillales	normal	1	0	Lactobacillaceae	Lactobacillaceae		Lactobacillus	Unassigned	0.994978
otu_5131	0	5.13164e-07	Firmicutes	Bacilli	Lactobacillales	#FF6600	Lactobacillales	normal	1	0	Lactobacillaceae	Lactobacillaceae		Lactobacillus	Unassigned	0.997809
otu_5447	0	5.12882e-07	Firmicutes	Bacilli	Lactobacillales	#FF6600	Lactobacillales	normal	1	0	Lactobacillaceae	Lactobacillaceae		Lactobacillus	Unassigned	0.964744
otu_5592	0	5.09873e-07	Firmicutes	Bacilli	Bacillales	#FF6666	Bacillales	normal	1	0	Bacillaceae	Bacillaceae		Bacillus	Bacillus_thermoamylovorans	0.905491
otu_5868	0	5.09316e-07	Firmicutes	Bacilli	Lactobacillales	#FF6600	Lactobacillales	normal	1	0	Lactobacillaceae	Lactobacillaceae		Lactobacillus	Unassigned	0.984748
otu_5802	0	5.09284e-07	Firmicutes	Bacilli	Lactobacillales	#FF6600	Lactobacillales	normal	1	0	Lactobacillaceae	Lactobacillaceae		Lactobacillus	Unassigned	0.994852
otu_5656	0	5.08751e-07	Firmicutes	Bacilli	Erysipelotrichales	#FFFF99	Erysipelotrichales	normal	1	0	Erysipelotrichaceae	Erysipelotrichaceae		Turicibacter	Unassigned	1
otu_5367	0	5.08099e-07	Firmicutes	Bacilli	Lactobacillales	#FF6600	Lactobacillales	normal	1	0	Lactobacillaceae	Lactobacillaceae		Lactobacillus	Unassigned	0.951065
otu_5368	0	5.08099e-07	Firmicutes	Bacilli	Lactobacillales	#FF6600	Lactobacillales	normal	1	0	Lactobacillaceae	Lactobacillaceae		Lactobacillus	Unassigned	0.998577
otu_5981	0	5.0665e-07	Firmicutes	Bacilli	Lactobacillales	#FF6600	Lactobacillales	normal	1	0	Lactobacillaceae	Lactobacillaceae		Lactobacillus	Unassigned	0.925347
otu_5874	0	5.06543e-07	Firmicutes	Bacilli	Lactobacillales	#FF6600	Lactobacillales	normal	1	0	Lactobacillaceae	Lactobacillaceae		Lactobacillus	Unassigned	0.997665
otu_5752	0	5.04557e-07	Firmicutes	Bacilli	Paenibacillales	#CC6600	Paenibacillales	normal	1	0	Paenibacillaceae	Paenibacillaceae		Paenibacillus	Paenibacillus_glacialis	0.722709
otu_6033	0	5.03884e-07	Firmicutes	Bacilli	Lactobacillales	#FF6600	Lactobacillales	normal	1	0	Lactobacillaceae	Lactobacillaceae		Lactobacillus	Unassigned	0.999993
otu_5299	0	5.01972e-07	Firmicutes	Bacilli	Lactobacillales	#FF6600	Lactobacillales	normal	1	0	Lactobacillaceae	Lactobacillaceae		Lactobacillus	Unassigned	0.946573
otu_5878	0	5.00431e-07	Firmicutes	Bacilli	Lactobacillales	#FF6600	Lactobacillales	normal	1	0	Lactobacillaceae	Lactobacillaceae		Lactobacillus	Unassigned	0.999985
otu_5879	0	5.00431e-07	Firmicutes	Bacilli	Lactobacillales	#FF6600	Lactobacillales	normal	1	0	Lactobacillaceae	Lactobacillaceae		Lactobacillus	Lactobacillus_mucosae	0.963938
otu_5714	0	4.98869e-07	Firmicutes	Bacilli	Erysipelotrichales	#FFFF99	Erysipelotrichales	normal	1	0	Erysipelatoclostridiaceae	Erysipelatoclostridiaceae		Sharpea	Unassigned	0.999998
otu_5357	0	4.98535e-07	Firmicutes	Bacilli	Lactobacillales	#FF6600	Lactobacillales	normal	1	0	Lactobacillaceae	Lactobacillaceae		Lactobacillus	Unassigned	0.999332
otu_5358	0	4.98535e-07	Firmicutes	Bacilli	Lactobacillales	#FF6600	Lactobacillales	normal	1	0	Lactobacillaceae	Lactobacillaceae		Lactobacillus	Unassigned	0.998181
otu_5360	0	4.98535e-07	Firmicutes	Bacilli	Lactobacillales	#FF6600	Lactobacillales	normal	1	0	Streptococcaceae	Streptococcaceae		Lactococcus	Unassigned	0.995707
otu_5372	0	4.97816e-07	Firmicutes	Bacilli	Bacillales	#FF6666	Bacillales	normal	1	0	Planococcaceae	Planococcaceae		Lysinibacillus	Unassigned	0.94014
otu_5370	0	4.97816e-07	Firmicutes	Bacilli	Lactobacillales	#FF6600	Lactobacillales	normal	1	0	Unassigned	Unassigned		Unassigned	Unassigned	0.998952
otu_5338	0	4.96301e-07	Firmicutes	Bacilli	Lactobacillales	#FF6600	Lactobacillales	normal	1	0	Lactobacillaceae	Lactobacillaceae		Lactobacillus	Unassigned	0.708888
otu_5341	0	4.96301e-07	Firmicutes	Bacilli	Lactobacillales	#FF6600	Lactobacillales	normal	1	0	Lactobacillaceae	Lactobacillaceae		Lactobacillus	Unassigned	0.936918
otu_5339	0	4.96301e-07	Firmicutes	Bacilli	Lactobacillales	#FF6600	Lactobacillales	normal	1	0	Streptococcaceae	Streptococcaceae		Lactococcus	Unassigned	0.990852
otu_5732	0	4.96114e-07	Firmicutes	Bacilli	Lactobacillales	#FF6600	Lactobacillales	normal	1	0	Lactobacillaceae	Lactobacillaceae		Lactobacillus	Unassigned	0.995043
otu_5344	0	4.95155e-07	Firmicutes	Bacilli	Lactobacillales	#FF6600	Lactobacillales	normal	1	0	Lactobacillaceae	Lactobacillaceae		Lactobacillus	Unassigned	0.752912
otu_5347	0	4.95155e-07	Firmicutes	Bacilli	Lactobacillales	#FF6600	Lactobacillales	normal	1	0	Lactobacillaceae	Lactobacillaceae		Lactobacillus	Unassigned	0.996443
otu_5647	0	4.94743e-07	Firmicutes	Bacilli	Lactobacillales	#FF6600	Lactobacillales	normal	1	0	Lactobacillaceae	Lactobacillaceae		Lactobacillus	Unassigned	0.951993
otu_5648	0	4.94743e-07	Firmicutes	Bacilli	Lactobacillales	#FF6600	Lactobacillales	normal	1	0	Streptococcaceae	Streptococcaceae		Streptococcus	Unassigned	0.855709
otu_5652	0	4.94743e-07	Firmicutes	Bacilli	Lactobacillales	#FF6600	Lactobacillales	normal	1	0	Streptococcaceae	Streptococcaceae		Streptococcus	Unassigned	0.825131
otu_5523	0	4.93349e-07	Firmicutes	Bacilli	Lactobacillales	#FF6600	Lactobacillales	normal	1	0	Lactobacillaceae	Lactobacillaceae		Lactobacillus	Unassigned	0.956903
otu_5836	0	4.92981e-07	Firmicutes	Bacilli	Lactobacillales	#FF6600	Lactobacillales	normal	1	0	Lactobacillaceae	Lactobacillaceae		Lactobacillus	Unassigned	0.987333
otu_5436	0	4.90969e-07	Firmicutes	Bacilli	Lactobacillales	#FF6600	Lactobacillales	normal	1	0	Leuconostocaceae	Leuconostocaceae		Leuconostoc	Unassigned	0.999975
otu_5428	0	4.90969e-07	Firmicutes	Bacilli	Lactobacillales	#FF6600	Lactobacillales	normal	1	0	Streptococcaceae	Streptococcaceae		Lactococcus	Unassigned	0.905488
otu_5818	0	4.90675e-07	Firmicutes	Bacilli	Lactobacillales	#FF6600	Lactobacillales	normal	1	0	Streptococcaceae	Streptococcaceae		Streptococcus	Unassigned	0.999468
otu_5857	0	4.90594e-07	Firmicutes	Bacilli	Lactobacillales	#FF6600	Lactobacillales	normal	1	0	Lactobacillaceae	Lactobacillaceae		Lactobacillus	Unassigned	0.998815
otu_5633	0	4.9019e-07	Firmicutes	Bacilli	Lactobacillales	#FF6600	Lactobacillales	normal	1	0	Lactobacillaceae	Lactobacillaceae		Lactobacillus	Unassigned	0.728052
otu_5876	0	4.8791e-07	Firmicutes	Bacilli	Lactobacillales	#FF6600	Lactobacillales	normal	1	0	Lactobacillaceae	Lactobacillaceae		Lactobacillus	Unassigned	0.999906
otu_4797	0	4.87858e-07	Firmicutes	Bacilli	Lactobacillales	#FF6600	Lactobacillales	normal	1	0	Enterococcaceae	Enterococcaceae		Enterococcus	Enterococcus_cecorum	0.902056
otu_5887	0	4.87378e-07	Firmicutes	Bacilli	Lactobacillales	#FF6600	Lactobacillales	normal	1	0	Lactobacillaceae	Lactobacillaceae		Lactobacillus	Unassigned	0.999989
otu_5872	0	4.86683e-07	Firmicutes	Bacilli	Lactobacillales	#FF6600	Lactobacillales	normal	1	0	Lactobacillaceae	Lactobacillaceae		Lactobacillus	Unassigned	0.998687
otu_5851	0	4.85899e-07	Firmicutes	Bacilli	Lactobacillales	#FF6600	Lactobacillales	normal	1	0	Lactobacillaceae	Lactobacillaceae		Lactobacillus	Unassigned	0.974183
otu_5833	0	4.84317e-07	Firmicutes	Bacilli	Lactobacillales	#FF6600	Lactobacillales	normal	1	0	Lactobacillaceae	Lactobacillaceae		Lactobacillus	Unassigned	0.800453
otu_5834	0	4.84317e-07	Firmicutes	Bacilli	Lactobacillales	#FF6600	Lactobacillales	normal	1	0	Lactobacillaceae	Lactobacillaceae		Lactobacillus	Unassigned	0.99915
otu_5835	0	4.84317e-07	Firmicutes	Bacilli	Lactobacillales	#FF6600	Lactobacillales	normal	1	0	Lactobacillaceae	Lactobacillaceae		Lactobacillus	Unassigned	0.999307
otu_5975	0	4.83207e-07	Firmicutes	Bacilli	Staphylococcales	#993333	Staphylococcales	normal	1	0	Staphylococcaceae	Staphylococcaceae		Staphylococcus	Unassigned	0.998813
otu_5870	0	4.8214e-07	Firmicutes	Bacilli	Lactobacillales	#FF6600	Lactobacillales	normal	1	0	Lactobacillaceae	Lactobacillaceae		Lactobacillus	Unassigned	0.760074
otu_5871	0	4.8214e-07	Firmicutes	Bacilli	Lactobacillales	#FF6600	Lactobacillales	normal	1	0	Lactobacillaceae	Lactobacillaceae		Lactobacillus	Unassigned	0.998523
otu_5849	0	4.81039e-07	Firmicutes	Bacilli	Lactobacillales	#FF6600	Lactobacillales	normal	1	0	Streptococcaceae	Streptococcaceae		Streptococcus	Unassigned	0.999995
otu_5767	0	4.80244e-07	Firmicutes	Bacilli	Lactobacillales	#FF6600	Lactobacillales	normal	1	0	Streptococcaceae	Streptococcaceae		Streptococcus	Unassigned	0.999876
otu_5288	0	4.77164e-07	Firmicutes	Bacilli	Lactobacillales	#FF6600	Lactobacillales	normal	1	0	Unassigned	Unassigned		Unassigned	Unassigned	0.998848
otu_5289	0	4.75525e-07	Firmicutes	Bacilli	Lactobacillales	#FF6600	Lactobacillales	normal	1	0	Lactobacillaceae	Lactobacillaceae		Lactobacillus	Unassigned	0.999601
otu_5768	0	4.72083e-07	Firmicutes	Bacilli	Lactobacillales	#FF6600	Lactobacillales	normal	1	0	Lactobacillaceae	Lactobacillaceae		Lactobacillus	Unassigned	0.995494
otu_5784	0	4.71803e-07	Firmicutes	Bacilli	Lactobacillales	#FF6600	Lactobacillales	normal	1	0	Lactobacillaceae	Lactobacillaceae		Lactobacillus	Unassigned	0.967565
otu_5773	0	4.71112e-07	Firmicutes	Bacilli	Unassigned	#CCCCCC	Unassigned	normal	1	0	Unassigned	Unassigned		Unassigned	Unassigned	1
otu_5815	0	4.70563e-07	Firmicutes	Bacilli	Lactobacillales	#FF6600	Lactobacillales	normal	1	0	Lactobacillaceae	Lactobacillaceae		Lactobacillus	Unassigned	0.996442
otu_6027	0	4.70237e-07	Firmicutes	Bacilli	Lactobacillales	#FF6600	Lactobacillales	normal	1	0	Lactobacillaceae	Lactobacillaceae		Lactobacillus	Unassigned	0.901437
otu_5969	0	4.69088e-07	Firmicutes	Bacilli	Lactobacillales	#FF6600	Lactobacillales	normal	1	0	Lactobacillaceae	Lactobacillaceae		Lactobacillus	Unassigned	0.999991
otu_5614	0	4.68931e-07	Firmicutes	Bacilli	Bacillales	#FF6666	Bacillales	normal	1	0	Planococcaceae	Planococcaceae		Psychrobacillus	Unassigned	0.748564
otu_5615	0	4.68931e-07	Firmicutes	Bacilli	Lactobacillales	#FF6600	Lactobacillales	normal	1	0	Lactobacillaceae	Lactobacillaceae		Lactobacillus	Unassigned	0.999486
otu_5514	0	4.68387e-07	Firmicutes	Bacilli	Bacillales	#FF6666	Bacillales	normal	1	0	Planococcaceae	Planococcaceae		Unassigned	Unassigned	0.999696
otu_5778	0	4.6711e-07	Firmicutes	Bacilli	Lactobacillales	#FF6600	Lactobacillales	normal	1	0	Lactobacillaceae	Lactobacillaceae		Lactobacillus	Unassigned	0.999494
otu_5779	0	4.6711e-07	Firmicutes	Bacilli	Lactobacillales	#FF6600	Lactobacillales	normal	1	0	Lactobacillaceae	Lactobacillaceae		Lactobacillus	Unassigned	0.98001
otu_5791	0	4.64404e-07	Firmicutes	Bacilli	Erysipelotrichales	#FFFF99	Erysipelotrichales	normal	1	0	Erysipelotrichaceae	Erysipelotrichaceae		Turicibacter	Unassigned	1
otu_5793	0	4.64404e-07	Firmicutes	Bacilli	Lactobacillales	#FF6600	Lactobacillales	normal	1	0	Streptococcaceae	Streptococcaceae		Streptococcus	Unassigned	0.978866
otu_5375	0	4.60461e-07	Firmicutes	Bacilli	Lactobacillales	#FF6600	Lactobacillales	normal	1	0	Streptococcaceae	Streptococcaceae		Streptococcus	Unassigned	0.999927
otu_5296	0	4.60061e-07	Firmicutes	Bacilli	Lactobacillales	#FF6600	Lactobacillales	normal	1	0	Lactobacillaceae	Lactobacillaceae		Lactobacillus	Unassigned	0.935819
otu_5297	0	4.60061e-07	Firmicutes	Bacilli	Lactobacillales	#FF6600	Lactobacillales	normal	1	0	Streptococcaceae	Streptococcaceae		Streptococcus	Unassigned	0.959934
otu_5301	0	4.58528e-07	Firmicutes	Bacilli	Lactobacillales	#FF6600	Lactobacillales	normal	1	0	Unassigned	Unassigned		Unassigned	Unassigned	0.998427
otu_5619	0	4.57471e-07	Firmicutes	Bacilli	Lactobacillales	#FF6600	Lactobacillales	normal	1	0	Lactobacillaceae	Lactobacillaceae		Lactobacillus	uncultured_bacterium	0.749602
otu_5626	0	4.57471e-07	Firmicutes	Bacilli	Lactobacillales	#FF6600	Lactobacillales	normal	1	0	Lactobacillaceae	Lactobacillaceae		Lactobacillus	Unassigned	0.978757
otu_6028	0	4.56672e-07	Firmicutes	Bacilli	Lactobacillales	#FF6600	Lactobacillales	normal	1	0	Unassigned	Unassigned		Unassigned	Unassigned	0.998424
otu_6029	0	4.53195e-07	Firmicutes	Bacilli	Lactobacillales	#FF6600	Lactobacillales	normal	1	0	Lactobacillaceae	Lactobacillaceae		Lactobacillus	Unassigned	0.999676
otu_5693	0	4.49907e-07	Firmicutes	Bacilli	Lactobacillales	#FF6600	Lactobacillales	normal	1	0	Lactobacillaceae	Lactobacillaceae		Lactobacillus	Unassigned	0.941126
otu_5694	0	4.49907e-07	Firmicutes	Bacilli	Lactobacillales	#FF6600	Lactobacillales	normal	1	0	Lactobacillaceae	Lactobacillaceae		Lactobacillus	Unassigned	0.999609
otu_5873	0	4.47716e-07	Firmicutes	Bacilli	Lactobacillales	#FF6600	Lactobacillales	normal	1	0	Lactobacillaceae	Lactobacillaceae		Lactobacillus	Unassigned	0.969131
otu_5315	0	4.46766e-07	Firmicutes	Bacilli	Lactobacillales	#FF6600	Lactobacillales	normal	1	0	Enterococcaceae	Enterococcaceae		Enterococcus	Unassigned	0.997398
otu_5724	0	4.41113e-07	Firmicutes	Bacilli	Lactobacillales	#FF6600	Lactobacillales	normal	1	0	Lactobacillaceae	Lactobacillaceae		Lactobacillus	Unassigned	0.998987
otu_5692	0	4.40705e-07	Firmicutes	Bacilli	Lactobacillales	#FF6600	Lactobacillales	normal	1	0	Lactobacillaceae	Lactobacillaceae		Lactobacillus	Unassigned	0.991906
otu_5556	0	4.40599e-07	Firmicutes	Bacilli	Bacillales	#FF6666	Bacillales	normal	1	0	Bacillaceae	Bacillaceae		Oceanobacillus	uncultured_bacterium	0.802994
otu_5562	0	4.40599e-07	Firmicutes	Bacilli	Lactobacillales	#FF6600	Lactobacillales	normal	1	0	Lactobacillaceae	Lactobacillaceae		Lactobacillus	Unassigned	0.992294
otu_5564	0	4.40599e-07	Firmicutes	Bacilli	Lactobacillales	#FF6600	Lactobacillales	normal	1	0	Unassigned	Unassigned		Unassigned	Unassigned	0.989679
otu_5728	0	4.28391e-07	Firmicutes	Bacilli	Lactobacillales	#FF6600	Lactobacillales	normal	1	0	Lactobacillaceae	Lactobacillaceae		Lactobacillus	Unassigned	0.991382
otu_5677	0	4.28321e-07	Firmicutes	Bacilli	Bacillales	#FF6666	Bacillales	normal	1	0	Bacillaceae	Bacillaceae		Bacillus	Unassigned	0.985969
otu_5676	0	4.28321e-07	Firmicutes	Bacilli	Lactobacillales	#FF6600	Lactobacillales	normal	1	0	Lactobacillaceae	Lactobacillaceae		Lactobacillus	Unassigned	0.983146
otu_5847	0	4.07321e-07	Firmicutes	Bacilli	Lactobacillales	#FF6600	Lactobacillales	normal	1	0	Lactobacillaceae	Lactobacillaceae		Lactobacillus	Unassigned	0.736342
otu_5848	0	4.07321e-07	Firmicutes	Bacilli	Lactobacillales	#FF6600	Lactobacillales	normal	1	0	Lactobacillaceae	Lactobacillaceae		Lactobacillus	Unassigned	0.941232
otu_5394	0	4.06549e-07	Firmicutes	Bacilli	Bacillales	#FF6666	Bacillales	normal	1	0	Bacillaceae	Bacillaceae		Bacillus	Unassigned	0.992777
otu_5406	0	4.06549e-07	Firmicutes	Bacilli	Lactobacillales	#FF6600	Lactobacillales	normal	1	0	Streptococcaceae	Streptococcaceae		Streptococcus	Unassigned	0.999998
otu_42	0	0.0033462	Firmicutes	Clostridia	Clostridiales	#0099CC	Clostridiales	normal	1	0	Clostridiaceae	Clostridiaceae		Clostridium_sensu_stricto_1	Unassigned	0.999357
otu_101	0	0.000752321	Firmicutes	Clostridia	Clostridiales	#0099CC	Clostridiales	normal	1	0	Clostridiaceae	Clostridiaceae		Clostridium_sensu_stricto_1	Unassigned	0.998404
otu_111	0	0.000555509	Firmicutes	Clostridia	Clostridiales	#0099CC	Clostridiales	normal	1	0	Clostridiaceae	Clostridiaceae		Clostridium_sensu_stricto_1	Unassigned	0.997992
otu_129	0	0.000413681	Firmicutes	Clostridia	Lachnospirales	#FF9900	Lachnospirales	normal	1	0	Lachnospiraceae	Lachnospiraceae		Cellulosilyticum	uncultured_bacterium	0.999613
otu_133	0	0.000384453	Firmicutes	Clostridia	Eubacteriales	#CC9933	Eubacteriales	normal	1	0	Eubacteriaceae	Eubacteriaceae		Eubacterium	Unassigned	0.99837
otu_176	0	0.000246204	Firmicutes	Clostridia	Clostridiales	#0099CC	Clostridiales	normal	1	0	Clostridiaceae	Clostridiaceae		Clostridium_sensu_stricto_1	Clostridium_baratii	0.791227
otu_175	0	0.000232548	Firmicutes	Clostridia	Clostridiales	#0099CC	Clostridiales	normal	1	0	Clostridiaceae	Clostridiaceae		Unassigned	Unassigned	1
otu_192	0	0.000204783	Firmicutes	Clostridia	Peptostreptococcales-Tissierellales	#33CC33	Peptostreptococcales-Tissierellales	normal	1	0	Peptostreptococcaceae	Peptostreptococcaceae		Terrisporobacter	Unassigned	0.983389
otu_240	0	0.000108745	Firmicutes	Clostridia	Clostridiales	#0099CC	Clostridiales	normal	1	0	Clostridiaceae	Clostridiaceae		Clostridium_sensu_stricto_1	Unassigned	0.999173
otu_258	0	9.56809e-05	Firmicutes	Clostridia	Lachnospirales	#FF9900	Lachnospirales	normal	1	0	Lachnospiraceae	Lachnospiraceae		Unassigned	Unassigned	0.999934
otu_276	0	7.19036e-05	Firmicutes	Clostridia	Lachnospirales	#FF9900	Lachnospirales	normal	1	0	Lachnospiraceae	Lachnospiraceae		[Ruminococcus]_gnavus_group	Unassigned	0.990015
otu_288	0	7.18435e-05	Firmicutes	Clostridia	Clostridiales	#0099CC	Clostridiales	normal	1	0	Clostridiaceae	Clostridiaceae		Candidatus_Arthromitus	uncultured_bacterium	0.791033
otu_291	0	6.63085e-05	Firmicutes	Clostridia	Lachnospirales	#FF9900	Lachnospirales	normal	1	0	Lachnospiraceae	Lachnospiraceae		Lachnospiraceae_NK4A136_group	Unassigned	0.764165
otu_303	0	6.32437e-05	Firmicutes	Clostridia	Clostridiales	#0099CC	Clostridiales	normal	1	0	Clostridiaceae	Clostridiaceae		Clostridium_sensu_stricto_2	Clostridium_frigidicarnis	0.982186
otu_290	0	5.80824e-05	Firmicutes	Clostridia	Peptostreptococcales-Tissierellales	#33CC33	Peptostreptococcales-Tissierellales	normal	1	0	Peptostreptococcales-Tissierellales	Peptostreptococcales-Tissierellales		Anaerococcus	uncultured_bacterium	0.774279
otu_313	0	5.46771e-05	Firmicutes	Clostridia	Clostridiales	#0099CC	Clostridiales	normal	1	0	Clostridiaceae	Clostridiaceae		Clostridium_sensu_stricto_1	Unassigned	0.987638
otu_305	0	5.45903e-05	Firmicutes	Clostridia	Clostridiales	#0099CC	Clostridiales	normal	1	0	Clostridiaceae	Clostridiaceae		Candidatus_Arthromitus	Unassigned	1
otu_327	0	5.04488e-05	Firmicutes	Clostridia	Peptostreptococcales-Tissierellales	#33CC33	Peptostreptococcales-Tissierellales	normal	1	0	Peptostreptococcaceae	Peptostreptococcaceae		Romboutsia	Unassigned	0.908214
otu_322	0	4.48755e-05	Firmicutes	Clostridia	Clostridiales	#0099CC	Clostridiales	normal	1	0	Clostridiaceae	Clostridiaceae		Clostridium_sensu_stricto_1	Unassigned	0.997316
otu_344	0	4.37831e-05	Firmicutes	Clostridia	Clostridiales	#0099CC	Clostridiales	normal	1	0	Clostridiaceae	Clostridiaceae		Clostridium_sensu_stricto_1	Unassigned	0.996037
otu_353	0	3.99411e-05	Firmicutes	Clostridia	Clostridiales	#0099CC	Clostridiales	normal	1	0	Clostridiaceae	Clostridiaceae		Clostridium_sensu_stricto_1	Unassigned	0.994264
otu_368	0	3.80746e-05	Firmicutes	Clostridia	Lachnospirales	#FF9900	Lachnospirales	normal	1	0	Lachnospiraceae	Lachnospiraceae		Anaerosporobacter	Anaerosporobacter_mobilis	0.70544
otu_362	0	3.7825e-05	Firmicutes	Clostridia	Clostridiales	#0099CC	Clostridiales	normal	1	0	Clostridiaceae	Clostridiaceae		Clostridium_sensu_stricto_1	Unassigned	0.997693
otu_374	0	3.54038e-05	Firmicutes	Clostridia	Peptococcales	#336699	Peptococcales	normal	1	0	Peptococcaceae	Peptococcaceae		Peptococcus	Peptococcus_simiae	0.835688
otu_370	0	3.36131e-05	Firmicutes	Clostridia	Peptostreptococcales-Tissierellales	#33CC33	Peptostreptococcales-Tissierellales	normal	1	0	Peptostreptococcales-Tissierellales	Peptostreptococcales-Tissierellales		Peptoniphilus	Unassigned	0.999974
otu_391	0	3.2406e-05	Firmicutes	Clostridia	Clostridiales	#0099CC	Clostridiales	normal	1	0	Clostridiaceae	Clostridiaceae		Clostridium_sensu_stricto_1	Unassigned	0.995981
otu_386	0	3.16185e-05	Firmicutes	Clostridia	Peptostreptococcales-Tissierellales	#33CC33	Peptostreptococcales-Tissierellales	normal	1	0	Peptostreptococcaceae	Peptostreptococcaceae		Peptostreptococcus	Unassigned	1
otu_413	0	3.13467e-05	Firmicutes	Clostridia	Clostridiales	#0099CC	Clostridiales	normal	1	0	Clostridiaceae	Clostridiaceae		Clostridium_sensu_stricto_1	Unassigned	0.999029
otu_387	0	3.11737e-05	Firmicutes	Clostridia	Peptostreptococcales-Tissierellales	#33CC33	Peptostreptococcales-Tissierellales	normal	1	0	Peptostreptococcaceae	Peptostreptococcaceae		Clostridioides	Unassigned	0.99996
otu_426	0	2.91809e-05	Firmicutes	Clostridia	Clostridiales	#0099CC	Clostridiales	normal	1	0	Clostridiaceae	Clostridiaceae		Clostridium_sensu_stricto_1	Unassigned	0.999421
otu_412	0	2.85396e-05	Firmicutes	Clostridia	Peptostreptococcales-Tissierellales	#33CC33	Peptostreptococcales-Tissierellales	normal	1	0	Peptostreptococcales-Tissierellales	Peptostreptococcales-Tissierellales		Peptoniphilus	Peptoniphilus_urinimassiliensis	0.807693
otu_494	0	2.28017e-05	Firmicutes	Clostridia	Peptostreptococcales-Tissierellales	#33CC33	Peptostreptococcales-Tissierellales	normal	1	0	Peptostreptococcaceae	Peptostreptococcaceae		Terrisporobacter	Unassigned	0.851846
otu_452	0	2.26357e-05	Firmicutes	Clostridia	Clostridiales	#0099CC	Clostridiales	normal	1	0	Clostridiaceae	Clostridiaceae		Unassigned	Unassigned	1
otu_472	0	2.06431e-05	Firmicutes	Clostridia	Peptostreptococcales-Tissierellales	#33CC33	Peptostreptococcales-Tissierellales	normal	1	0	Peptostreptococcales-Tissierellales	Peptostreptococcales-Tissierellales		Finegoldia	uncultured_bacterium	0.704407
otu_456	0	2.02004e-05	Firmicutes	Clostridia	Oscillospirales	#009966	Oscillospirales	normal	1	0	Ruminococcaceae	Ruminococcaceae		Faecalibacterium	Unassigned	0.999624
otu_466	0	2.00154e-05	Firmicutes	Clostridia	Peptostreptococcales-Tissierellales	#33CC33	Peptostreptococcales-Tissierellales	normal	1	0	Peptostreptococcales-Tissierellales	Peptostreptococcales-Tissierellales		Anaerococcus	Unassigned	1
otu_524	0	1.97624e-05	Firmicutes	Clostridia	Clostridia_UCG-014	#99CCCC	Clostridia	normal	1	0	Clostridia_UCG-014	Clostridia_UCG-014		Clostridia_UCG-014	Unassigned	0.999998
otu_519	0	1.85278e-05	Firmicutes	Clostridia	Lachnospirales	#FF9900	Lachnospirales	normal	1	0	Lachnospiraceae	Lachnospiraceae		Unassigned	Unassigned	0.999972
otu_539	0	1.69681e-05	Firmicutes	Clostridia	Peptostreptococcales-Tissierellales	#33CC33	Peptostreptococcales-Tissierellales	normal	1	0	Peptostreptococcaceae	Peptostreptococcaceae		Romboutsia	Unassigned	0.911722
otu_553	0	1.60534e-05	Firmicutes	Clostridia	Clostridiales	#0099CC	Clostridiales	normal	1	0	Clostridiaceae	Clostridiaceae		Clostridium_sensu_stricto_1	human_gut	0.812565
otu_533	0	1.5101e-05	Firmicutes	Clostridia	Peptostreptococcales-Tissierellales	#33CC33	Peptostreptococcales-Tissierellales	normal	1	0	Peptostreptococcaceae	Peptostreptococcaceae		Terrisporobacter	Unassigned	0.973502
otu_621	0	1.50285e-05	Firmicutes	Clostridia	Lachnospirales	#FF9900	Lachnospirales	normal	1	0	Lachnospiraceae	Lachnospiraceae		Lachnospiraceae_XPB1014_group	uncultured_bacterium	0.968449
otu_561	0	1.42912e-05	Firmicutes	Clostridia	Peptostreptococcales-Tissierellales	#33CC33	Peptostreptococcales-Tissierellales	normal	1	0	Peptostreptococcales-Tissierellales	Peptostreptococcales-Tissierellales		Peptoniphilus	Unassigned	1
otu_602	0	1.42212e-05	Firmicutes	Clostridia	Lachnospirales	#FF9900	Lachnospirales	normal	1	0	Lachnospiraceae	Lachnospiraceae		Blautia	Unassigned	0.999814
otu_600	0	1.28345e-05	Firmicutes	Clostridia	Lachnospirales	#FF9900	Lachnospirales	normal	1	0	Lachnospiraceae	Lachnospiraceae		Unassigned	Unassigned	0.999953
otu_601	0	1.26734e-05	Firmicutes	Clostridia	Lachnospirales	#FF9900	Lachnospirales	normal	1	0	Lachnospiraceae	Lachnospiraceae		Roseburia	Unassigned	0.97007
otu_595	0	1.2282e-05	Firmicutes	Clostridia	Lachnospirales	#FF9900	Lachnospirales	normal	1	0	Lachnospiraceae	Lachnospiraceae		Agathobacter	Unassigned	0.9562
otu_648	0	1.21346e-05	Firmicutes	Clostridia	Clostridiales	#0099CC	Clostridiales	normal	1	0	Clostridiaceae	Clostridiaceae		Clostridium_sensu_stricto_1	Unassigned	0.996911
otu_634	0	1.17119e-05	Firmicutes	Clostridia	Lachnospirales	#FF9900	Lachnospirales	normal	1	0	Lachnospiraceae	Lachnospiraceae		Blautia	Blautia_sp.	0.828208
otu_685	0	1.15676e-05	Firmicutes	Clostridia	Clostridiales	#0099CC	Clostridiales	normal	1	0	Clostridiaceae	Clostridiaceae		Clostridium_sensu_stricto_1	Unassigned	0.999384
otu_608	0	1.15105e-05	Firmicutes	Clostridia	Lachnospirales	#FF9900	Lachnospirales	normal	1	0	Lachnospiraceae	Lachnospiraceae		Blautia	Unassigned	0.992671
otu_713	0	1.11523e-05	Firmicutes	Clostridia	Clostridiales	#0099CC	Clostridiales	normal	1	0	Clostridiaceae	Clostridiaceae		Clostridium_sensu_stricto_1	Unassigned	0.998272
otu_657	0	1.11314e-05	Firmicutes	Clostridia	Peptostreptococcales-Tissierellales	#33CC33	Peptostreptococcales-Tissierellales	normal	1	0	Peptostreptococcales-Tissierellales	Peptostreptococcales-Tissierellales		Peptoniphilus	Peptoniphilaceae_bacterium	0.868866
otu_715	0	1.10308e-05	Firmicutes	Clostridia	Oscillospirales	#009966	Oscillospirales	normal	1	0	Oscillospiraceae	Oscillospiraceae		Unassigned	Unassigned	0.997802
otu_748	0	1.05551e-05	Firmicutes	Clostridia	Lachnospirales	#FF9900	Lachnospirales	normal	1	0	Lachnospiraceae	Lachnospiraceae		[Ruminococcus]_torques_group	uncultured_bacterium	0.711537
otu_674	0	1.0484e-05	Firmicutes	Clostridia	Peptostreptococcales-Tissierellales	#33CC33	Peptostreptococcales-Tissierellales	normal	1	0	Peptostreptococcales-Tissierellales	Peptostreptococcales-Tissierellales		Anaerococcus	uncultured_bacterium	0.725276
otu_788	0	9.82531e-06	Firmicutes	Clostridia	Lachnospirales	#FF9900	Lachnospirales	normal	1	0	Lachnospiraceae	Lachnospiraceae		Unassigned	Unassigned	0.999573
otu_827	0	9.78189e-06	Firmicutes	Clostridia	Christensenellales	#FFCC99	Christensenellales	normal	1	0	Christensenellaceae	Christensenellaceae		Christensenellaceae_R-7_group	uncultured_spirochete	0.981876
otu_794	0	9.60917e-06	Firmicutes	Clostridia	Oscillospirales	#009966	Oscillospirales	normal	1	0	Oscillospiraceae	Oscillospiraceae		uncultured	Unassigned	0.988769
otu_842	0	9.58816e-06	Firmicutes	Clostridia	Oscillospirales	#009966	Oscillospirales	normal	1	0	Oscillospiraceae	Oscillospiraceae		Unassigned	Unassigned	0.985513
otu_735	0	9.57653e-06	Firmicutes	Clostridia	Lachnospirales	#FF9900	Lachnospirales	normal	1	0	Lachnospiraceae	Lachnospiraceae		[Ruminococcus]_gnavus_group	Unassigned	0.988332
otu_811	0	9.43109e-06	Firmicutes	Clostridia	Oscillospirales	#009966	Oscillospirales	normal	1	0	Oscillospiraceae	Oscillospiraceae		uncultured	Unassigned	0.780884
otu_825	0	9.20383e-06	Firmicutes	Clostridia	Lachnospirales	#FF9900	Lachnospirales	normal	1	0	Lachnospiraceae	Lachnospiraceae		Lachnospiraceae_NK4A136_group	Lachnospiraceae_bacterium	0.821122
otu_836	0	9.09021e-06	Firmicutes	Clostridia	Lachnospirales	#FF9900	Lachnospirales	normal	1	0	Lachnospiraceae	Lachnospiraceae		Lachnospiraceae_NK4A136_group	Lachnospiraceae_bacterium	0.79234
otu_766	0	8.98417e-06	Firmicutes	Clostridia	Oscillospirales	#009966	Oscillospirales	normal	1	0	Ruminococcaceae	Ruminococcaceae		Anaerotruncus	Unassigned	0.999854
otu_843	0	8.84153e-06	Firmicutes	Clostridia	Oscillospirales	#009966	Oscillospirales	normal	1	0	Oscillospiraceae	Oscillospiraceae		Oscillibacter	unidentified	0.750062
otu_923	0	8.54115e-06	Firmicutes	Clostridia	Oscillospirales	#009966	Oscillospirales	normal	1	0	Oscillospiraceae	Oscillospiraceae		NK4A214_group	Unassigned	0.996321
otu_902	0	8.43336e-06	Firmicutes	Clostridia	Clostridiales	#0099CC	Clostridiales	normal	1	0	Clostridiaceae	Clostridiaceae		Clostridium_sensu_stricto_1	Unassigned	0.999399
otu_941	0	8.08532e-06	Firmicutes	Clostridia	Clostridia_UCG-014	#99CCCC	Clostridia	normal	1	0	Clostridia_UCG-014	Clostridia_UCG-014		Clostridia_UCG-014	Unassigned	0.999999
otu_787	0	8.0119e-06	Firmicutes	Clostridia	Oscillospirales	#009966	Oscillospirales	normal	1	0	Ruminococcaceae	Ruminococcaceae		Subdoligranulum	Unassigned	0.999841
otu_801	0	7.76939e-06	Firmicutes	Clostridia	Lachnospirales	#FF9900	Lachnospirales	normal	1	0	Lachnospiraceae	Lachnospiraceae		Lachnoclostridium	Unassigned	0.923625
otu_833	0	7.75904e-06	Firmicutes	Clostridia	Lachnospirales	#FF9900	Lachnospirales	normal	1	0	Lachnospiraceae	Lachnospiraceae		[Ruminococcus]_torques_group	Unassigned	0.975485
otu_851	0	7.45603e-06	Firmicutes	Clostridia	Clostridiales	#0099CC	Clostridiales	normal	1	0	Clostridiaceae	Clostridiaceae		Clostridium_sensu_stricto_13	Unassigned	0.999926
otu_850	0	7.45251e-06	Firmicutes	Clostridia	Oscillospirales	#009966	Oscillospirales	normal	1	0	Ruminococcaceae	Ruminococcaceae		Faecalibacterium	Unassigned	0.999878
otu_921	0	7.4207e-06	Firmicutes	Clostridia	Clostridiales	#0099CC	Clostridiales	normal	1	0	Clostridiaceae	Clostridiaceae		Clostridium_sensu_stricto_1	Unassigned	0.998642
otu_964	0	7.18599e-06	Firmicutes	Clostridia	Oscillospirales	#009966	Oscillospirales	normal	1	0	Oscillospiraceae	Oscillospiraceae		uncultured	Unassigned	0.959692
otu_883	0	7.10835e-06	Firmicutes	Clostridia	Lachnospirales	#FF9900	Lachnospirales	normal	1	0	Lachnospiraceae	Lachnospiraceae		Blautia	Unassigned	0.893745
otu_1006	0	6.81765e-06	Firmicutes	Clostridia	Oscillospirales	#009966	Oscillospirales	normal	1	0	Oscillospiraceae	Oscillospiraceae		uncultured	Unassigned	0.786002
otu_909	0	6.75925e-06	Firmicutes	Clostridia	Lachnospirales	#FF9900	Lachnospirales	normal	1	0	Lachnospiraceae	Lachnospiraceae		Unassigned	Unassigned	0.999993
otu_1090	0	6.65761e-06	Firmicutes	Clostridia	Lachnospirales	#FF9900	Lachnospirales	normal	1	0	Lachnospiraceae	Lachnospiraceae		Lachnospiraceae_AC2044_group	Unassigned	0.868371
otu_1018	0	6.3916e-06	Firmicutes	Clostridia	Lachnospirales	#FF9900	Lachnospirales	normal	1	0	Lachnospiraceae	Lachnospiraceae		Unassigned	Unassigned	0.999953
otu_949	0	6.30896e-06	Firmicutes	Clostridia	Peptostreptococcales-Tissierellales	#33CC33	Peptostreptococcales-Tissierellales	normal	1	0	Peptostreptococcales-Tissierellales	Peptostreptococcales-Tissierellales		Fenollaria	Unassigned	1
otu_968	0	6.25391e-06	Firmicutes	Clostridia	Peptostreptococcales-Tissierellales	#33CC33	Peptostreptococcales-Tissierellales	normal	1	0	Peptostreptococcaceae	Peptostreptococcaceae		Peptostreptococcus	Peptostreptococcus_anaerobius	0.840562
otu_926	0	6.23646e-06	Firmicutes	Clostridia	Oscillospirales	#009966	Oscillospirales	normal	1	0	Ruminococcaceae	Ruminococcaceae		Faecalibacterium	Unassigned	0.999846
otu_947	0	6.19729e-06	Firmicutes	Clostridia	Peptostreptococcales-Tissierellales	#33CC33	Peptostreptococcales-Tissierellales	normal	1	0	Peptostreptococcales-Tissierellales	Peptostreptococcales-Tissierellales		Anaerococcus	Unassigned	1
otu_973	0	6.10206e-06	Firmicutes	Clostridia	Clostridiales	#0099CC	Clostridiales	normal	1	0	Clostridiaceae	Clostridiaceae		Clostridium_sensu_stricto_1	Unassigned	0.993817
otu_1168	0	6.09653e-06	Firmicutes	Clostridia	Clostridia_UCG-014	#99CCCC	Clostridia	normal	1	0	Clostridia_UCG-014	Clostridia_UCG-014		Clostridia_UCG-014	Unassigned	1
otu_1196	0	5.99634e-06	Firmicutes	Clostridia	Oscillospirales	#009966	Oscillospirales	normal	1	0	Oscillospiraceae	Oscillospiraceae		UCG-005	Unassigned	0.898355
otu_1157	0	5.76226e-06	Firmicutes	Clostridia	Peptostreptococcales-Tissierellales	#33CC33	Peptostreptococcales-Tissierellales	normal	1	0	Peptostreptococcaceae	Peptostreptococcaceae		Sporacetigenium	Unassigned	0.998629
otu_1124	0	5.75949e-06	Firmicutes	Clostridia	Oscillospirales	#009966	Oscillospirales	normal	1	0	UCG-010	UCG-010		UCG-010	unidentified	0.999998
otu_1119	0	5.65533e-06	Firmicutes	Clostridia	Oscillospirales	#009966	Oscillospirales	normal	1	0	Oscillospiraceae	Oscillospiraceae		Oscillibacter	uncultured_bacterium	0.769382
otu_1134	0	5.59098e-06	Firmicutes	Clostridia	Lachnospirales	#FF9900	Lachnospirales	normal	1	0	Lachnospiraceae	Lachnospiraceae		Unassigned	Unassigned	0.999971
otu_1175	0	5.56775e-06	Firmicutes	Clostridia	Oscillospirales	#009966	Oscillospirales	normal	1	0	Ruminococcaceae	Ruminococcaceae		Ruminococcus	unidentified	0.975923
otu_1242	0	5.16039e-06	Firmicutes	Clostridia	Oscillospirales	#009966	Oscillospirales	normal	1	0	Oscillospiraceae	Oscillospiraceae		Colidextribacter	Unassigned	0.84373
otu_1263	0	5.11067e-06	Firmicutes	Clostridia	Oscillospirales	#009966	Oscillospirales	normal	1	0	Oscillospiraceae	Oscillospiraceae		Colidextribacter	Unassigned	0.814896
otu_1238	0	5.09049e-06	Firmicutes	Clostridia	Lachnospirales	#FF9900	Lachnospirales	normal	1	0	Lachnospiraceae	Lachnospiraceae		Unassigned	Unassigned	0.9999
otu_1220	0	5.06616e-06	Firmicutes	Clostridia	Lachnospirales	#FF9900	Lachnospirales	normal	1	0	Lachnospiraceae	Lachnospiraceae		GCA-900066575	uncultured_bacterium	0.797956
otu_1214	0	4.8265e-06	Firmicutes	Clostridia	Peptococcales	#336699	Peptococcales	normal	1	0	Peptococcaceae	Peptococcaceae		Peptococcus	Peptococcus_simiae	0.809668
otu_1141	0	4.81086e-06	Firmicutes	Clostridia	Peptostreptococcales-Tissierellales	#33CC33	Peptostreptococcales-Tissierellales	normal	1	0	Peptostreptococcales-Tissierellales	Peptostreptococcales-Tissierellales		Finegoldia	Unassigned	0.784062
otu_1260	0	4.77514e-06	Firmicutes	Clostridia	Clostridiales	#0099CC	Clostridiales	normal	1	0	Clostridiaceae	Clostridiaceae		Clostridium_sensu_stricto_1	Unassigned	0.99679
otu_1312	0	4.77236e-06	Firmicutes	Clostridia	Lachnospirales	#FF9900	Lachnospirales	normal	1	0	Lachnospiraceae	Lachnospiraceae		Lachnospiraceae_NK4A136_group	Unassigned	0.969873
otu_1264	0	4.63163e-06	Firmicutes	Clostridia	Oscillospirales	#009966	Oscillospirales	normal	1	0	Oscillospiraceae	Oscillospiraceae		Unassigned	Unassigned	0.999029
otu_1354	0	4.58098e-06	Firmicutes	Clostridia	Oscillospirales	#009966	Oscillospirales	normal	1	0	Oscillospiraceae	Oscillospiraceae		Unassigned	Unassigned	0.999827
otu_1416	0	4.54861e-06	Firmicutes	Clostridia	Oscillospirales	#009966	Oscillospirales	normal	1	0	Oscillospiraceae	Oscillospiraceae		UCG-002	uncultured_bacterium	0.769484
otu_1324	0	4.51495e-06	Firmicutes	Clostridia	Clostridiales	#0099CC	Clostridiales	normal	1	0	Clostridiaceae	Clostridiaceae		Clostridium_sensu_stricto_1	Unassigned	0.989685
otu_1327	0	4.47922e-06	Firmicutes	Clostridia	Peptococcales	#336699	Peptococcales	normal	1	0	Peptococcaceae	Peptococcaceae		uncultured	Unassigned	0.999914
otu_1375	0	4.43148e-06	Firmicutes	Clostridia	Oscillospirales	#009966	Oscillospirales	normal	1	0	Oscillospiraceae	Oscillospiraceae		Colidextribacter	Unassigned	0.722625
otu_1374	0	4.37436e-06	Firmicutes	Clostridia	Lachnospirales	#FF9900	Lachnospirales	normal	1	0	Lachnospiraceae	Lachnospiraceae		Unassigned	Unassigned	0.979858
otu_1371	0	4.34551e-06	Firmicutes	Clostridia	Lachnospirales	#FF9900	Lachnospirales	normal	1	0	Lachnospiraceae	Lachnospiraceae		Unassigned	Unassigned	0.999969
otu_1486	0	4.15788e-06	Firmicutes	Clostridia	Peptostreptococcales-Tissierellales	#33CC33	Peptostreptococcales-Tissierellales	normal	1	0	Peptostreptococcaceae	Peptostreptococcaceae		Terrisporobacter	Unassigned	0.974289
otu_1420	0	4.08681e-06	Firmicutes	Clostridia	Lachnospirales	#FF9900	Lachnospirales	normal	1	0	Lachnospiraceae	Lachnospiraceae		Unassigned	Unassigned	0.999927
otu_1438	0	4.02218e-06	Firmicutes	Clostridia	Oscillospirales	#009966	Oscillospirales	normal	1	0	Oscillospiraceae	Oscillospiraceae		Colidextribacter	Unassigned	0.821275
otu_1442	0	3.97635e-06	Firmicutes	Clostridia	Oscillospirales	#009966	Oscillospirales	normal	1	0	Oscillospiraceae	Oscillospiraceae		Unassigned	Unassigned	0.999958
otu_1343	0	3.96034e-06	Firmicutes	Clostridia	Oscillospirales	#009966	Oscillospirales	normal	1	0	Ruminococcaceae	Ruminococcaceae		Faecalibacterium	Unassigned	0.999932
otu_1490	0	3.86334e-06	Firmicutes	Clostridia	Lachnospirales	#FF9900	Lachnospirales	normal	1	0	Lachnospiraceae	Lachnospiraceae		Lachnospiraceae_UCG-006	uncultured_bacterium	0.92237
otu_1489	0	3.82208e-06	Firmicutes	Clostridia	Clostridia_UCG-014	#99CCCC	Clostridia	normal	1	0	Clostridia_UCG-014	Clostridia_UCG-014		Clostridia_UCG-014	Unassigned	0.999996
otu_1319	0	3.81138e-06	Firmicutes	Clostridia	Lachnospirales	#FF9900	Lachnospirales	normal	1	0	Lachnospiraceae	Lachnospiraceae		Fusicatenibacter	Unassigned	0.995695
otu_1635	0	3.77712e-06	Firmicutes	Clostridia	Oscillospirales	#009966	Oscillospirales	normal	1	0	Oscillospiraceae	Oscillospiraceae		UCG-002	uncultured_bacterium	0.752536
otu_1602	0	3.68197e-06	Firmicutes	Clostridia	Oscillospirales	#009966	Oscillospirales	normal	1	0	Oscillospiraceae	Oscillospiraceae		NK4A214_group	Unassigned	0.999667
otu_1544	0	3.63608e-06	Firmicutes	Clostridia	Clostridia_UCG-014	#99CCCC	Clostridia	normal	1	0	Clostridia_UCG-014	Clostridia_UCG-014		Clostridia_UCG-014	uncultured_bacterium	0.763222
otu_1543	0	3.63608e-06	Firmicutes	Clostridia	Oscillospirales	#009966	Oscillospirales	normal	1	0	Oscillospiraceae	Oscillospiraceae		uncultured	uncultured_bacterium	0.735106
otu_1526	0	3.47283e-06	Firmicutes	Clostridia	Lachnospirales	#FF9900	Lachnospirales	normal	1	0	Lachnospiraceae	Lachnospiraceae		Catonella	Unassigned	0.999993
otu_1644	0	3.2952e-06	Firmicutes	Clostridia	Lachnospirales	#FF9900	Lachnospirales	normal	1	0	Lachnospiraceae	Lachnospiraceae		Unassigned	Unassigned	0.999869
otu_1632	0	3.27874e-06	Firmicutes	Clostridia	Lachnospirales	#FF9900	Lachnospirales	normal	1	0	Lachnospiraceae	Lachnospiraceae		Lachnospiraceae_NK4B4_group	uncultured_bacterium	0.832483
otu_1503	0	3.23846e-06	Firmicutes	Clostridia	Clostridiales	#0099CC	Clostridiales	normal	1	0	Clostridiaceae	Clostridiaceae		Clostridium_sensu_stricto_1	Unassigned	0.997915
otu_1463	0	3.19916e-06	Firmicutes	Clostridia	Lachnospirales	#FF9900	Lachnospirales	normal	1	0	Lachnospiraceae	Lachnospiraceae		[Eubacterium]_hallii_group	Unassigned	0.999832
otu_1676	0	3.18973e-06	Firmicutes	Clostridia	Lachnospirales	#FF9900	Lachnospirales	normal	1	0	Lachnospiraceae	Lachnospiraceae		Tuzzerella	uncultured_bacterium	0.81637
otu_1535	0	3.15927e-06	Firmicutes	Clostridia	Lachnospirales	#FF9900	Lachnospirales	normal	1	0	Lachnospiraceae	Lachnospiraceae		Blautia	Unassigned	0.991793
otu_1607	0	3.08567e-06	Firmicutes	Clostridia	Oscillospirales	#009966	Oscillospirales	normal	1	0	Oscillospiraceae	Oscillospiraceae		Colidextribacter	Unassigned	0.802246
otu_1771	0	3.08427e-06	Firmicutes	Clostridia	Clostridiales	#0099CC	Clostridiales	normal	1	0	Clostridiaceae	Clostridiaceae		Clostridium_sensu_stricto_9	Unassigned	0.844451
otu_1729	0	3.06794e-06	Firmicutes	Clostridia	Oscillospirales	#009966	Oscillospirales	normal	1	0	Ruminococcaceae	Ruminococcaceae		UBA1819	uncultured_bacterium	0.998636
otu_1730	0	3.03486e-06	Firmicutes	Clostridia	Lachnospirales	#FF9900	Lachnospirales	normal	1	0	Lachnospiraceae	Lachnospiraceae		uncultured	Unassigned	0.782168
otu_1540	0	2.92495e-06	Firmicutes	Clostridia	Lachnospirales	#FF9900	Lachnospirales	normal	1	0	Lachnospiraceae	Lachnospiraceae		Anaerostipes	Unassigned	0.999525
otu_1780	0	2.92258e-06	Firmicutes	Clostridia	Lachnospirales	#FF9900	Lachnospirales	normal	1	0	Lachnospiraceae	Lachnospiraceae		Lachnospiraceae_NK4A136_group	Unassigned	0.800133
otu_1621	0	2.85533e-06	Firmicutes	Clostridia	Peptostreptococcales-Tissierellales	#33CC33	Peptostreptococcales-Tissierellales	normal	1	0	Peptostreptococcales-Tissierellales	Peptostreptococcales-Tissierellales		Peptoniphilus	Unassigned	1
otu_1905	0	2.76788e-06	Firmicutes	Clostridia	Oscillospirales	#009966	Oscillospirales	normal	1	0	[Eubacterium]_coprostanoligenes_group	[Eubacterium]_coprostanoligenes_group		[Eubacterium]_coprostanoligenes_group	human_gut	0.831188
otu_1856	0	2.68228e-06	Firmicutes	Clostridia	Peptostreptococcales-Tissierellales	#33CC33	Peptostreptococcales-Tissierellales	normal	1	0	Peptostreptococcaceae	Peptostreptococcaceae		Filifactor	Filifactor_alocis	0.891595
otu_1912	0	2.64193e-06	Firmicutes	Clostridia	Lachnospirales	#FF9900	Lachnospirales	normal	1	0	Lachnospiraceae	Lachnospiraceae		Lachnospiraceae_UCG-006	uncultured_bacterium	0.932806
otu_1748	0	2.54898e-06	Firmicutes	Clostridia	Lachnospirales	#FF9900	Lachnospirales	normal	1	0	Lachnospiraceae	Lachnospiraceae		Roseburia	Unassigned	0.759215
otu_1712	0	2.54104e-06	Firmicutes	Clostridia	Peptostreptococcales-Tissierellales	#33CC33	Peptostreptococcales-Tissierellales	normal	1	0	Peptostreptococcaceae	Peptostreptococcaceae		Clostridioides	Unassigned	0.999941
otu_1747	0	2.53517e-06	Firmicutes	Clostridia	Peptostreptococcales-Tissierellales	#33CC33	Peptostreptococcales-Tissierellales	normal	1	0	Peptostreptococcales-Tissierellales	Peptostreptococcales-Tissierellales		Peptoniphilus	Peptoniphilus_lacrimalis	0.997391
otu_1820	0	2.52278e-06	Firmicutes	Clostridia	Clostridiales	#0099CC	Clostridiales	normal	1	0	Clostridiaceae	Clostridiaceae		Clostridium_sensu_stricto_1	Unassigned	0.999243
otu_1977	0	2.5047e-06	Firmicutes	Clostridia	Clostridia_UCG-014	#99CCCC	Clostridia	normal	1	0	Clostridia_UCG-014	Clostridia_UCG-014		Clostridia_UCG-014	Unassigned	0.999997
otu_1981	0	2.49981e-06	Firmicutes	Clostridia	Clostridia_UCG-014	#99CCCC	Clostridia	normal	1	0	Clostridia_UCG-014	Clostridia_UCG-014		Clostridia_UCG-014	uncultured_bacterium	0.777017
otu_1691	0	2.47857e-06	Firmicutes	Clostridia	Peptostreptococcales-Tissierellales	#33CC33	Peptostreptococcales-Tissierellales	normal	1	0	Peptostreptococcaceae	Peptostreptococcaceae		Terrisporobacter	Unassigned	0.969675
otu_1966	0	2.47143e-06	Firmicutes	Clostridia	Clostridia_vadinBB60_group	#99CCCC	Clostridia	normal	1	0	Clostridia_vadinBB60_group	Clostridia_vadinBB60_group		Clostridia_vadinBB60_group	Unassigned	0.964357
otu_1979	0	2.42999e-06	Firmicutes	Clostridia	Lachnospirales	#FF9900	Lachnospirales	normal	1	0	Lachnospiraceae	Lachnospiraceae		Unassigned	Unassigned	0.999767
otu_2099	0	2.42645e-06	Firmicutes	Clostridia	Oscillospirales	#009966	Oscillospirales	normal	1	0	Oscillospiraceae	Oscillospiraceae		uncultured	Clostridium_sp.	0.710331
otu_1807	0	2.40805e-06	Firmicutes	Clostridia	Peptostreptococcales-Tissierellales	#33CC33	Peptostreptococcales-Tissierellales	normal	1	0	Anaerovoracaceae	Anaerovoracaceae		Family_XIII_UCG-001	uncultured_bacterium	0.905003
otu_1978	0	2.40555e-06	Firmicutes	Clostridia	Clostridia_UCG-014	#99CCCC	Clostridia	normal	1	0	Clostridia_UCG-014	Clostridia_UCG-014		Clostridia_UCG-014	Unassigned	0.999997
otu_2037	0	2.38618e-06	Firmicutes	Clostridia	Oscillospirales	#009966	Oscillospirales	normal	1	0	[Eubacterium]_coprostanoligenes_group	[Eubacterium]_coprostanoligenes_group		[Eubacterium]_coprostanoligenes_group	Unassigned	0.999982
otu_1776	0	2.37652e-06	Firmicutes	Clostridia	Lachnospirales	#FF9900	Lachnospirales	normal	1	0	Lachnospiraceae	Lachnospiraceae		Anaerostipes	Unassigned	0.999159
otu_1773	0	2.37652e-06	Firmicutes	Clostridia	Lachnospirales	#FF9900	Lachnospirales	normal	1	0	Lachnospiraceae	Lachnospiraceae		Sellimonas	uncultured_bacterium	0.781923
otu_2101	0	2.31172e-06	Firmicutes	Clostridia	Lachnospirales	#FF9900	Lachnospirales	normal	1	0	Lachnospiraceae	Lachnospiraceae		Unassigned	Unassigned	0.99999
otu_1833	0	2.28511e-06	Firmicutes	Clostridia	Lachnospirales	#FF9900	Lachnospirales	normal	1	0	Lachnospiraceae	Lachnospiraceae		Unassigned	Unassigned	0.999992
otu_2281	0	2.28431e-06	Firmicutes	Clostridia	Oscillospirales	#009966	Oscillospirales	normal	1	0	Oscillospiraceae	Oscillospiraceae		Unassigned	Unassigned	0.998624
otu_1975	0	2.27329e-06	Firmicutes	Clostridia	Oscillospirales	#009966	Oscillospirales	normal	1	0	Oscillospiraceae	Oscillospiraceae		uncultured	Unassigned	0.994246
otu_2115	0	2.27255e-06	Firmicutes	Clostridia	Clostridia_UCG-014	#99CCCC	Clostridia	normal	1	0	Clostridia_UCG-014	Clostridia_UCG-014		Clostridia_UCG-014	unidentified	0.89765
otu_2183	0	2.1947e-06	Firmicutes	Clostridia	Lachnospirales	#FF9900	Lachnospirales	normal	1	0	Lachnospiraceae	Lachnospiraceae		GCA-900066575	uncultured_bacterium	0.916999
otu_2195	0	2.15892e-06	Firmicutes	Clostridia	Clostridia_UCG-014	#99CCCC	Clostridia	normal	1	0	Clostridia_UCG-014	Clostridia_UCG-014		Clostridia_UCG-014	uncultured_bacterium	0.785414
otu_2197	0	2.15892e-06	Firmicutes	Clostridia	Oscillospirales	#009966	Oscillospirales	normal	1	0	Oscillospiraceae	Oscillospiraceae		uncultured	uncultured_bacterium	0.805301
otu_2184	0	2.15409e-06	Firmicutes	Clostridia	Lachnospirales	#FF9900	Lachnospirales	normal	1	0	Lachnospiraceae	Lachnospiraceae		Blautia	Unassigned	0.989685
otu_2395	0	2.13904e-06	Firmicutes	Clostridia	Oscillospirales	#009966	Oscillospirales	normal	1	0	Ruminococcaceae	Ruminococcaceae		Ruminococcus	Unassigned	0.999664
otu_2194	0	2.12719e-06	Firmicutes	Clostridia	Oscillospirales	#009966	Oscillospirales	normal	1	0	Oscillospiraceae	Oscillospiraceae		Unassigned	Unassigned	0.99077
otu_1965	0	2.10266e-06	Firmicutes	Clostridia	Clostridiales	#0099CC	Clostridiales	normal	1	0	Clostridiaceae	Clostridiaceae		Clostridium_sensu_stricto_1	Unassigned	0.998719
otu_2306	0	2.0453e-06	Firmicutes	Clostridia	Oscillospirales	#009966	Oscillospirales	normal	1	0	Butyricicoccaceae	Butyricicoccaceae		UCG-009	uncultured_bacterium	0.92396
otu_2304	0	2.0453e-06	Firmicutes	Clostridia	Oscillospirales	#009966	Oscillospirales	normal	1	0	Ruminococcaceae	Ruminococcaceae		Ruminococcus	Unassigned	0.999913
otu_1972	0	2.0109e-06	Firmicutes	Clostridia	Oscillospirales	#009966	Oscillospirales	normal	1	0	Ruminococcaceae	Ruminococcaceae		Unassigned	Unassigned	0.994516
otu_2299	0	2.00739e-06	Firmicutes	Clostridia	Oscillospirales	#009966	Oscillospirales	normal	1	0	Oscillospiraceae	Oscillospiraceae		Unassigned	Unassigned	0.993987
otu_2394	0	1.96496e-06	Firmicutes	Clostridia	Lachnospirales	#FF9900	Lachnospirales	normal	1	0	Lachnospiraceae	Lachnospiraceae		Unassigned	Unassigned	0.999987
otu_2410	0	1.93167e-06	Firmicutes	Clostridia	Oscillospirales	#009966	Oscillospirales	normal	1	0	Ruminococcaceae	Ruminococcaceae		Incertae_Sedis	uncultured_Clostridiales	0.997229
otu_2411	0	1.93167e-06	Firmicutes	Clostridia	Oscillospirales	#009966	Oscillospirales	normal	1	0	Ruminococcaceae	Ruminococcaceae		Negativibacillus	unidentified	0.943416
otu_2359	0	1.91554e-06	Firmicutes	Clostridia	Peptostreptococcales-Tissierellales	#33CC33	Peptostreptococcales-Tissierellales	normal	1	0	Peptostreptococcaceae	Peptostreptococcaceae		Peptostreptococcus	Unassigned	0.999993
otu_2618	0	1.9086e-06	Firmicutes	Clostridia	Oscillospirales	#009966	Oscillospirales	normal	1	0	[Eubacterium]_coprostanoligenes_group	[Eubacterium]_coprostanoligenes_group		[Eubacterium]_coprostanoligenes_group	Unassigned	0.999124
otu_2186	0	1.87582e-06	Firmicutes	Clostridia	Oscillospirales	#009966	Oscillospirales	normal	1	0	Ruminococcaceae	Ruminococcaceae		Faecalibacterium	Unassigned	0.999674
otu_2392	0	1.87489e-06	Firmicutes	Clostridia	Clostridiales	#0099CC	Clostridiales	normal	1	0	Clostridiaceae	Clostridiaceae		Clostridium_sensu_stricto_1	Unassigned	0.911637
otu_2412	0	1.86704e-06	Firmicutes	Clostridia	Lachnospirales	#FF9900	Lachnospirales	normal	1	0	Lachnospiraceae	Lachnospiraceae		Unassigned	Unassigned	0.999885
otu_2391	0	1.84681e-06	Firmicutes	Clostridia	Clostridia_UCG-014	#99CCCC	Clostridia	normal	1	0	Clostridia_UCG-014	Clostridia_UCG-014		Clostridia_UCG-014	unidentified	0.885562
otu_2526	0	1.84351e-06	Firmicutes	Clostridia	Oscillospirales	#009966	Oscillospirales	normal	1	0	Oscillospiraceae	Oscillospiraceae		UCG-002	uncultured_bacterium	0.747868
otu_2108	0	1.82809e-06	Firmicutes	Clostridia	Lachnospirales	#FF9900	Lachnospirales	normal	1	0	Lachnospiraceae	Lachnospiraceae		Dorea	Unassigned	0.997469
otu_2522	0	1.76727e-06	Firmicutes	Clostridia	Clostridia_UCG-014	#99CCCC	Clostridia	normal	1	0	Clostridia_UCG-014	Clostridia_UCG-014		Clostridia_UCG-014	unidentified	0.737147
otu_2517	0	1.75645e-06	Firmicutes	Clostridia	Christensenellales	#FFCC99	Christensenellales	normal	1	0	Christensenellaceae	Christensenellaceae		Christensenella	Christensenella_minuta	0.854221
otu_2356	0	1.74854e-06	Firmicutes	Clostridia	Lachnospirales	#FF9900	Lachnospirales	normal	1	0	Lachnospiraceae	Lachnospiraceae		Cellulosilyticum	uncultured_bacterium	0.978635
otu_2357	0	1.74854e-06	Firmicutes	Clostridia	Peptostreptococcales-Tissierellales	#33CC33	Peptostreptococcales-Tissierellales	normal	1	0	Peptostreptococcales-Tissierellales	Peptostreptococcales-Tissierellales		Anaerococcus	Unassigned	1
otu_2226	0	1.73676e-06	Firmicutes	Clostridia	Lachnospirales	#FF9900	Lachnospirales	normal	1	0	Lachnospiraceae	Lachnospiraceae		Cellulosilyticum	Cellulosilyticum_lentocellum	0.995997
otu_2504	0	1.73131e-06	Firmicutes	Clostridia	Peptostreptococcales-Tissierellales	#33CC33	Peptostreptococcales-Tissierellales	normal	1	0	Peptostreptococcaceae	Peptostreptococcaceae		Paraclostridium	Unassigned	0.951021
otu_2641	0	1.72829e-06	Firmicutes	Clostridia	Peptostreptococcales-Tissierellales	#33CC33	Peptostreptococcales-Tissierellales	normal	1	0	Anaerovoracaceae	Anaerovoracaceae		Family_XIII_AD3011_group	Unassigned	0.980895
otu_2637	0	1.70441e-06	Firmicutes	Clostridia	Lachnospirales	#FF9900	Lachnospirales	normal	1	0	Lachnospiraceae	Lachnospiraceae		Unassigned	Unassigned	0.999907
otu_2223	0	1.70047e-06	Firmicutes	Clostridia	Peptostreptococcales-Tissierellales	#33CC33	Peptostreptococcales-Tissierellales	normal	1	0	Peptostreptococcaceae	Peptostreptococcaceae		Peptostreptococcus	Unassigned	0.999958
otu_2610	0	1.69725e-06	Firmicutes	Clostridia	Lachnospirales	#FF9900	Lachnospirales	normal	1	0	Lachnospiraceae	Lachnospiraceae		Unassigned	Unassigned	0.999631
otu_2869	0	1.69319e-06	Firmicutes	Clostridia	Christensenellales	#FFCC99	Christensenellales	normal	1	0	Christensenellaceae	Christensenellaceae		Christensenellaceae_R-7_group	Unassigned	0.994702
otu_2374	0	1.66383e-06	Firmicutes	Clostridia	Clostridiales	#0099CC	Clostridiales	normal	1	0	Clostridiaceae	Clostridiaceae		Oceanirhabdus	uncultured_bacterium	0.880322
otu_2747	0	1.63651e-06	Firmicutes	Clostridia	Peptostreptococcales-Tissierellales	#33CC33	Peptostreptococcales-Tissierellales	normal	1	0	Peptostreptococcales-Tissierellales	Peptostreptococcales-Tissierellales		Finegoldia	Unassigned	1
otu_2384	0	1.62807e-06	Firmicutes	Clostridia	Lachnospirales	#FF9900	Lachnospirales	normal	1	0	Lachnospiraceae	Lachnospiraceae		Unassigned	Unassigned	0.999902
otu_2771	0	1.59079e-06	Firmicutes	Clostridia	Oscillospirales	#009966	Oscillospirales	normal	1	0	Oscillospiraceae	Oscillospiraceae		uncultured	Unassigned	0.746664
otu_2770	0	1.59079e-06	Firmicutes	Clostridia	Oscillospirales	#009966	Oscillospirales	normal	1	0	Ruminococcaceae	Ruminococcaceae		Incertae_Sedis	Unassigned	0.999956
otu_2338	0	1.563e-06	Firmicutes	Clostridia	Peptostreptococcales-Tissierellales	#33CC33	Peptostreptococcales-Tissierellales	normal	1	0	Peptostreptococcales-Tissierellales	Peptostreptococcales-Tissierellales		Peptoniphilus	Peptoniphilus_obesi	0.996879
otu_3062	0	1.56295e-06	Firmicutes	Clostridia	Christensenellales	#FFCC99	Christensenellales	normal	1	0	Christensenellaceae	Christensenellaceae		Christensenellaceae_R-7_group	Unassigned	0.934886
otu_2868	0	1.55796e-06	Firmicutes	Clostridia	Clostridia_UCG-014	#99CCCC	Clostridia	normal	1	0	Clostridia_UCG-014	Clostridia_UCG-014		Clostridia_UCG-014	uncultured_bacterium	0.702217
otu_2748	0	1.54738e-06	Firmicutes	Clostridia	Oscillospirales	#009966	Oscillospirales	normal	1	0	Oscillospiraceae	Oscillospiraceae		Unassigned	Unassigned	0.978483
otu_2741	0	1.52779e-06	Firmicutes	Clostridia	Peptostreptococcales-Tissierellales	#33CC33	Peptostreptococcales-Tissierellales	normal	1	0	Peptostreptococcaceae	Peptostreptococcaceae		Terrisporobacter	Unassigned	0.898641
otu_2608	0	1.51711e-06	Firmicutes	Clostridia	Lachnospirales	#FF9900	Lachnospirales	normal	1	0	Lachnospiraceae	Lachnospiraceae		Lachnospiraceae_NK4A136_group	Unassigned	0.996757
otu_2750	0	1.51564e-06	Firmicutes	Clostridia	Oscillospirales	#009966	Oscillospirales	normal	1	0	Oscillospiraceae	Oscillospiraceae		Colidextribacter	Unassigned	0.808152
otu_2895	0	1.47716e-06	Firmicutes	Clostridia	Lachnospirales	#FF9900	Lachnospirales	normal	1	0	Lachnospiraceae	Lachnospiraceae		Unassigned	Unassigned	0.999641
otu_2898	0	1.47716e-06	Firmicutes	Clostridia	Oscillospirales	#009966	Oscillospirales	normal	1	0	Ruminococcaceae	Ruminococcaceae		uncultured	uncultured_bacterium	0.72118
otu_2510	0	1.46247e-06	Firmicutes	Clostridia	Oscillospirales	#009966	Oscillospirales	normal	1	0	Butyricicoccaceae	Butyricicoccaceae		Butyricicoccus	Unassigned	0.999991
otu_2862	0	1.43539e-06	Firmicutes	Clostridia	Oscillospirales	#009966	Oscillospirales	normal	1	0	Oscillospiraceae	Oscillospiraceae		Unassigned	Unassigned	0.99625
otu_3277	0	1.4327e-06	Firmicutes	Clostridia	Peptostreptococcales-Tissierellales	#33CC33	Peptostreptococcales-Tissierellales	normal	1	0	Anaerovoracaceae	Anaerovoracaceae		Family_XIII_AD3011_group	uncultured_organism	0.884586
otu_2861	0	1.42167e-06	Firmicutes	Clostridia	Oscillospirales	#009966	Oscillospirales	normal	1	0	Ruminococcaceae	Ruminococcaceae		Unassigned	Unassigned	0.921549
otu_2887	0	1.42146e-06	Firmicutes	Clostridia	Clostridia_UCG-014	#99CCCC	Clostridia	normal	1	0	Clostridia_UCG-014	Clostridia_UCG-014		Clostridia_UCG-014	Unassigned	0.999995
otu_2886	0	1.42146e-06	Firmicutes	Clostridia	Oscillospirales	#009966	Oscillospirales	normal	1	0	Ruminococcaceae	Ruminococcaceae		Incertae_Sedis	Unassigned	0.99986
otu_2745	0	1.41885e-06	Firmicutes	Clostridia	Clostridiales	#0099CC	Clostridiales	normal	1	0	Clostridiaceae	Clostridiaceae		Clostridium_sensu_stricto_1	Clostridium_colicanis	0.752023
otu_2821	0	1.41084e-06	Firmicutes	Clostridia	Peptostreptococcales-Tissierellales	#33CC33	Peptostreptococcales-Tissierellales	normal	1	0	Peptostreptococcales-Tissierellales	Peptostreptococcales-Tissierellales		Parvimonas	Unassigned	0.999999
otu_3101	0	1.38263e-06	Firmicutes	Clostridia	Oscillospirales	#009966	Oscillospirales	normal	1	0	Oscillospiraceae	Oscillospiraceae		UCG-005	Unassigned	0.990087
otu_3094	0	1.36353e-06	Firmicutes	Clostridia	Clostridia_UCG-014	#99CCCC	Clostridia	normal	1	0	Clostridia_UCG-014	Clostridia_UCG-014		Clostridia_UCG-014	unidentified	0.869178
otu_3063	0	1.3625e-06	Firmicutes	Clostridia	Oscillospirales	#009966	Oscillospirales	normal	1	0	Oscillospiraceae	Oscillospiraceae		UCG-002	uncultured_rumen	0.845831
otu_2684	0	1.35885e-06	Firmicutes	Clostridia	Peptostreptococcales-Tissierellales	#33CC33	Peptostreptococcales-Tissierellales	normal	1	0	Peptostreptococcales-Tissierellales	Peptostreptococcales-Tissierellales		Ezakiella	Unassigned	1
otu_2682	0	1.35885e-06	Firmicutes	Clostridia	Peptostreptococcales-Tissierellales	#33CC33	Peptostreptococcales-Tissierellales	normal	1	0	Peptostreptococcales-Tissierellales	Peptostreptococcales-Tissierellales		Murdochiella	Murdochiella_asaccharolytica	0.995271
otu_2685	0	1.35885e-06	Firmicutes	Clostridia	Peptostreptococcales-Tissierellales	#33CC33	Peptostreptococcales-Tissierellales	normal	1	0	Peptostreptococcales-Tissierellales	Peptostreptococcales-Tissierellales		Peptoniphilus	Peptoniphilus_urinimassiliensis	0.721747
otu_3056	0	1.33253e-06	Firmicutes	Clostridia	Clostridiales	#0099CC	Clostridiales	normal	1	0	Caloramatoraceae	Caloramatoraceae		Caloramator	Unassigned	0.999872
otu_2735	0	1.3312e-06	Firmicutes	Clostridia	Lachnospirales	#FF9900	Lachnospirales	normal	1	0	Lachnospiraceae	Lachnospiraceae		Lachnoclostridium	Unassigned	0.771
otu_3089	0	1.32545e-06	Firmicutes	Clostridia	Clostridia_vadinBB60_group	#99CCCC	Clostridia	normal	1	0	Clostridia_vadinBB60_group	Clostridia_vadinBB60_group		Clostridia_vadinBB60_group	unidentified	0.997734
otu_3506	0	1.30245e-06	Firmicutes	Clostridia	Clostridia_UCG-014	#99CCCC	Clostridia	normal	1	0	Clostridia_UCG-014	Clostridia_UCG-014		Clostridia_UCG-014	Unassigned	0.999999
otu_2975	0	1.30149e-06	Firmicutes	Clostridia	Lachnospirales	#FF9900	Lachnospirales	normal	1	0	Lachnospiraceae	Lachnospiraceae		Epulopiscium	Lachnospiraceae_bacterium	0.77967
otu_2806	0	1.29077e-06	Firmicutes	Clostridia	Peptostreptococcales-Tissierellales	#33CC33	Peptostreptococcales-Tissierellales	normal	1	0	Peptostreptococcales-Tissierellales	Peptostreptococcales-Tissierellales		Anaerococcus	Anaerococcus_lactolyticus	0.956157
otu_3274	0	1.27144e-06	Firmicutes	Clostridia	Oscillospirales	#009966	Oscillospirales	normal	1	0	Butyricicoccaceae	Butyricicoccaceae		Butyricicoccus	Butyricicoccus_sp.	0.769097
otu_3275	0	1.27144e-06	Firmicutes	Clostridia	Peptostreptococcales-Tissierellales	#33CC33	Peptostreptococcales-Tissierellales	normal	1	0	Peptostreptococcaceae	Peptostreptococcaceae		Romboutsia	Unassigned	0.878416
otu_3318	0	1.2499e-06	Firmicutes	Clostridia	Clostridia_UCG-014	#99CCCC	Clostridia	normal	1	0	Clostridia_UCG-014	Clostridia_UCG-014		Clostridia_UCG-014	unidentified	0.839476
otu_3319	0	1.2499e-06	Firmicutes	Clostridia	Clostridia_UCG-014	#99CCCC	Clostridia	normal	1	0	Clostridia_UCG-014	Clostridia_UCG-014		Clostridia_UCG-014	Unassigned	0.999999
otu_3317	0	1.2499e-06	Firmicutes	Clostridia	Lachnospirales	#FF9900	Lachnospirales	normal	1	0	Lachnospiraceae	Lachnospiraceae		Lachnospiraceae_NK4A136_group	Unassigned	0.825311
otu_3314	0	1.23404e-06	Firmicutes	Clostridia	Oscillospirales	#009966	Oscillospirales	normal	1	0	Oscillospiraceae	Oscillospiraceae		Unassigned	Unassigned	0.984732
otu_3268	0	1.22675e-06	Firmicutes	Clostridia	Lachnospirales	#FF9900	Lachnospirales	normal	1	0	Lachnospiraceae	Lachnospiraceae		Tyzzerella	Unassigned	0.996928
otu_3304	0	1.21823e-06	Firmicutes	Clostridia	Clostridia_UCG-014	#99CCCC	Clostridia	normal	1	0	Clostridia_UCG-014	Clostridia_UCG-014		Clostridia_UCG-014	uncultured_bacterium	0.747912
otu_3307	0	1.215e-06	Firmicutes	Clostridia	Lachnospirales	#FF9900	Lachnospirales	normal	1	0	Lachnospiraceae	Lachnospiraceae		ASF356	Unassigned	0.911587
otu_3029	0	1.21161e-06	Firmicutes	Clostridia	Lachnospirales	#FF9900	Lachnospirales	normal	1	0	Lachnospiraceae	Lachnospiraceae		Tyzzerella	uncultured_Clostridium	0.99886
otu_3303	0	1.19884e-06	Firmicutes	Clostridia	Lachnospirales	#FF9900	Lachnospirales	normal	1	0	Lachnospiraceae	Lachnospiraceae		Lachnospiraceae_NK4A136_group	Unassigned	0.980967
otu_3177	0	1.19503e-06	Firmicutes	Clostridia	Lachnospirales	#FF9900	Lachnospirales	normal	1	0	Lachnospiraceae	Lachnospiraceae		Coprococcus	Unassigned	0.903087
otu_2880	0	1.18826e-06	Firmicutes	Clostridia	Oscillospirales	#009966	Oscillospirales	normal	1	0	Ruminococcaceae	Ruminococcaceae		Ruminococcus	Ruminococcus_bicirculans	0.984718
otu_3273	0	1.18756e-06	Firmicutes	Clostridia	Peptostreptococcales-Tissierellales	#33CC33	Peptostreptococcales-Tissierellales	normal	1	0	Peptostreptococcales-Tissierellales	Peptostreptococcales-Tissierellales		Tepidimicrobium	Tepidimicrobium_sp.	0.801625
otu_3781	0	1.17221e-06	Firmicutes	Clostridia	Oscillospirales	#009966	Oscillospirales	normal	1	0	Oscillospiraceae	Oscillospiraceae		UCG-002	Unassigned	0.977608
otu_3558	0	1.15219e-06	Firmicutes	Clostridia	Christensenellales	#FFCC99	Christensenellales	normal	1	0	Christensenellaceae	Christensenellaceae		Christensenellaceae_R-7_group	uncultured_prokaryote	0.951705
otu_3033	0	1.14163e-06	Firmicutes	Clostridia	Lachnospirales	#FF9900	Lachnospirales	normal	1	0	Lachnospiraceae	Lachnospiraceae		Blautia	Unassigned	0.988371
otu_3550	0	1.13628e-06	Firmicutes	Clostridia	Lachnospirales	#FF9900	Lachnospirales	normal	1	0	Lachnospiraceae	Lachnospiraceae		Lachnospiraceae_NK4A136_group	Trichinella_pseudospiralis	0.999524
otu_3553	0	1.13628e-06	Firmicutes	Clostridia	Lachnospirales	#FF9900	Lachnospirales	normal	1	0	Lachnospiraceae	Lachnospiraceae		Lachnospiraceae_NK4A136_group	Unassigned	0.878146
otu_3552	0	1.13628e-06	Firmicutes	Clostridia	Lachnospirales	#FF9900	Lachnospirales	normal	1	0	Lachnospiraceae	Lachnospiraceae		Roseburia	Unassigned	0.776242
otu_3549	0	1.13628e-06	Firmicutes	Clostridia	Lachnospirales	#FF9900	Lachnospirales	normal	1	0	Lachnospiraceae	Lachnospiraceae		Unassigned	Unassigned	0.999941
otu_3554	0	1.13628e-06	Firmicutes	Clostridia	Lachnospirales	#FF9900	Lachnospirales	normal	1	0	Lachnospiraceae	Lachnospiraceae		Unassigned	Unassigned	0.999549
otu_3551	0	1.13628e-06	Firmicutes	Clostridia	Oscillospirales	#009966	Oscillospirales	normal	1	0	Oscillospiraceae	Oscillospiraceae		Intestinimonas	Unassigned	0.884551
otu_3196	0	1.13141e-06	Firmicutes	Clostridia	Lachnospirales	#FF9900	Lachnospirales	normal	1	0	Lachnospiraceae	Lachnospiraceae		Cellulosilyticum	uncultured_bacterium	0.999819
otu_3498	0	1.12127e-06	Firmicutes	Clostridia	Lachnospirales	#FF9900	Lachnospirales	normal	1	0	Lachnospiraceae	Lachnospiraceae		Unassigned	Unassigned	0.999277
otu_3782	0	1.11211e-06	Firmicutes	Clostridia	Oscillospirales	#009966	Oscillospirales	normal	1	0	[Eubacterium]_coprostanoligenes_group	[Eubacterium]_coprostanoligenes_group		[Eubacterium]_coprostanoligenes_group	uncultured_bacterium	0.875051
otu_3535	0	1.10454e-06	Firmicutes	Clostridia	Oscillospirales	#009966	Oscillospirales	normal	1	0	Oscillospiraceae	Oscillospiraceae		Oscillibacter	Unassigned	0.93745
otu_3080	0	1.09686e-06	Firmicutes	Clostridia	Lachnospirales	#FF9900	Lachnospirales	normal	1	0	Lachnospiraceae	Lachnospiraceae		Unassigned	Unassigned	0.99998
otu_3174	0	1.06767e-06	Firmicutes	Clostridia	Peptococcales	#336699	Peptococcales	normal	1	0	Peptococcaceae	Peptococcaceae		Peptococcus	Peptococcus_niger	0.878881
otu_3730	0	1.05143e-06	Firmicutes	Clostridia	Clostridiales	#0099CC	Clostridiales	normal	1	0	Clostridiaceae	Clostridiaceae		Clostridium_sensu_stricto_1	Unassigned	0.999474
otu_3822	0	1.03733e-06	Firmicutes	Clostridia	Oscillospirales	#009966	Oscillospirales	normal	1	0	Ruminococcaceae	Ruminococcaceae		Faecalibacterium	Unassigned	0.999837
otu_3860	0	1.03698e-06	Firmicutes	Clostridia	Oscillospirales	#009966	Oscillospirales	normal	1	0	Oscillospiraceae	Oscillospiraceae		UCG-005	uncultured_rumen	0.862198
otu_3859	0	1.03698e-06	Firmicutes	Clostridia	Peptococcales	#336699	Peptococcales	normal	1	0	Peptococcaceae	Peptococcaceae		Peptococcus	uncultured_bacterium	0.999965
otu_3291	0	1.0264e-06	Firmicutes	Clostridia	Peptostreptococcales-Tissierellales	#33CC33	Peptostreptococcales-Tissierellales	normal	1	0	Peptostreptococcaceae	Peptostreptococcaceae		Intestinibacter	Unassigned	0.914794
otu_3855	0	1.02265e-06	Firmicutes	Clostridia	Clostridia_UCG-014	#99CCCC	Clostridia	normal	1	0	Clostridia_UCG-014	Clostridia_UCG-014		Clostridia_UCG-014	Unassigned	0.999996
otu_3850	0	1.02265e-06	Firmicutes	Clostridia	Oscillospirales	#009966	Oscillospirales	normal	1	0	Butyricicoccaceae	Butyricicoccaceae		Butyricicoccus	uncultured_bacterium	0.993885
otu_3854	0	1.02265e-06	Firmicutes	Clostridia	Oscillospirales	#009966	Oscillospirales	normal	1	0	Oscillospiraceae	Oscillospiraceae		Oscillibacter	Clostridiales_bacterium	0.727274
otu_3849	0	1.02265e-06	Firmicutes	Clostridia	Oscillospirales	#009966	Oscillospirales	normal	1	0	Ruminococcaceae	Ruminococcaceae		Ruminococcaceae	uncultured_bacterium	0.988027
otu_3851	0	1.02265e-06	Firmicutes	Clostridia	Oscillospirales	#009966	Oscillospirales	normal	1	0	Ruminococcaceae	Ruminococcaceae		uncultured	uncultured_bacterium	0.880893
otu_3868	0	1.02162e-06	Firmicutes	Clostridia	Lachnospirales	#FF9900	Lachnospirales	normal	1	0	Lachnospiraceae	Lachnospiraceae		GCA-900066575	uncultured_bacterium	0.934853
otu_3290	0	1.00545e-06	Firmicutes	Clostridia	Lachnospirales	#FF9900	Lachnospirales	normal	1	0	Lachnospiraceae	Lachnospiraceae		Blautia	Unassigned	0.995256
otu_3292	0	1.00545e-06	Firmicutes	Clostridia	Lachnospirales	#FF9900	Lachnospirales	normal	1	0	Lachnospiraceae	Lachnospiraceae		Blautia	Unassigned	0.986998
otu_3289	0	1.00545e-06	Firmicutes	Clostridia	Oscillospirales	#009966	Oscillospirales	normal	1	0	Oscillospiraceae	Oscillospiraceae		NK4A214_group	Unassigned	0.990256
otu_3774	0	9.95236e-07	Firmicutes	Clostridia	Oscillospirales	#009966	Oscillospirales	normal	1	0	Ruminococcaceae	Ruminococcaceae		Unassigned	Unassigned	0.82923
otu_3838	0	9.94088e-07	Firmicutes	Clostridia	Lachnospirales	#FF9900	Lachnospirales	normal	1	0	Lachnospiraceae	Lachnospiraceae		Lachnospiraceae_NK4A136_group	Unassigned	0.907664
otu_3826	0	9.84091e-07	Firmicutes	Clostridia	Oscillospirales	#009966	Oscillospirales	normal	1	0	Ruminococcaceae	Ruminococcaceae		Negativibacillus	unidentified	0.893626
otu_3381	0	9.70609e-07	Firmicutes	Clostridia	Oscillospirales	#009966	Oscillospirales	normal	1	0	Ruminococcaceae	Ruminococcaceae		Unassigned	Unassigned	0.996548
otu_3380	0	9.70609e-07	Firmicutes	Clostridia	Peptostreptococcales-Tissierellales	#33CC33	Peptostreptococcales-Tissierellales	normal	1	0	Peptostreptococcales-Tissierellales	Peptostreptococcales-Tissierellales		Anaerococcus	Anaerococcus_vaginalis	0.826506
otu_3382	0	9.70609e-07	Firmicutes	Clostridia	Peptostreptococcales-Tissierellales	#33CC33	Peptostreptococcales-Tissierellales	normal	1	0	Peptostreptococcales-Tissierellales	Peptostreptococcales-Tissierellales		Peptoniphilus	Peptoniphilus_koenoeneniae	0.999061
otu_4150	0	9.70579e-07	Firmicutes	Clostridia	Oscillospirales	#009966	Oscillospirales	normal	1	0	Oscillospiraceae	Oscillospiraceae		Unassigned	Unassigned	0.999728
otu_4159	0	9.36853e-07	Firmicutes	Clostridia	Clostridiales	#0099CC	Clostridiales	normal	1	0	Clostridiaceae	Clostridiaceae		Clostridium_sensu_stricto_10	Unassigned	0.991647
otu_3857	0	9.257e-07	Firmicutes	Clostridia	Lachnospirales	#FF9900	Lachnospirales	normal	1	0	Lachnospiraceae	Lachnospiraceae		Unassigned	Unassigned	0.999952
otu_3858	0	9.257e-07	Firmicutes	Clostridia	Peptostreptococcales-Tissierellales	#33CC33	Peptostreptococcales-Tissierellales	normal	1	0	Peptostreptococcales-Tissierellales	Peptostreptococcales-Tissierellales		Finegoldia	uncultured_bacterium	0.725959
otu_4202	0	9.22068e-07	Firmicutes	Clostridia	Lachnospirales	#FF9900	Lachnospirales	normal	1	0	Lachnospiraceae	Lachnospiraceae		Unassigned	Unassigned	0.999944
otu_4239	0	9.21756e-07	Firmicutes	Clostridia	Oscillospirales	#009966	Oscillospirales	normal	1	0	Oscillospiraceae	Oscillospiraceae		UCG-002	uncultured_bacterium	0.817
otu_4148	0	9.18819e-07	Firmicutes	Clostridia	Lachnospirales	#FF9900	Lachnospirales	normal	1	0	Lachnospiraceae	Lachnospiraceae		Blautia	unidentified	0.935913
otu_4204	0	9.15544e-07	Firmicutes	Clostridia	Oscillospirales	#009966	Oscillospirales	normal	1	0	Ruminococcaceae	Ruminococcaceae		Anaerotruncus	uncultured_bacterium	0.904738
otu_3523	0	9.14046e-07	Firmicutes	Clostridia	Clostridia_UCG-014	#99CCCC	Clostridia	normal	1	0	Clostridia_UCG-014	Clostridia_UCG-014		Clostridia_UCG-014	Unassigned	0.999999
otu_3525	0	9.14046e-07	Firmicutes	Clostridia	Oscillospirales	#009966	Oscillospirales	normal	1	0	Oscillospiraceae	Oscillospiraceae		Colidextribacter	Unassigned	0.848383
otu_3526	0	9.14046e-07	Firmicutes	Clostridia	Oscillospirales	#009966	Oscillospirales	normal	1	0	Ruminococcaceae	Ruminococcaceae		Subdoligranulum	Unassigned	0.999363
otu_4571	0	9.11718e-07	Firmicutes	Clostridia	Clostridiales	#0099CC	Clostridiales	normal	1	0	Clostridiaceae	Clostridiaceae		Sarcina	uncultured_bacterium	0.728976
otu_4230	0	9.09021e-07	Firmicutes	Clostridia	Lachnospirales	#FF9900	Lachnospirales	normal	1	0	Lachnospiraceae	Lachnospiraceae		Acetatifactor	uncultured_bacterium	0.806254
otu_4227	0	9.09021e-07	Firmicutes	Clostridia	Lachnospirales	#FF9900	Lachnospirales	normal	1	0	Lachnospiraceae	Lachnospiraceae		Unassigned	Unassigned	0.999683
otu_4229	0	9.09021e-07	Firmicutes	Clostridia	Lachnospirales	#FF9900	Lachnospirales	normal	1	0	Lachnospiraceae	Lachnospiraceae		Unassigned	Unassigned	0.999936
otu_4231	0	9.09021e-07	Firmicutes	Clostridia	Oscillospirales	#009966	Oscillospirales	normal	1	0	Butyricicoccaceae	Butyricicoccaceae		Butyricicoccus	uncultured_bacterium	0.981275
otu_4234	0	8.94759e-07	Firmicutes	Clostridia	Clostridia_UCG-014	#99CCCC	Clostridia	normal	1	0	Clostridia_UCG-014	Clostridia_UCG-014		Clostridia_UCG-014	uncultured_bacterium	0.722421
otu_3148	0	8.94407e-07	Firmicutes	Clostridia	Lachnospirales	#FF9900	Lachnospirales	normal	1	0	Lachnospiraceae	Lachnospiraceae		[Eubacterium]_hallii_group	Unassigned	0.999632
otu_4208	0	8.74747e-07	Firmicutes	Clostridia	Lachnospirales	#FF9900	Lachnospirales	normal	1	0	Lachnospiraceae	Lachnospiraceae		Unassigned	Unassigned	0.979735
otu_4207	0	8.74747e-07	Firmicutes	Clostridia	Oscillospirales	#009966	Oscillospirales	normal	1	0	Ruminococcaceae	Ruminococcaceae		[Eubacterium]_siraeum_group	uncultured_bacterium	0.816362
otu_3997	0	8.68208e-07	Firmicutes	Clostridia	Lachnospirales	#FF9900	Lachnospirales	normal	1	0	Lachnospiraceae	Lachnospiraceae		Cellulosilyticum	uncultured_bacterium	0.955007
otu_4146	0	8.64959e-07	Firmicutes	Clostridia	Oscillospirales	#009966	Oscillospirales	normal	1	0	Ruminococcaceae	Ruminococcaceae		uncultured	uncultured_bacterium	0.848056
otu_3988	0	8.5719e-07	Firmicutes	Clostridia	Lachnospirales	#FF9900	Lachnospirales	normal	1	0	Lachnospiraceae	Lachnospiraceae		Cellulosilyticum	Cellulosilyticum_lentocellum	0.946578
otu_4572	0	8.51614e-07	Firmicutes	Clostridia	Lachnospirales	#FF9900	Lachnospirales	normal	1	0	Lachnospiraceae	Lachnospiraceae		Moryella	human_gut	0.95826
otu_4566	0	8.49257e-07	Firmicutes	Clostridia	Oscillospirales	#009966	Oscillospirales	normal	1	0	Ruminococcaceae	Ruminococcaceae		uncultured	uncultured_bacterium	0.913019
otu_4236	0	8.22845e-07	Firmicutes	Clostridia	Lachnospirales	#FF9900	Lachnospirales	normal	1	0	Lachnospiraceae	Lachnospiraceae		Unassigned	Unassigned	0.996808
otu_3981	0	8.22845e-07	Firmicutes	Clostridia	Peptostreptococcales-Tissierellales	#33CC33	Peptostreptococcales-Tissierellales	normal	1	0	Peptostreptococcales-Tissierellales	Peptostreptococcales-Tissierellales		Anaerococcus	Anaerococcus_hydrogenalis	0.984297
otu_3804	0	8.22641e-07	Firmicutes	Clostridia	Lachnospirales	#FF9900	Lachnospirales	normal	1	0	Lachnospiraceae	Lachnospiraceae		Lachnospiraceae_NK4A136_group	Unassigned	0.701158
otu_3803	0	8.22641e-07	Firmicutes	Clostridia	Lachnospirales	#FF9900	Lachnospirales	normal	1	0	Lachnospiraceae	Lachnospiraceae		Unassigned	Unassigned	0.99994
otu_3806	0	8.22641e-07	Firmicutes	Clostridia	Lachnospirales	#FF9900	Lachnospirales	normal	1	0	Lachnospiraceae	Lachnospiraceae		Unassigned	Unassigned	0.999956
otu_3807	0	8.22641e-07	Firmicutes	Clostridia	Lachnospirales	#FF9900	Lachnospirales	normal	1	0	Lachnospiraceae	Lachnospiraceae		Unassigned	Unassigned	0.999993
otu_3626	0	8.22089e-07	Firmicutes	Clostridia	Peptostreptococcales-Tissierellales	#33CC33	Peptostreptococcales-Tissierellales	normal	1	0	Anaerovoracaceae	Anaerovoracaceae		Mogibacterium	Mogibacterium_timidum	0.892361
otu_4570	0	8.09101e-07	Firmicutes	Clostridia	Clostridiales	#0099CC	Clostridiales	normal	1	0	Clostridiaceae	Clostridiaceae		Clostridium_sensu_stricto_1	Unassigned	0.998166
otu_4630	0	8.06809e-07	Firmicutes	Clostridia	Lachnospirales	#FF9900	Lachnospirales	normal	1	0	Lachnospiraceae	Lachnospiraceae		Lachnoclostridium	Unassigned	0.735966
otu_4626	0	8.06809e-07	Firmicutes	Clostridia	Lachnospirales	#FF9900	Lachnospirales	normal	1	0	Lachnospiraceae	Lachnospiraceae		Unassigned	Unassigned	0.99916
otu_4669	0	8.06536e-07	Firmicutes	Clostridia	Oscillospirales	#009966	Oscillospirales	normal	1	0	Oscillospiraceae	Oscillospiraceae		Oscillibacter	uncultured_bacterium	0.829163
otu_4653	0	7.95393e-07	Firmicutes	Clostridia	Clostridia_vadinBB60_group	#99CCCC	Clostridia	normal	1	0	Clostridia_vadinBB60_group	Clostridia_vadinBB60_group		Clostridia_vadinBB60_group	unidentified	0.938894
otu_4656	0	7.95393e-07	Firmicutes	Clostridia	Lachnospirales	#FF9900	Lachnospirales	normal	1	0	Lachnospiraceae	Lachnospiraceae		[Eubacterium]_xylanophilum_group	uncultured_bacterium	0.883172
otu_4660	0	7.95393e-07	Firmicutes	Clostridia	Oscillospirales	#009966	Oscillospirales	normal	1	0	Oscillospiraceae	Oscillospiraceae		Unassigned	Unassigned	0.999819
otu_4561	0	7.89815e-07	Firmicutes	Clostridia	Clostridia_vadinBB60_group	#99CCCC	Clostridia	normal	1	0	Clostridia_vadinBB60_group	Clostridia_vadinBB60_group		Clostridia_vadinBB60_group	uncultured_bacterium	0.723271
otu_3954	0	7.76487e-07	Firmicutes	Clostridia	Peptostreptococcales-Tissierellales	#33CC33	Peptostreptococcales-Tissierellales	normal	1	0	Peptostreptococcales-Tissierellales	Peptostreptococcales-Tissierellales		Peptoniphilus	Peptoniphilus_duerdenii	0.999516
otu_4657	0	7.73849e-07	Firmicutes	Clostridia	Oscillospirales	#009966	Oscillospirales	normal	1	0	Oscillospiraceae	Oscillospiraceae		NK4A214_group	Unassigned	0.875518
otu_4646	0	7.7318e-07	Firmicutes	Clostridia	Lachnospirales	#FF9900	Lachnospirales	normal	1	0	Lachnospiraceae	Lachnospiraceae		ASF356	uncultured_bacterium	0.755218
otu_4645	0	7.7318e-07	Firmicutes	Clostridia	Lachnospirales	#FF9900	Lachnospirales	normal	1	0	Lachnospiraceae	Lachnospiraceae		Lachnospiraceae_NK4A136_group	Unassigned	0.959351
otu_4642	0	7.7318e-07	Firmicutes	Clostridia	Lachnospirales	#FF9900	Lachnospirales	normal	1	0	Lachnospiraceae	Lachnospiraceae		Unassigned	Unassigned	0.999941
otu_4652	0	7.7318e-07	Firmicutes	Clostridia	Lachnospirales	#FF9900	Lachnospirales	normal	1	0	Lachnospiraceae	Lachnospiraceae		Unassigned	Unassigned	0.999939
otu_3608	0	7.31788e-07	Firmicutes	Clostridia	Peptostreptococcales-Tissierellales	#33CC33	Peptostreptococcales-Tissierellales	normal	1	0	Peptostreptococcales-Tissierellales	Peptostreptococcales-Tissierellales		Gottschalkia	uncultured_bacterium	0.72589
otu_4189	0	7.31237e-07	Firmicutes	Clostridia	Lachnospirales	#FF9900	Lachnospirales	normal	1	0	Lachnospiraceae	Lachnospiraceae		Unassigned	Unassigned	0.99999
otu_4185	0	7.31237e-07	Firmicutes	Clostridia	Oscillospirales	#009966	Oscillospirales	normal	1	0	[Eubacterium]_coprostanoligenes_group	[Eubacterium]_coprostanoligenes_group		[Eubacterium]_coprostanoligenes_group	Unassigned	0.999973
otu_4190	0	7.31237e-07	Firmicutes	Clostridia	Oscillospirales	#009966	Oscillospirales	normal	1	0	Oscillospiraceae	Oscillospiraceae		Unassigned	Unassigned	0.999044
otu_4184	0	7.31237e-07	Firmicutes	Clostridia	Oscillospirales	#009966	Oscillospirales	normal	1	0	Oscillospiraceae	Oscillospiraceae		uncultured	uncultured_Clostridiales	0.771089
otu_5165	0	7.27934e-07	Firmicutes	Clostridia	Lachnospirales	#FF9900	Lachnospirales	normal	1	0	Lachnospiraceae	Lachnospiraceae		Lachnoclostridium	Unassigned	0.741165
otu_5163	0	7.27934e-07	Firmicutes	Clostridia	Oscillospirales	#009966	Oscillospirales	normal	1	0	Oscillospiraceae	Oscillospiraceae		Oscillibacter	uncultured_bacterium	0.852641
otu_5164	0	7.27934e-07	Firmicutes	Clostridia	Oscillospirales	#009966	Oscillospirales	normal	1	0	Oscillospiraceae	Oscillospiraceae		Unassigned	Unassigned	0.998816
otu_5264	0	7.27286e-07	Firmicutes	Clostridia	Clostridiales	#0099CC	Clostridiales	normal	1	0	Clostridiaceae	Clostridiaceae		Clostridium_sensu_stricto_1	Unassigned	0.999712
otu_4614	0	7.22377e-07	Firmicutes	Clostridia	Oscillospirales	#009966	Oscillospirales	normal	1	0	Oscillospiraceae	Oscillospiraceae		NK4A214_group	unidentified	0.995212
otu_4667	0	7.19989e-07	Firmicutes	Clostridia	Lachnospirales	#FF9900	Lachnospirales	normal	1	0	Lachnospiraceae	Lachnospiraceae		Lachnospiraceae_NK4A136_group	Clostridiales_bacterium	0.982186
otu_4665	0	7.19989e-07	Firmicutes	Clostridia	Oscillospirales	#009966	Oscillospirales	normal	1	0	Oscillospiraceae	Oscillospiraceae		Oscillibacter	Unassigned	0.92942
otu_5159	0	7.01363e-07	Firmicutes	Clostridia	Peptostreptococcales-Tissierellales	#33CC33	Peptostreptococcales-Tissierellales	normal	1	0	Peptostreptococcaceae	Peptostreptococcaceae		Clostridioides	Unassigned	0.971094
otu_5217	0	6.91551e-07	Firmicutes	Clostridia	Lachnospirales	#FF9900	Lachnospirales	normal	1	0	Lachnospiraceae	Lachnospiraceae		Lachnospiraceae_NK4A136_group	Unassigned	0.837854
otu_5214	0	6.91551e-07	Firmicutes	Clostridia	Oscillospirales	#009966	Oscillospirales	normal	1	0	Butyricicoccaceae	Butyricicoccaceae		UCG-009	uncultured_organism	0.788072
otu_5262	0	6.91317e-07	Firmicutes	Clostridia	Christensenellales	#FFCC99	Christensenellales	normal	1	0	Christensenellaceae	Christensenellaceae		Christensenellaceae_R-7_group	gut_metagenome	0.788066
otu_4568	0	6.9109e-07	Firmicutes	Clostridia	Lachnospirales	#FF9900	Lachnospirales	normal	1	0	Lachnospiraceae	Lachnospiraceae		Oribacterium	Unassigned	0.999222
otu_4569	0	6.9109e-07	Firmicutes	Clostridia	Lachnospirales	#FF9900	Lachnospirales	normal	1	0	Lachnospiraceae	Lachnospiraceae		Unassigned	Unassigned	0.999982
otu_4536	0	6.86945e-07	Firmicutes	Clostridia	Clostridiales	#0099CC	Clostridiales	normal	1	0	Clostridiaceae	Clostridiaceae		Clostridium_sensu_stricto_1	Clostridium_butyricum	0.711134
otu_4129	0	6.84219e-07	Firmicutes	Clostridia	Peptostreptococcales-Tissierellales	#33CC33	Peptostreptococcales-Tissierellales	normal	1	0	Peptostreptococcaceae	Peptostreptococcaceae		Terrisporobacter	Unassigned	0.980296
otu_5247	0	6.81765e-07	Firmicutes	Clostridia	Clostridia_UCG-014	#99CCCC	Clostridia	normal	1	0	Clostridia_UCG-014	Clostridia_UCG-014		Clostridia_UCG-014	Unassigned	0.999999
otu_5248	0	6.81765e-07	Firmicutes	Clostridia	Lachnospirales	#FF9900	Lachnospirales	normal	1	0	Lachnospiraceae	Lachnospiraceae		Marvinbryantia	uncultured_bacterium	0.793858
otu_5246	0	6.81765e-07	Firmicutes	Clostridia	Lachnospirales	#FF9900	Lachnospirales	normal	1	0	Lachnospiraceae	Lachnospiraceae		Unassigned	Unassigned	0.999952
otu_5249	0	6.81765e-07	Firmicutes	Clostridia	Lachnospirales	#FF9900	Lachnospirales	normal	1	0	Lachnospiraceae	Lachnospiraceae		Unassigned	Unassigned	0.999866
otu_5243	0	6.81765e-07	Firmicutes	Clostridia	Oscillospirales	#009966	Oscillospirales	normal	1	0	Ruminococcaceae	Ruminococcaceae		uncultured	Unassigned	0.707448
otu_4549	0	6.73455e-07	Firmicutes	Clostridia	Clostridiales	#0099CC	Clostridiales	normal	1	0	Clostridiaceae	Clostridiaceae		Clostridium_sensu_stricto_1	Unassigned	0.999233
otu_5117	0	6.65918e-07	Firmicutes	Clostridia	Lachnospirales	#FF9900	Lachnospirales	normal	1	0	Lachnospiraceae	Lachnospiraceae		Unassigned	Unassigned	0.999497
otu_5157	0	6.59248e-07	Firmicutes	Clostridia	Lachnospirales	#FF9900	Lachnospirales	normal	1	0	Lachnospiraceae	Lachnospiraceae		Unassigned	Unassigned	0.999854
otu_5218	0	6.5606e-07	Firmicutes	Clostridia	Oscillospirales	#009966	Oscillospirales	normal	1	0	Oscillospiraceae	Oscillospiraceae		Colidextribacter	Unassigned	0.807148
otu_5891	0	6.51227e-07	Firmicutes	Clostridia	Oscillospirales	#009966	Oscillospirales	normal	1	0	[Eubacterium]_coprostanoligenes_group	[Eubacterium]_coprostanoligenes_group		[Eubacterium]_coprostanoligenes_group	Unassigned	0.993449
otu_5893	0	6.51227e-07	Firmicutes	Clostridia	Oscillospirales	#009966	Oscillospirales	normal	1	0	Oscillospiraceae	Oscillospiraceae		Oscillibacter	uncultured_bacterium	0.709577
otu_5115	0	6.5119e-07	Firmicutes	Clostridia	Oscillospirales	#009966	Oscillospirales	normal	1	0	[Eubacterium]_coprostanoligenes_group	[Eubacterium]_coprostanoligenes_group		[Eubacterium]_coprostanoligenes_group	Unassigned	0.999923
otu_4513	0	6.40545e-07	Firmicutes	Clostridia	Peptococcales	#336699	Peptococcales	normal	1	0	Peptococcaceae	Peptococcaceae		Peptococcus	Peptococcus_simiae	0.776806
otu_4608	0	6.39832e-07	Firmicutes	Clostridia	Lachnospirales	#FF9900	Lachnospirales	normal	1	0	Lachnospiraceae	Lachnospiraceae		CAG-56	uncultured_bacterium	0.917817
otu_4609	0	6.39832e-07	Firmicutes	Clostridia	Lachnospirales	#FF9900	Lachnospirales	normal	1	0	Lachnospiraceae	Lachnospiraceae		Lachnospiraceae_UCG-006	uncultured_bacterium	0.90068
otu_4612	0	6.39832e-07	Firmicutes	Clostridia	Lachnospirales	#FF9900	Lachnospirales	normal	1	0	Lachnospiraceae	Lachnospiraceae		Unassigned	Unassigned	0.999859
otu_4602	0	6.39832e-07	Firmicutes	Clostridia	Oscillospirales	#009966	Oscillospirales	normal	1	0	Oscillospiraceae	Oscillospiraceae		UCG-003	Unassigned	0.998505
otu_4266	0	6.25473e-07	Firmicutes	Clostridia	Clostridiales	#0099CC	Clostridiales	normal	1	0	Caloramatoraceae	Caloramatoraceae		Unassigned	Unassigned	0.993542
otu_5892	0	6.21175e-07	Firmicutes	Clostridia	Oscillospirales	#009966	Oscillospirales	normal	1	0	[Eubacterium]_coprostanoligenes_group	[Eubacterium]_coprostanoligenes_group		[Eubacterium]_coprostanoligenes_group	uncultured_bacterium	0.729175
otu_4729	0	6.17908e-07	Firmicutes	Clostridia	Clostridiales	#0099CC	Clostridiales	normal	1	0	Clostridiaceae	Clostridiaceae		Clostridium_sensu_stricto_1	Unassigned	0.994091
otu_4502	0	6.17558e-07	Firmicutes	Clostridia	Clostridiales	#0099CC	Clostridiales	normal	1	0	Clostridiaceae	Clostridiaceae		Clostridium_sensu_stricto_1	Unassigned	0.992905
otu_5255	0	6.17133e-07	Firmicutes	Clostridia	Lachnospirales	#FF9900	Lachnospirales	normal	1	0	Lachnospiraceae	Lachnospiraceae		Unassigned	Unassigned	0.99987
otu_5258	0	6.17133e-07	Firmicutes	Clostridia	Lachnospirales	#FF9900	Lachnospirales	normal	1	0	Lachnospiraceae	Lachnospiraceae		Unassigned	Unassigned	0.999991
otu_4763	0	6.10448e-07	Firmicutes	Clostridia	Clostridiales	#0099CC	Clostridiales	normal	1	0	Caloramatoraceae	Caloramatoraceae		Fonticella	uncultured_bacterium	0.976912
otu_6003	0	6.06072e-07	Firmicutes	Clostridia	Clostridiales	#0099CC	Clostridiales	normal	1	0	Clostridiaceae	Clostridiaceae		Clostridium_sensu_stricto_8	uncultured_bacterium	0.968247
otu_5884	0	5.97755e-07	Firmicutes	Clostridia	Clostridia_UCG-014	#99CCCC	Clostridia	normal	1	0	Clostridia_UCG-014	Clostridia_UCG-014		Clostridia_UCG-014	Unassigned	0.999998
otu_4752	0	5.932e-07	Firmicutes	Clostridia	Clostridiales	#0099CC	Clostridiales	normal	1	0	Clostridiaceae	Clostridiaceae		Clostridium_sensu_stricto_13	Unassigned	0.999927
otu_5885	0	5.84469e-07	Firmicutes	Clostridia	Lachnospirales	#FF9900	Lachnospirales	normal	1	0	Lachnospiraceae	Lachnospiraceae		Unassigned	Unassigned	0.999978
otu_5984	0	5.76097e-07	Firmicutes	Clostridia	Christensenellales	#FFCC99	Christensenellales	normal	1	0	Christensenellaceae	Christensenellaceae		Christensenellaceae_R-7_group	human_gut	0.99723
otu_5986	0	5.76097e-07	Firmicutes	Clostridia	Clostridiales	#0099CC	Clostridiales	normal	1	0	Clostridiaceae	Clostridiaceae		Clostridium_sensu_stricto_1	Unassigned	0.992658
otu_5985	0	5.76097e-07	Firmicutes	Clostridia	Oscillospirales	#009966	Oscillospirales	normal	1	0	Oscillospiraceae	Oscillospiraceae		UCG-005	uncultured_bacterium	0.730505
otu_4316	0	5.69168e-07	Firmicutes	Clostridia	Peptostreptococcales-Tissierellales	#33CC33	Peptostreptococcales-Tissierellales	normal	1	0	Peptostreptococcales-Tissierellales	Peptostreptococcales-Tissierellales		Anaerococcus	Unassigned	1
otu_5970	0	5.68138e-07	Firmicutes	Clostridia	Monoglobales	#FFFF66	Monoglobales	normal	1	0	Monoglobaceae	Monoglobaceae		Monoglobus	Unassigned	0.999895
otu_5973	0	5.68138e-07	Firmicutes	Clostridia	Oscillospirales	#009966	Oscillospirales	normal	1	0	Oscillospiraceae	Oscillospiraceae		Unassigned	Unassigned	0.995798
otu_6004	0	5.67569e-07	Firmicutes	Clostridia	Lachnospirales	#FF9900	Lachnospirales	normal	1	0	Lachnospiraceae	Lachnospiraceae		Lachnospiraceae_NK4A136_group	Unassigned	0.93344
otu_5895	0	5.58422e-07	Firmicutes	Clostridia	Oscillospirales	#009966	Oscillospirales	normal	1	0	Ruminococcaceae	Ruminococcaceae		Incertae_Sedis	Acutalibacter_muris	0.80994
otu_5958	0	5.52271e-07	Firmicutes	Clostridia	Clostridia_UCG-014	#99CCCC	Clostridia	normal	1	0	Clostridia_UCG-014	Clostridia_UCG-014		Clostridia_UCG-014	uncultured_bacterium	0.818073
otu_5960	0	5.52271e-07	Firmicutes	Clostridia	Oscillospirales	#009966	Oscillospirales	normal	1	0	Oscillospiraceae	Oscillospiraceae		uncultured	uncultured_bacterium	0.781543
otu_5918	0	5.50624e-07	Firmicutes	Clostridia	Clostridiales	#0099CC	Clostridiales	normal	1	0	Clostridiaceae	Clostridiaceae		Clostridium_sensu_stricto_1	Unassigned	0.998929
otu_5065	0	5.49039e-07	Firmicutes	Clostridia	Lachnospirales	#FF9900	Lachnospirales	normal	1	0	Lachnospiraceae	Lachnospiraceae		Cellulosilyticum	uncultured_bacterium	0.999028
otu_5196	0	5.48428e-07	Firmicutes	Clostridia	Lachnospirales	#FF9900	Lachnospirales	normal	1	0	Lachnospiraceae	Lachnospiraceae		Lachnospiraceae_NK4A136_group	Unassigned	0.849409
otu_5838	0	5.45639e-07	Firmicutes	Clostridia	Lachnospirales	#FF9900	Lachnospirales	normal	1	0	Lachnospiraceae	Lachnospiraceae		Tyzzerella	Unassigned	0.996671
otu_5546	0	5.4263e-07	Firmicutes	Clostridia	Lachnospirales	#FF9900	Lachnospirales	normal	1	0	Lachnospiraceae	Lachnospiraceae		Blautia	Unassigned	0.839407
otu_5029	0	5.28846e-07	Firmicutes	Clostridia	Oscillospirales	#009966	Oscillospirales	normal	1	0	Ruminococcaceae	Ruminococcaceae		Ruminococcus	Ruminococcus_bicirculans	0.886909
otu_5535	0	5.14278e-07	Firmicutes	Clostridia	Peptostreptococcales-Tissierellales	#33CC33	Peptostreptococcales-Tissierellales	normal	1	0	Peptostreptococcaceae	Peptostreptococcaceae		Peptoclostridium	uncultured_bacterium	0.873684
otu_5366	0	5.08707e-07	Firmicutes	Clostridia	Clostridiales	#0099CC	Clostridiales	normal	1	0	Caloramatoraceae	Caloramatoraceae		Fonticella	uncultured_bacterium	0.918153
otu_5979	0	5.05017e-07	Firmicutes	Clostridia	Oscillospirales	#009966	Oscillospirales	normal	1	0	Ruminococcaceae	Ruminococcaceae		UBA1819	uncultured_bacterium	0.944603
otu_5291	0	4.75525e-07	Firmicutes	Clostridia	Clostridiales	#0099CC	Clostridiales	normal	1	0	Clostridiaceae	Clostridiaceae		Clostridium_sensu_stricto_1	Unassigned	0.988627
otu_5305	0	4.75496e-07	Firmicutes	Clostridia	Lachnospirales	#FF9900	Lachnospirales	normal	1	0	Lachnospiraceae	Lachnospiraceae		Lachnospiraceae_NK3A20_group	uncultured_rumen	0.765981
otu_5610	0	4.68931e-07	Firmicutes	Clostridia	Clostridia	#99CCCC	Clostridia	normal	1	0	Hungateiclostridiaceae	Hungateiclostridiaceae		uncultured	Unassigned	0.823534
otu_5927	0	4.57023e-07	Firmicutes	Clostridia	Lachnospirales	#FF9900	Lachnospirales	normal	1	0	Lachnospiraceae	Lachnospiraceae		Lachnospiraceae_NK4A136_group	Unassigned	0.719939
otu_5926	0	4.57023e-07	Firmicutes	Clostridia	Lachnospirales	#FF9900	Lachnospirales	normal	1	0	Lachnospiraceae	Lachnospiraceae		uncultured	Unassigned	0.72849
otu_5922	0	4.57023e-07	Firmicutes	Clostridia	Monoglobales	#FFFF66	Monoglobales	normal	1	0	Monoglobaceae	Monoglobaceae		Monoglobus	Unassigned	0.999998
otu_5924	0	4.57023e-07	Firmicutes	Clostridia	Peptostreptococcales-Tissierellales	#33CC33	Peptostreptococcales-Tissierellales	normal	1	0	Anaerovoracaceae	Anaerovoracaceae		Anaerovorax	Unassigned	0.997162

## Sheet: Bacilli
#tree_id	culture-independent	culture-enrichment	phylum	class	order	colour	Label	Style	size	rotation	family	Label		genus	species	Confidence_categorical
otu_3399	0	1.05184e-06	Firmicutes	Bacilli	Alicyclobacillales	#FFCCCC	Alicyclobacillales	normal	1	0	Alicyclobacillaceae	Alicyclobacillaceae		Tumebacillus	Tumebacillus_ginsengisoli	0.965148
otu_3810	0	1.04316e-06	Firmicutes	Bacilli	Alicyclobacillales	#FFCCCC	Alicyclobacillales	normal	1	0	Alicyclobacillaceae	Alicyclobacillaceae		Tumebacillus	Unassigned	1
otu_3818	0	1.01054e-06	Firmicutes	Bacilli	Alicyclobacillales	#FFCCCC	Alicyclobacillales	normal	1	0	Alicyclobacillaceae	Alicyclobacillaceae		Tumebacillus	uncultured_Tumebacillus	0.763163
otu_4690	0	8.02613e-07	Firmicutes	Bacilli	Alicyclobacillales	#FFCCCC	Alicyclobacillales	normal	1	0	Alicyclobacillaceae	Alicyclobacillaceae		Tumebacillus	Tumebacillus_ginsengisoli	0.973908
otu_179	0	0.000247375	Firmicutes	Bacilli	Bacillales	#FF6666	Bacillales	normal	1	0	Bacillaceae	Bacillaceae		Bacillus	Unassigned	0.999732
otu_170	0	0.000234483	Firmicutes	Bacilli	Bacillales	#FF6666	Bacillales	normal	1	0	Bacillaceae	Bacillaceae		Bacillus	Unassigned	0.985864
otu_212	0	0.000174165	Firmicutes	Bacilli	Bacillales	#FF6666	Bacillales	normal	1	0	Bacillaceae	Bacillaceae		Bacillus	Unassigned	0.999187
otu_206	0	0.000156841	Firmicutes	Bacilli	Bacillales	#FF6666	Bacillales	normal	1	0	Bacillaceae	Bacillaceae		Bacillus	Unassigned	0.96282
otu_222	0	0.000153284	Firmicutes	Bacilli	Bacillales	#FF6666	Bacillales	normal	1	0	Bacillaceae	Bacillaceae		Bacillus	Unassigned	0.999731
otu_271	0	8.40814e-05	Firmicutes	Bacilli	Bacillales	#FF6666	Bacillales	normal	1	0	Bacillaceae	Bacillaceae		Bacillus	Unassigned	0.995227
otu_277	0	7.62426e-05	Firmicutes	Bacilli	Bacillales	#FF6666	Bacillales	normal	1	0	Bacillaceae	Bacillaceae		Bacillus	Unassigned	0.999891
otu_366	0	4.09977e-05	Firmicutes	Bacilli	Bacillales	#FF6666	Bacillales	normal	1	0	Bacillaceae	Bacillaceae		Bacillus	Unassigned	0.99288
otu_419	0	3.20988e-05	Firmicutes	Bacilli	Bacillales	#FF6666	Bacillales	normal	1	0	Bacillaceae	Bacillaceae		Bacillus	Unassigned	0.997778
otu_417	0	3.17219e-05	Firmicutes	Bacilli	Bacillales	#FF6666	Bacillales	normal	1	0	Bacillaceae	Bacillaceae		Bacillus	Unassigned	0.983227
otu_439	0	2.3967e-05	Firmicutes	Bacilli	Bacillales	#FF6666	Bacillales	normal	1	0	Planococcaceae	Planococcaceae		Paenisporosarcina	Unassigned	0.986566
otu_479	0	2.20203e-05	Firmicutes	Bacilli	Bacillales	#FF6666	Bacillales	normal	1	0	Bacillaceae	Bacillaceae		Fictibacillus	Unassigned	0.999875
otu_457	0	2.13394e-05	Firmicutes	Bacilli	Bacillales	#FF6666	Bacillales	normal	1	0	Bacillaceae	Bacillaceae		Bacillus	Unassigned	0.992324
otu_550	0	1.71294e-05	Firmicutes	Bacilli	Bacillales	#FF6666	Bacillales	normal	1	0	Bacillaceae	Bacillaceae		Bacillus	Unassigned	0.999237
otu_589	0	1.40688e-05	Firmicutes	Bacilli	Bacillales	#FF6666	Bacillales	normal	1	0	Bacillaceae	Bacillaceae		Bacillus	Unassigned	0.984538
otu_599	0	1.32955e-05	Firmicutes	Bacilli	Bacillales	#FF6666	Bacillales	normal	1	0	Planococcaceae	Planococcaceae		Paenisporosarcina	Unassigned	0.912941
otu_778	0	8.60175e-06	Firmicutes	Bacilli	Bacillales	#FF6666	Bacillales	normal	1	0	Planococcaceae	Planococcaceae		Lysinibacillus	Unassigned	0.868598
otu_868	0	8.39337e-06	Firmicutes	Bacilli	Bacillales	#FF6666	Bacillales	normal	1	0	Bacillaceae	Bacillaceae		Virgibacillus	Unassigned	0.735809
otu_976	0	7.15936e-06	Firmicutes	Bacilli	Bacillales	#FF6666	Bacillales	normal	1	0	Bacillaceae	Bacillaceae		Bacillus	Unassigned	0.925957
otu_956	0	6.29305e-06	Firmicutes	Bacilli	Bacillales	#FF6666	Bacillales	normal	1	0	Bacillaceae	Bacillaceae		Bacillus	Unassigned	0.985845
otu_1044	0	5.37351e-06	Firmicutes	Bacilli	Bacillales	#FF6666	Bacillales	normal	1	0	Planococcaceae	Planococcaceae		Lysinibacillus	Unassigned	0.998655
otu_1241	0	5.3317e-06	Firmicutes	Bacilli	Bacillales	#FF6666	Bacillales	normal	1	0	Bacillaceae	Bacillaceae		Bacillus	Unassigned	0.938676
otu_1057	0	5.07214e-06	Firmicutes	Bacilli	Bacillales	#FF6666	Bacillales	normal	1	0	Bacillaceae	Bacillaceae		Bacillus	Unassigned	0.980685
otu_1114	0	4.95927e-06	Firmicutes	Bacilli	Bacillales	#FF6666	Bacillales	normal	1	0	Planococcaceae	Planococcaceae		Lysinibacillus	Unassigned	0.999243
otu_1130	0	4.88944e-06	Firmicutes	Bacilli	Bacillales	#FF6666	Bacillales	normal	1	0	Planococcaceae	Planococcaceae		Lysinibacillus	Unassigned	0.999672
otu_1223	0	4.70497e-06	Firmicutes	Bacilli	Bacillales	#FF6666	Bacillales	normal	1	0	Planococcaceae	Planococcaceae		Psychrobacillus	Unassigned	0.992791
otu_1184	0	4.53076e-06	Firmicutes	Bacilli	Bacillales	#FF6666	Bacillales	normal	1	0	Bacillaceae	Bacillaceae		Bacillus	Unassigned	0.987713
otu_1261	0	4.45387e-06	Firmicutes	Bacilli	Bacillales	#FF6666	Bacillales	normal	1	0	Planococcaceae	Planococcaceae		Unassigned	Unassigned	0.996855
otu_1418	0	4.18008e-06	Firmicutes	Bacilli	Bacillales	#FF6666	Bacillales	normal	1	0	Bacillaceae	Bacillaceae		Bacillus	Bacillus_nealsonii	0.775685
otu_1419	0	4.15446e-06	Firmicutes	Bacilli	Bacillales	#FF6666	Bacillales	normal	1	0	Planococcaceae	Planococcaceae		Unassigned	Unassigned	0.99903
otu_1474	0	3.89752e-06	Firmicutes	Bacilli	Bacillales	#FF6666	Bacillales	normal	1	0	Bacillaceae	Bacillaceae		Unassigned	Unassigned	0.785033
otu_1358	0	3.85342e-06	Firmicutes	Bacilli	Bacillales	#FF6666	Bacillales	normal	1	0	Planococcaceae	Planococcaceae		Psychrobacillus	Unassigned	0.727068
otu_1508	0	3.81433e-06	Firmicutes	Bacilli	Bacillales	#FF6666	Bacillales	normal	1	0	Planococcaceae	Planococcaceae		Bhargavaea	Unassigned	0.998938
otu_1412	0	3.67433e-06	Firmicutes	Bacilli	Bacillales	#FF6666	Bacillales	normal	1	0	Bacillaceae	Bacillaceae		Bacillus	Unassigned	0.982516
otu_1512	0	3.56602e-06	Firmicutes	Bacilli	Bacillales	#FF6666	Bacillales	normal	1	0	Planococcaceae	Planococcaceae		Unassigned	Unassigned	0.999298
otu_1677	0	3.21045e-06	Firmicutes	Bacilli	Bacillales	#FF6666	Bacillales	normal	1	0	Bacillaceae	Bacillaceae		Bacillus	Unassigned	0.90916
otu_1522	0	3.14888e-06	Firmicutes	Bacilli	Bacillales	#FF6666	Bacillales	normal	1	0	Bacillaceae	Bacillaceae		Bacillus	Unassigned	0.909341
otu_1763	0	2.82412e-06	Firmicutes	Bacilli	Bacillales	#FF6666	Bacillales	normal	1	0	Bacillaceae	Bacillaceae		Bacillus	Unassigned	0.986211
otu_1874	0	2.67968e-06	Firmicutes	Bacilli	Bacillales	#FF6666	Bacillales	normal	1	0	Bacillaceae	Bacillaceae		Bacillus	Unassigned	0.986703
otu_1938	0	2.56653e-06	Firmicutes	Bacilli	Bacillales	#FF6666	Bacillales	normal	1	0	Bacillaceae	Bacillaceae		Bacillus	Unassigned	0.980101
otu_2119	0	2.31678e-06	Firmicutes	Bacilli	Bacillales	#FF6666	Bacillales	normal	1	0	Bacillaceae	Bacillaceae		Fictibacillus	Unassigned	0.723439
otu_2176	0	2.09977e-06	Firmicutes	Bacilli	Bacillales	#FF6666	Bacillales	normal	1	0	Planococcaceae	Planococcaceae		Lysinibacillus	Unassigned	0.98517
otu_2155	0	2.06953e-06	Firmicutes	Bacilli	Bacillales	#FF6666	Bacillales	normal	1	0	Bacillaceae	Bacillaceae		Bacillus	Unassigned	0.740638
otu_1963	0	1.9391e-06	Firmicutes	Bacilli	Bacillales	#FF6666	Bacillales	normal	1	0	Planococcaceae	Planococcaceae		Lysinibacillus	Unassigned	0.997606
otu_2136	0	1.8917e-06	Firmicutes	Bacilli	Bacillales	#FF6666	Bacillales	normal	1	0	Bacillaceae	Bacillaceae		Bacillus	Unassigned	0.999869
otu_2408	0	1.87772e-06	Firmicutes	Bacilli	Bacillales	#FF6666	Bacillales	normal	1	0	Bacillaceae	Bacillaceae		Geobacillus	Unassigned	0.999869
otu_2387	0	1.85517e-06	Firmicutes	Bacilli	Bacillales	#FF6666	Bacillales	normal	1	0	Bacillaceae	Bacillaceae		Bacillus	Unassigned	0.983649
otu_2499	0	1.84937e-06	Firmicutes	Bacilli	Bacillales	#FF6666	Bacillales	normal	1	0	Bacillaceae	Bacillaceae		Bacillus	Unassigned	0.999214
otu_2516	0	1.79652e-06	Firmicutes	Bacilli	Bacillales	#FF6666	Bacillales	normal	1	0	Bacillaceae	Bacillaceae		Bacillus	Unassigned	0.885837
otu_2431	0	1.72379e-06	Firmicutes	Bacilli	Bacillales	#FF6666	Bacillales	normal	1	0	Bacillaceae	Bacillaceae		Bacillus	Bacillus_luciferensis	0.873875
otu_2839	0	1.67836e-06	Firmicutes	Bacilli	Bacillales	#FF6666	Bacillales	normal	1	0	Bacillaceae	Bacillaceae		Bacillus	Unassigned	0.999595
otu_2355	0	1.67739e-06	Firmicutes	Bacilli	Bacillales	#FF6666	Bacillales	normal	1	0	Bacillaceae	Bacillaceae		Bacillus	Unassigned	0.983759
otu_2866	0	1.50262e-06	Firmicutes	Bacilli	Bacillales	#FF6666	Bacillales	normal	1	0	Bacillaceae	Bacillaceae		Bacillus	Unassigned	0.897497
otu_2896	0	1.47716e-06	Firmicutes	Bacilli	Bacillales	#FF6666	Bacillales	normal	1	0	Bacillaceae	Bacillaceae		Bacillus	Unassigned	0.99297
otu_2816	0	1.47714e-06	Firmicutes	Bacilli	Bacillales	#FF6666	Bacillales	normal	1	0	Planococcaceae	Planococcaceae		Solibacillus	Unassigned	0.888488
otu_3102	0	1.45457e-06	Firmicutes	Bacilli	Bacillales	#FF6666	Bacillales	normal	1	0	Bacillaceae	Bacillaceae		Bacillus	Unassigned	0.98559
otu_2535	0	1.3403e-06	Firmicutes	Bacilli	Bacillales	#FF6666	Bacillales	normal	1	0	Bacillaceae	Bacillaceae		Bacillus	Unassigned	0.993991
otu_2850	0	1.30661e-06	Firmicutes	Bacilli	Bacillales	#FF6666	Bacillales	normal	1	0	Planococcaceae	Planococcaceae		Sporosarcina	Unassigned	0.991953
otu_3295	0	1.27497e-06	Firmicutes	Bacilli	Bacillales	#FF6666	Bacillales	normal	1	0	Planococcaceae	Planococcaceae		Domibacillus	Unassigned	0.998998
otu_2948	0	1.23092e-06	Firmicutes	Bacilli	Bacillales	#FF6666	Bacillales	normal	1	0	Bacillaceae	Bacillaceae		Bacillus	Unassigned	0.999445
otu_2914	0	1.16248e-06	Firmicutes	Bacilli	Bacillales	#FF6666	Bacillales	normal	1	0	Bacillaceae	Bacillaceae		Geobacillus	Unassigned	0.997563
otu_3501	0	1.15586e-06	Firmicutes	Bacilli	Bacillales	#FF6666	Bacillales	normal	1	0	Bacillaceae	Bacillaceae		Oceanobacillus	Oceanobacillus_caeni	0.852445
otu_2998	0	1.12544e-06	Firmicutes	Bacilli	Bacillales	#FF6666	Bacillales	normal	1	0	Bacillaceae	Bacillaceae		Bacillus	Unassigned	0.999869
otu_3190	0	1.10453e-06	Firmicutes	Bacilli	Bacillales	#FF6666	Bacillales	normal	1	0	Planococcaceae	Planococcaceae		Lysinibacillus	Unassigned	0.994037
otu_3522	0	1.10125e-06	Firmicutes	Bacilli	Bacillales	#FF6666	Bacillales	normal	1	0	Bacillaceae	Bacillaceae		Bacillus	Unassigned	0.996438
otu_3521	0	1.10125e-06	Firmicutes	Bacilli	Bacillales	#FF6666	Bacillales	normal	1	0	Bacillaceae	Bacillaceae		Unassigned	Unassigned	0.794172
otu_3406	0	1.07221e-06	Firmicutes	Bacilli	Bacillales	#FF6666	Bacillales	normal	1	0	Planococcaceae	Planococcaceae		Sporosarcina	Unassigned	0.981386
otu_3239	0	1.04559e-06	Firmicutes	Bacilli	Bacillales	#FF6666	Bacillales	normal	1	0	Planococcaceae	Planococcaceae		Psychrobacillus	Unassigned	0.734446
otu_3779	0	1.04027e-06	Firmicutes	Bacilli	Bacillales	#FF6666	Bacillales	normal	1	0	Planococcaceae	Planococcaceae		Sporosarcina	Unassigned	0.912483
otu_3166	0	1.00478e-06	Firmicutes	Bacilli	Bacillales	#FF6666	Bacillales	normal	1	0	Bacillaceae	Bacillaceae		Bacillus	Unassigned	0.999857
otu_3500	0	9.87271e-07	Firmicutes	Bacilli	Bacillales	#FF6666	Bacillales	normal	1	0	Planococcaceae	Planococcaceae		Unassigned	Unassigned	0.999965
otu_3335	0	8.93533e-07	Firmicutes	Bacilli	Bacillales	#FF6666	Bacillales	normal	1	0	Planococcaceae	Planococcaceae		Lysinibacillus	Unassigned	0.912522
otu_3368	0	8.13097e-07	Firmicutes	Bacilli	Bacillales	#FF6666	Bacillales	normal	1	0	Bacillaceae	Bacillaceae		Bacillus	Unassigned	0.976046
otu_3946	0	7.8555e-07	Firmicutes	Bacilli	Bacillales	#FF6666	Bacillales	normal	1	0	Planococcaceae	Planococcaceae		Lysinibacillus	Unassigned	0.998534
otu_4981	0	7.74629e-07	Firmicutes	Bacilli	Bacillales	#FF6666	Bacillales	normal	1	0	Planococcaceae	Planococcaceae		Solibacillus	Unassigned	0.771365
otu_4512	0	7.04541e-07	Firmicutes	Bacilli	Bacillales	#FF6666	Bacillales	normal	1	0	Bacillaceae	Bacillaceae		Oceanobacillus	Unassigned	0.996882
otu_4800	0	6.02188e-07	Firmicutes	Bacilli	Bacillales	#FF6666	Bacillales	normal	1	0	Planococcaceae	Planococcaceae		Chungangia	Unassigned	0.987909
otu_6013	0	5.79194e-07	Firmicutes	Bacilli	Bacillales	#FF6666	Bacillales	normal	1	0	Planococcaceae	Planococcaceae		Domibacillus	metagenome	0.907342
otu_4312	0	5.69168e-07	Firmicutes	Bacilli	Bacillales	#FF6666	Bacillales	normal	1	0	Planococcaceae	Planococcaceae		Planococcus	Unassigned	0.875521
otu_5916	0	5.50624e-07	Firmicutes	Bacilli	Bacillales	#FF6666	Bacillales	normal	1	0	Planococcaceae	Planococcaceae		Rummeliibacillus	Unassigned	0.990125
otu_4722	0	5.29227e-07	Firmicutes	Bacilli	Bacillales	#FF6666	Bacillales	normal	1	0	Planococcaceae	Planococcaceae		Unassigned	Unassigned	0.999988
otu_6006	0	5.14979e-07	Firmicutes	Bacilli	Bacillales	#FF6666	Bacillales	normal	1	0	Bacillaceae	Bacillaceae		Unassigned	Unassigned	0.972286
otu_5592	0	5.09873e-07	Firmicutes	Bacilli	Bacillales	#FF6666	Bacillales	normal	1	0	Bacillaceae	Bacillaceae		Bacillus	Bacillus_thermoamylovorans	0.905491
otu_5372	0	4.97816e-07	Firmicutes	Bacilli	Bacillales	#FF6666	Bacillales	normal	1	0	Planococcaceae	Planococcaceae		Lysinibacillus	Unassigned	0.94014
otu_5614	0	4.68931e-07	Firmicutes	Bacilli	Bacillales	#FF6666	Bacillales	normal	1	0	Planococcaceae	Planococcaceae		Psychrobacillus	Unassigned	0.748564
otu_5514	0	4.68387e-07	Firmicutes	Bacilli	Bacillales	#FF6666	Bacillales	normal	1	0	Planococcaceae	Planococcaceae		Unassigned	Unassigned	0.999696
otu_5556	0	4.40599e-07	Firmicutes	Bacilli	Bacillales	#FF6666	Bacillales	normal	1	0	Bacillaceae	Bacillaceae		Oceanobacillus	uncultured_bacterium	0.802994
otu_5677	0	4.28321e-07	Firmicutes	Bacilli	Bacillales	#FF6666	Bacillales	normal	1	0	Bacillaceae	Bacillaceae		Bacillus	Unassigned	0.985969
otu_5394	0	4.06549e-07	Firmicutes	Bacilli	Bacillales	#FF6666	Bacillales	normal	1	0	Bacillaceae	Bacillaceae		Bacillus	Unassigned	0.992777
otu_99	0	0.000796931	Firmicutes	Bacilli	Erysipelotrichales	#FFFF99	Erysipelotrichales	normal	1	0	Erysipelotrichaceae	Erysipelotrichaceae		Turicibacter	Unassigned	1
otu_235	0	0.000121985	Firmicutes	Bacilli	Erysipelotrichales	#FFFF99	Erysipelotrichales	normal	1	0	Erysipelotrichaceae	Erysipelotrichaceae		Faecalibaculum	uncultured_bacterium	0.705958
otu_248	0	9.52828e-05	Firmicutes	Bacilli	Erysipelotrichales	#FFFF99	Erysipelotrichales	normal	1	0	Erysipelatoclostridiaceae	Erysipelatoclostridiaceae		Erysipelatoclostridium	uncultured_Clostridium	0.988425
otu_317	0	5.30173e-05	Firmicutes	Bacilli	Erysipelotrichales	#FFFF99	Erysipelotrichales	normal	1	0	Erysipelotrichaceae	Erysipelotrichaceae		Turicibacter	Unassigned	1
otu_684	0	1.05614e-05	Firmicutes	Bacilli	Erysipelotrichales	#FFFF99	Erysipelotrichales	normal	1	0	Erysipelatoclostridiaceae	Erysipelatoclostridiaceae		Erysipelatoclostridium	uncultured_Clostridium	0.976477
otu_681	0	9.78029e-06	Firmicutes	Bacilli	Erysipelotrichales	#FFFF99	Erysipelotrichales	normal	1	0	Erysipelotrichaceae	Erysipelotrichaceae		Dubosiella	uncultured_bacterium	0.98364
otu_762	0	9.2985e-06	Firmicutes	Bacilli	Erysipelotrichales	#FFFF99	Erysipelotrichales	normal	1	0	Erysipelotrichaceae	Erysipelotrichaceae		Turicibacter	uncultured_bacterium	0.722723
otu_974	0	7.61548e-06	Firmicutes	Bacilli	Erysipelotrichales	#FFFF99	Erysipelotrichales	normal	1	0	Erysipelotrichaceae	Erysipelotrichaceae		Turicibacter	Unassigned	1
otu_1127	0	4.88042e-06	Firmicutes	Bacilli	Erysipelotrichales	#FFFF99	Erysipelotrichales	normal	1	0	Erysipelatoclostridiaceae	Erysipelatoclostridiaceae		Erysipelatoclostridium	Unassigned	0.999999
otu_1334	0	3.74759e-06	Firmicutes	Bacilli	Erysipelotrichales	#FFFF99	Erysipelotrichales	normal	1	0	Erysipelotrichaceae	Erysipelotrichaceae		Dubosiella	Firmicutes_bacterium	0.748449
otu_1536	0	3.15927e-06	Firmicutes	Bacilli	Erysipelotrichales	#FFFF99	Erysipelotrichales	normal	1	0	Erysipelotrichaceae	Erysipelotrichaceae		[Clostridium]_innocuum_group	Unassigned	0.999987
otu_1561	0	3.06961e-06	Firmicutes	Bacilli	Erysipelotrichales	#FFFF99	Erysipelotrichales	normal	1	0	Erysipelotrichaceae	Erysipelotrichaceae		Dubosiella	uncultured_bacterium	0.994694
otu_2090	0	2.19875e-06	Firmicutes	Bacilli	Erysipelotrichales	#FFFF99	Erysipelotrichales	normal	1	0	Erysipelotrichaceae	Erysipelotrichaceae		ZOR0006	uncultured_organism	0.99598
otu_2181	0	2.15045e-06	Firmicutes	Bacilli	Erysipelotrichales	#FFFF99	Erysipelotrichales	normal	1	0	Erysipelotrichaceae	Erysipelotrichaceae		uncultured	uncultured_bacterium	0.78934
otu_2300	0	2.07465e-06	Firmicutes	Bacilli	Erysipelotrichales	#FFFF99	Erysipelotrichales	normal	1	0	Erysipelotrichaceae	Erysipelotrichaceae		Allobaculum	uncultured_bacterium	0.996056
otu_2496	0	1.58214e-06	Firmicutes	Bacilli	Erysipelotrichales	#FFFF99	Erysipelotrichales	normal	1	0	Erysipelotrichaceae	Erysipelotrichaceae		Dubosiella	uncultured_bacterium	0.963038
otu_4155	0	1.04196e-06	Firmicutes	Bacilli	Erysipelotrichales	#FFFF99	Erysipelotrichales	normal	1	0	Erysipelotrichaceae	Erysipelotrichaceae		uncultured	uncultured_bacterium	0.997361
otu_3371	0	9.71817e-07	Firmicutes	Bacilli	Erysipelotrichales	#FFFF99	Erysipelotrichales	normal	1	0	Erysipelotrichaceae	Erysipelotrichaceae		[Clostridium]_innocuum_group	Unassigned	0.999991
otu_4238	0	9.21756e-07	Firmicutes	Bacilli	Erysipelotrichales	#FFFF99	Erysipelotrichales	normal	1	0	Erysipelotrichaceae	Erysipelotrichaceae		uncultured	uncultured_bacterium	0.980157
otu_4355	0	9.15248e-07	Firmicutes	Bacilli	Erysipelotrichales	#FFFF99	Erysipelotrichales	normal	1	0	Erysipelotrichaceae	Erysipelotrichaceae		Holdemanella	uncultured_bacterium	0.903332
otu_3990	0	8.71406e-07	Firmicutes	Bacilli	Erysipelotrichales	#FFFF99	Erysipelotrichales	normal	1	0	Erysipelotrichaceae	Erysipelotrichaceae		Solobacterium	Unassigned	0.999936
otu_3986	0	8.22845e-07	Firmicutes	Bacilli	Erysipelotrichales	#FFFF99	Erysipelotrichales	normal	1	0	Erysipelatoclostridiaceae	Erysipelatoclostridiaceae		Catenibacterium	uncultured_bacterium	0.975361
otu_4087	0	7.9891e-07	Firmicutes	Bacilli	Erysipelotrichales	#FFFF99	Erysipelotrichales	normal	1	0	Erysipelatoclostridiaceae	Erysipelatoclostridiaceae		Erysipelatoclostridium	uncultured_Clostridium	0.992569
otu_5160	0	7.27934e-07	Firmicutes	Bacilli	Erysipelotrichales	#FFFF99	Erysipelotrichales	normal	1	0	Erysipelatoclostridiaceae	Erysipelatoclostridiaceae		Erysipelatoclostridium	Unassigned	0.999996
otu_4503	0	6.9456e-07	Firmicutes	Bacilli	Erysipelotrichales	#FFFF99	Erysipelotrichales	normal	1	0	Erysipelotrichaceae	Erysipelotrichaceae		uncultured	uncultured_Allobaculum	0.999771
otu_5045	0	5.95337e-07	Firmicutes	Bacilli	Erysipelotrichales	#FFFF99	Erysipelotrichales	normal	1	0	Erysipelotrichaceae	Erysipelotrichaceae		uncultured	uncultured_bacterium	0.903991
otu_4961	0	5.93474e-07	Firmicutes	Bacilli	Erysipelotrichales	#FFFF99	Erysipelotrichales	normal	1	0	Erysipelotrichaceae	Erysipelotrichaceae		Dubosiella	uncultured_bacterium	0.981688
otu_5830	0	5.71164e-07	Firmicutes	Bacilli	Erysipelotrichales	#FFFF99	Erysipelotrichales	normal	1	0	Erysipelotrichaceae	Erysipelotrichaceae		Turicibacter	Unassigned	1
otu_5822	0	5.67164e-07	Firmicutes	Bacilli	Erysipelotrichales	#FFFF99	Erysipelotrichales	normal	1	0	Erysipelatoclostridiaceae	Erysipelatoclostridiaceae		Erysipelatoclostridium	uncultured_Clostridium	0.985941
otu_5656	0	5.08751e-07	Firmicutes	Bacilli	Erysipelotrichales	#FFFF99	Erysipelotrichales	normal	1	0	Erysipelotrichaceae	Erysipelotrichaceae		Turicibacter	Unassigned	1
otu_5714	0	4.98869e-07	Firmicutes	Bacilli	Erysipelotrichales	#FFFF99	Erysipelotrichales	normal	1	0	Erysipelatoclostridiaceae	Erysipelatoclostridiaceae		Sharpea	Unassigned	0.999998
otu_5791	0	4.64404e-07	Firmicutes	Bacilli	Erysipelotrichales	#FFFF99	Erysipelotrichales	normal	1	0	Erysipelotrichaceae	Erysipelotrichaceae		Turicibacter	Unassigned	1
otu_394	0	3.44953e-05	Firmicutes	Bacilli	Exiguobacterales	#99CC33	Exiguobacterales	normal	1	0	Exiguobacteraceae	Exiguobacteraceae		Exiguobacterium	Unassigned	0.999945
otu_2293	0	2.08632e-06	Firmicutes	Bacilli	Exiguobacterales	#99CC33	Exiguobacterales	normal	1	0	Exiguobacteraceae	Exiguobacteraceae		Exiguobacterium	Unassigned	0.99998
otu_3362	0	8.13097e-07	Firmicutes	Bacilli	Exiguobacterales	#99CC33	Exiguobacterales	normal	1	0	Exiguobacteraceae	Exiguobacteraceae		Exiguobacterium	Unassigned	0.999999
otu_1	0.402249	0.0410571	Firmicutes	Bacilli	Lactobacillales	#FF6600	Lactobacillales	normal	1	0	Lactobacillaceae	Lactobacillaceae		Lactobacillus	Unassigned	1
otu_15	0.106746	0	Firmicutes	Bacilli	Lactobacillales	#FF6600	Lactobacillales	normal	1	0	Lactobacillaceae	Lactobacillaceae		Lactobacillus	Unassigned	0.941932
otu_16	0.0668531	0.00534556	Firmicutes	Bacilli	Lactobacillales	#FF6600	Lactobacillales	normal	1	0	Lactobacillaceae	Lactobacillaceae		Pediococcus	Unassigned	0.999056
otu_14	0.0343682	0.0151092	Firmicutes	Bacilli	Lactobacillales	#FF6600	Lactobacillales	normal	1	0	Lactobacillaceae	Lactobacillaceae		Lactobacillus	Unassigned	1
otu_38	0.0218481	0	Firmicutes	Bacilli	Lactobacillales	#FF6600	Lactobacillales	normal	1	0	Lactobacillaceae	Lactobacillaceae		Lactobacillus	Unassigned	0.921888
otu_47	0.0184193	0	Firmicutes	Bacilli	Lactobacillales	#FF6600	Lactobacillales	normal	1	0	Lactobacillaceae	Lactobacillaceae		Lactobacillus	Lactobacillus_songhuajiangensis	0.995562
otu_40	0.0162112	0.000869808	Firmicutes	Bacilli	Lactobacillales	#FF6600	Lactobacillales	normal	1	0	Lactobacillaceae	Lactobacillaceae		Lactobacillus	Unassigned	0.999999
otu_53	0.0159568	0	Firmicutes	Bacilli	Lactobacillales	#FF6600	Lactobacillales	normal	1	0	Lactobacillaceae	Lactobacillaceae		Lactobacillus	Unassigned	0.998045
otu_22	0.0155562	0.0110409	Firmicutes	Bacilli	Lactobacillales	#FF6600	Lactobacillales	normal	1	0	Lactobacillaceae	Lactobacillaceae		Pediococcus	Unassigned	0.997176
otu_51	0.0143363	0	Firmicutes	Bacilli	Lactobacillales	#FF6600	Lactobacillales	normal	1	0	Lactobacillaceae	Lactobacillaceae		Lactobacillus	Unassigned	0.922314
otu_52	0.0128202	0.000272496	Firmicutes	Bacilli	Lactobacillales	#FF6600	Lactobacillales	normal	1	0	Lactobacillaceae	Lactobacillaceae		Lactobacillus	Unassigned	1
otu_8	0.0118414	0.0482754	Firmicutes	Bacilli	Lactobacillales	#FF6600	Lactobacillales	normal	1	0	Lactobacillaceae	Lactobacillaceae		Lactobacillus	Unassigned	1
otu_63	0.0106685	4.1928e-05	Firmicutes	Bacilli	Lactobacillales	#FF6600	Lactobacillales	normal	1	0	Lactobacillaceae	Lactobacillaceae		Lactobacillus	Lactobacillus_johnsonii	0.73744
otu_60	0.010092	0	Firmicutes	Bacilli	Lactobacillales	#FF6600	Lactobacillales	normal	1	0	Lactobacillaceae	Lactobacillaceae		Lactobacillus	uncultured_bacterium	0.772267
otu_62	0.00978029	0	Firmicutes	Bacilli	Lactobacillales	#FF6600	Lactobacillales	normal	1	0	Lactobacillaceae	Lactobacillaceae		Lactobacillus	Unassigned	0.931779
otu_88	0.00974429	0	Firmicutes	Bacilli	Lactobacillales	#FF6600	Lactobacillales	normal	1	0	Lactobacillaceae	Lactobacillaceae		Lactobacillus	Unassigned	0.999991
otu_61	0.00816234	0	Firmicutes	Bacilli	Lactobacillales	#FF6600	Lactobacillales	normal	1	0	Lactobacillaceae	Lactobacillaceae		Lactobacillus	Unassigned	0.999999
otu_81	0.00792348	0	Firmicutes	Bacilli	Lactobacillales	#FF6600	Lactobacillales	normal	1	0	Lactobacillaceae	Lactobacillaceae		Lactobacillus	Lactobacillus_mucosae	0.999021
otu_69	0.00774868	0	Firmicutes	Bacilli	Lactobacillales	#FF6600	Lactobacillales	normal	1	0	Lactobacillaceae	Lactobacillaceae		Lactobacillus	Unassigned	0.999848
otu_74	0.00770474	0	Firmicutes	Bacilli	Lactobacillales	#FF6600	Lactobacillales	normal	1	0	Lactobacillaceae	Lactobacillaceae		Lactobacillus	Unassigned	0.955915
otu_70	0.00763417	0	Firmicutes	Bacilli	Lactobacillales	#FF6600	Lactobacillales	normal	1	0	Lactobacillaceae	Lactobacillaceae		Lactobacillus	uncultured_bacterium	0.743141
otu_78	0.00708345	0	Firmicutes	Bacilli	Lactobacillales	#FF6600	Lactobacillales	normal	1	0	Lactobacillaceae	Lactobacillaceae		Lactobacillus	Unassigned	0.911429
otu_93	0.00695118	0	Firmicutes	Bacilli	Lactobacillales	#FF6600	Lactobacillales	normal	1	0	Lactobacillaceae	Lactobacillaceae		Lactobacillus	Unassigned	0.999991
otu_92	0.00664267	0	Firmicutes	Bacilli	Lactobacillales	#FF6600	Lactobacillales	normal	1	0	Enterococcaceae	Enterococcaceae		Enterococcus	Unassigned	0.993786
otu_91	0.0063703	0	Firmicutes	Bacilli	Lactobacillales	#FF6600	Lactobacillales	normal	1	0	Lactobacillaceae	Lactobacillaceae		Lactobacillus	Unassigned	0.986951
otu_84	0.00621601	0	Firmicutes	Bacilli	Lactobacillales	#FF6600	Lactobacillales	normal	1	0	Lactobacillaceae	Lactobacillaceae		Lactobacillus	Unassigned	0.886702
otu_123	0.00590074	0	Firmicutes	Bacilli	Lactobacillales	#FF6600	Lactobacillales	normal	1	0	Lactobacillaceae	Lactobacillaceae		Lactobacillus	Lactobacillus_fermentum	0.866563
otu_85	0.00569217	0	Firmicutes	Bacilli	Lactobacillales	#FF6600	Lactobacillales	normal	1	0	Lactobacillaceae	Lactobacillaceae		Pediococcus	Unassigned	0.997234
otu_24	0.00537301	0.0119696	Firmicutes	Bacilli	Lactobacillales	#FF6600	Lactobacillales	normal	1	0	Leuconostocaceae	Leuconostocaceae		Weissella	Unassigned	0.999999
otu_90	0.00516461	0	Firmicutes	Bacilli	Lactobacillales	#FF6600	Lactobacillales	normal	1	0	Lactobacillaceae	Lactobacillaceae		Lactobacillus	Unassigned	0.999998
otu_94	0.0048978	0	Firmicutes	Bacilli	Lactobacillales	#FF6600	Lactobacillales	normal	1	0	Lactobacillaceae	Lactobacillaceae		Lactobacillus	Unassigned	0.986289
otu_95	0.00450101	0	Firmicutes	Bacilli	Lactobacillales	#FF6600	Lactobacillales	normal	1	0	Lactobacillaceae	Lactobacillaceae		Lactobacillus	Unassigned	0.987143
otu_100	0.00436265	0	Firmicutes	Bacilli	Lactobacillales	#FF6600	Lactobacillales	normal	1	0	Lactobacillaceae	Lactobacillaceae		Lactobacillus	Unassigned	0.83887
otu_114	0.00418563	0	Firmicutes	Bacilli	Lactobacillales	#FF6600	Lactobacillales	normal	1	0	Lactobacillaceae	Lactobacillaceae		Lactobacillus	Lactobacillus_intestinalis	0.982481
otu_116	0.00348631	0	Firmicutes	Bacilli	Lactobacillales	#FF6600	Lactobacillales	normal	1	0	Lactobacillaceae	Lactobacillaceae		Lactobacillus	Unassigned	0.911062
otu_119	0.00320452	0	Firmicutes	Bacilli	Lactobacillales	#FF6600	Lactobacillales	normal	1	0	Lactobacillaceae	Lactobacillaceae		Lactobacillus	uncultured_bacterium	0.876694
otu_113	0.00316186	0	Firmicutes	Bacilli	Lactobacillales	#FF6600	Lactobacillales	normal	1	0	Lactobacillaceae	Lactobacillaceae		Lactobacillus	Lactobacillus_faecis	0.881839
otu_117	0.00313814	0	Firmicutes	Bacilli	Lactobacillales	#FF6600	Lactobacillales	normal	1	0	Lactobacillaceae	Lactobacillaceae		Lactobacillus	Unassigned	0.904433
otu_118	0.00265182	0	Firmicutes	Bacilli	Lactobacillales	#FF6600	Lactobacillales	normal	1	0	Lactobacillaceae	Lactobacillaceae		Lactobacillus	Unassigned	0.999648
otu_124	0.00265067	0	Firmicutes	Bacilli	Lactobacillales	#FF6600	Lactobacillales	normal	1	0	Lactobacillaceae	Lactobacillaceae		Lactobacillus	gut_metagenome	0.957361
otu_121	0.00239818	0	Firmicutes	Bacilli	Lactobacillales	#FF6600	Lactobacillales	normal	1	0	Lactobacillaceae	Lactobacillaceae		Lactobacillus	Unassigned	0.978336
otu_138	0.00231883	0	Firmicutes	Bacilli	Lactobacillales	#FF6600	Lactobacillales	normal	1	0	Lactobacillaceae	Lactobacillaceae		Lactobacillus	gut_metagenome	0.897776
otu_108	0.002293	0	Firmicutes	Bacilli	Lactobacillales	#FF6600	Lactobacillales	normal	1	0	Lactobacillaceae	Lactobacillaceae		Lactobacillus	Unassigned	0.999999
otu_136	0.0021755	0	Firmicutes	Bacilli	Lactobacillales	#FF6600	Lactobacillales	normal	1	0	Lactobacillaceae	Lactobacillaceae		Unassigned	Unassigned	0.999804
otu_132	0.00216417	0	Firmicutes	Bacilli	Lactobacillales	#FF6600	Lactobacillales	normal	1	0	Lactobacillaceae	Lactobacillaceae		Lactobacillus	Unassigned	0.999992
otu_139	0.00212611	0	Firmicutes	Bacilli	Lactobacillales	#FF6600	Lactobacillales	normal	1	0	Lactobacillaceae	Lactobacillaceae		Lactobacillus	Unassigned	0.999986
otu_153	0.0019523	0	Firmicutes	Bacilli	Lactobacillales	#FF6600	Lactobacillales	normal	1	0	Lactobacillaceae	Lactobacillaceae		Lactobacillus	bacterium_ii1270	0.747141
otu_155	0.00183922	0	Firmicutes	Bacilli	Lactobacillales	#FF6600	Lactobacillales	normal	1	0	Lactobacillaceae	Lactobacillaceae		Lactobacillus	Lactobacillus_vaccinostercus	0.781487
otu_131	0.00182633	0	Firmicutes	Bacilli	Lactobacillales	#FF6600	Lactobacillales	normal	1	0	Lactobacillaceae	Lactobacillaceae		Lactobacillus	Unassigned	0.997805
otu_147	0.00182062	0	Firmicutes	Bacilli	Lactobacillales	#FF6600	Lactobacillales	normal	1	0	Lactobacillaceae	Lactobacillaceae		Lactobacillus	Unassigned	0.911694
otu_159	0.00168772	0	Firmicutes	Bacilli	Lactobacillales	#FF6600	Lactobacillales	normal	1	0	Lactobacillaceae	Lactobacillaceae		Lactobacillus	Unassigned	0.973118
otu_191	0.00155185	0	Firmicutes	Bacilli	Lactobacillales	#FF6600	Lactobacillales	normal	1	0	Lactobacillaceae	Lactobacillaceae		Lactobacillus	Unassigned	0.985604
otu_161	0.00151709	0	Firmicutes	Bacilli	Lactobacillales	#FF6600	Lactobacillales	normal	1	0	Lactobacillaceae	Lactobacillaceae		Unassigned	Unassigned	0.99996
otu_183	0.00151253	0	Firmicutes	Bacilli	Lactobacillales	#FF6600	Lactobacillales	normal	1	0	Lactobacillaceae	Lactobacillaceae		Lactobacillus	Unassigned	0.999886
otu_156	0.00146358	0	Firmicutes	Bacilli	Lactobacillales	#FF6600	Lactobacillales	normal	1	0	Lactobacillaceae	Lactobacillaceae		Lactobacillus	Unassigned	0.931816
otu_231	0.00143346	0	Firmicutes	Bacilli	Lactobacillales	#FF6600	Lactobacillales	normal	1	0	Streptococcaceae	Streptococcaceae		Streptococcus	Unassigned	0.999999
otu_199	0.00142525	0	Firmicutes	Bacilli	Lactobacillales	#FF6600	Lactobacillales	normal	1	0	Streptococcaceae	Streptococcaceae		Streptococcus	Unassigned	0.979414
otu_168	0.00136785	1.75014e-05	Firmicutes	Bacilli	Lactobacillales	#FF6600	Lactobacillales	normal	1	0	Lactobacillaceae	Lactobacillaceae		Lactobacillus	Unassigned	0.999894
otu_157	0.00133348	0	Firmicutes	Bacilli	Lactobacillales	#FF6600	Lactobacillales	normal	1	0	Lactobacillaceae	Lactobacillaceae		Lactobacillus	Unassigned	0.817326
otu_185	0.00131648	9.6774e-06	Firmicutes	Bacilli	Lactobacillales	#FF6600	Lactobacillales	normal	1	0	Lactobacillaceae	Lactobacillaceae		Lactobacillus	Unassigned	0.999883
otu_238	0.00130619	0	Firmicutes	Bacilli	Lactobacillales	#FF6600	Lactobacillales	normal	1	0	Enterococcaceae	Enterococcaceae		Enterococcus	Unassigned	0.9974
otu_202	0.00124113	0	Firmicutes	Bacilli	Lactobacillales	#FF6600	Lactobacillales	normal	1	0	Lactobacillaceae	Lactobacillaceae		Lactobacillus	Unassigned	0.939987
otu_188	0.00124066	0	Firmicutes	Bacilli	Lactobacillales	#FF6600	Lactobacillales	normal	1	0	Lactobacillaceae	Lactobacillaceae		Lactobacillus	Unassigned	0.999628
otu_177	0.00123061	0	Firmicutes	Bacilli	Lactobacillales	#FF6600	Lactobacillales	normal	1	0	Lactobacillaceae	Lactobacillaceae		Lactobacillus	Unassigned	0.999997
otu_253	0.0011896	0	Firmicutes	Bacilli	Lactobacillales	#FF6600	Lactobacillales	normal	1	0	Lactobacillaceae	Lactobacillaceae		Lactobacillus	Unassigned	0.998315
otu_311	0.00114545	0	Firmicutes	Bacilli	Lactobacillales	#FF6600	Lactobacillales	normal	1	0	Streptococcaceae	Streptococcaceae		Lactococcus	Unassigned	0.999998
otu_190	0.00107339	9.41165e-06	Firmicutes	Bacilli	Lactobacillales	#FF6600	Lactobacillales	normal	1	0	Lactobacillaceae	Lactobacillaceae		Unassigned	Unassigned	0.999442
otu_211	0.00106576	0	Firmicutes	Bacilli	Lactobacillales	#FF6600	Lactobacillales	normal	1	0	Unassigned	Unassigned		Unassigned	Unassigned	0.945702
otu_184	0.00106477	0	Firmicutes	Bacilli	Lactobacillales	#FF6600	Lactobacillales	normal	1	0	Lactobacillaceae	Lactobacillaceae		Lactobacillus	Unassigned	0.999975
otu_230	0.00105646	0	Firmicutes	Bacilli	Lactobacillales	#FF6600	Lactobacillales	normal	1	0	Lactobacillaceae	Lactobacillaceae		Lactobacillus	uncultured_bacterium	0.765718
otu_215	0.00104297	0	Firmicutes	Bacilli	Lactobacillales	#FF6600	Lactobacillales	normal	1	0	Enterococcaceae	Enterococcaceae		Enterococcus	Unassigned	0.991686
otu_194	0.00101783	0	Firmicutes	Bacilli	Lactobacillales	#FF6600	Lactobacillales	normal	1	0	Lactobacillaceae	Lactobacillaceae		Lactobacillus	Unassigned	0.999997
otu_219	0.000970443	0	Firmicutes	Bacilli	Lactobacillales	#FF6600	Lactobacillales	normal	1	0	Lactobacillaceae	Lactobacillaceae		Lactobacillus	Unassigned	0.999806
otu_227	0.000958972	0	Firmicutes	Bacilli	Lactobacillales	#FF6600	Lactobacillales	normal	1	0	Streptococcaceae	Streptococcaceae		Streptococcus	Unassigned	0.999999
otu_171	0.000940716	0.000111065	Firmicutes	Bacilli	Lactobacillales	#FF6600	Lactobacillales	normal	1	0	Lactobacillaceae	Lactobacillaceae		Lactobacillus	uncultured_bacterium	0.741894
otu_208	0.000878111	0	Firmicutes	Bacilli	Lactobacillales	#FF6600	Lactobacillales	normal	1	0	Lactobacillaceae	Lactobacillaceae		Lactobacillus	Unassigned	0.813769
otu_209	0.000828666	0	Firmicutes	Bacilli	Lactobacillales	#FF6600	Lactobacillales	normal	1	0	Lactobacillaceae	Lactobacillaceae		Lactobacillus	gut_metagenome	0.801211
otu_218	0.000808777	0	Firmicutes	Bacilli	Lactobacillales	#FF6600	Lactobacillales	normal	1	0	Lactobacillaceae	Lactobacillaceae		Lactobacillus	Lactobacillus_brevis	0.916072
otu_205	0.000792509	0	Firmicutes	Bacilli	Lactobacillales	#FF6600	Lactobacillales	normal	1	0	Lactobacillaceae	Lactobacillaceae		Lactobacillus	Unassigned	0.950201
otu_213	0.000734803	0	Firmicutes	Bacilli	Lactobacillales	#FF6600	Lactobacillales	normal	1	0	Lactobacillaceae	Lactobacillaceae		Pediococcus	Unassigned	0.997743
otu_214	0.000698831	0	Firmicutes	Bacilli	Lactobacillales	#FF6600	Lactobacillales	normal	1	0	Lactobacillaceae	Lactobacillaceae		Unassigned	Unassigned	0.997213
otu_269	0.000671755	7.23031e-07	Firmicutes	Bacilli	Lactobacillales	#FF6600	Lactobacillales	normal	1	0	Lactobacillaceae	Lactobacillaceae		Lactobacillus	Unassigned	0.999997
otu_254	0.000671592	0	Firmicutes	Bacilli	Lactobacillales	#FF6600	Lactobacillales	normal	1	0	Lactobacillaceae	Lactobacillaceae		Lactobacillus	uncultured_bacterium	0.757833
otu_223	0.000665644	0	Firmicutes	Bacilli	Lactobacillales	#FF6600	Lactobacillales	normal	1	0	Lactobacillaceae	Lactobacillaceae		Lactobacillus	Apis_florea	0.954032
otu_229	0.000657791	0	Firmicutes	Bacilli	Lactobacillales	#FF6600	Lactobacillales	normal	1	0	Lactobacillaceae	Lactobacillaceae		Lactobacillus	Unassigned	0.997401
otu_274	0.000651871	0	Firmicutes	Bacilli	Lactobacillales	#FF6600	Lactobacillales	normal	1	0	Lactobacillaceae	Lactobacillaceae		Lactobacillus	Unassigned	0.871854
otu_245	0.000651577	0	Firmicutes	Bacilli	Lactobacillales	#FF6600	Lactobacillales	normal	1	0	Lactobacillaceae	Lactobacillaceae		Pediococcus	Unassigned	0.819472
otu_334	0.000642037	0	Firmicutes	Bacilli	Lactobacillales	#FF6600	Lactobacillales	normal	1	0	Lactobacillaceae	Lactobacillaceae		Lactobacillus	Unassigned	0.91295
otu_242	0.00059893	0	Firmicutes	Bacilli	Lactobacillales	#FF6600	Lactobacillales	normal	1	0	Lactobacillaceae	Lactobacillaceae		Lactobacillus	Unassigned	0.814729
otu_345	0.000521376	0	Firmicutes	Bacilli	Lactobacillales	#FF6600	Lactobacillales	normal	1	0	Streptococcaceae	Streptococcaceae		Streptococcus	Unassigned	0.893589
otu_262	0.000493185	0	Firmicutes	Bacilli	Lactobacillales	#FF6600	Lactobacillales	normal	1	0	Lactobacillaceae	Lactobacillaceae		Lactobacillus	Unassigned	0.927349
otu_281	0.000491312	0	Firmicutes	Bacilli	Lactobacillales	#FF6600	Lactobacillales	normal	1	0	Lactobacillaceae	Lactobacillaceae		Lactobacillus	Unassigned	0.791232
otu_259	0.000441076	0	Firmicutes	Bacilli	Lactobacillales	#FF6600	Lactobacillales	normal	1	0	Lactobacillaceae	Lactobacillaceae		Lactobacillus	Unassigned	0.869283
otu_264	0.000433322	0	Firmicutes	Bacilli	Lactobacillales	#FF6600	Lactobacillales	normal	1	0	Lactobacillaceae	Lactobacillaceae		Lactobacillus	Unassigned	0.999989
otu_309	0.000418352	0	Firmicutes	Bacilli	Lactobacillales	#FF6600	Lactobacillales	normal	1	0	Lactobacillaceae	Lactobacillaceae		Lactobacillus	Unassigned	0.999869
otu_257	0.000397747	0	Firmicutes	Bacilli	Lactobacillales	#FF6600	Lactobacillales	normal	1	0	Streptococcaceae	Streptococcaceae		Streptococcus	Unassigned	0.999998
otu_306	0.000384351	0	Firmicutes	Bacilli	Lactobacillales	#FF6600	Lactobacillales	normal	1	0	Lactobacillaceae	Lactobacillaceae		Lactobacillus	Lactobacillus_mucosae	0.998517
otu_375	0.000380198	0	Firmicutes	Bacilli	Lactobacillales	#FF6600	Lactobacillales	normal	1	0	Lactobacillaceae	Lactobacillaceae		Lactobacillus	Unassigned	0.907928
otu_261	0.00037874	0	Firmicutes	Bacilli	Lactobacillales	#FF6600	Lactobacillales	normal	1	0	Lactobacillaceae	Lactobacillaceae		Lactobacillus	Unassigned	0.967194
otu_346	0.000376683	0	Firmicutes	Bacilli	Lactobacillales	#FF6600	Lactobacillales	normal	1	0	Lactobacillaceae	Lactobacillaceae		Lactobacillus	Unassigned	0.883725
otu_373	0.000376102	0	Firmicutes	Bacilli	Lactobacillales	#FF6600	Lactobacillales	normal	1	0	Streptococcaceae	Streptococcaceae		Streptococcus	Unassigned	0.996389
otu_777	0.000347919	0	Firmicutes	Bacilli	Lactobacillales	#FF6600	Lactobacillales	normal	1	0	Unassigned	Unassigned		Unassigned	Unassigned	0.99907
otu_447	0.000335898	0	Firmicutes	Bacilli	Lactobacillales	#FF6600	Lactobacillales	normal	1	0	Streptococcaceae	Streptococcaceae		Streptococcus	Unassigned	0.999998
otu_485	0.000328321	0	Firmicutes	Bacilli	Lactobacillales	#FF6600	Lactobacillales	normal	1	0	Streptococcaceae	Streptococcaceae		Streptococcus	Unassigned	0.999998
otu_356	0.00032589	0	Firmicutes	Bacilli	Lactobacillales	#FF6600	Lactobacillales	normal	1	0	Streptococcaceae	Streptococcaceae		Streptococcus	Unassigned	0.989252
otu_324	0.000315994	0	Firmicutes	Bacilli	Lactobacillales	#FF6600	Lactobacillales	normal	1	0	Lactobacillaceae	Lactobacillaceae		Pediococcus	Unassigned	0.747477
otu_460	0.000286164	0	Firmicutes	Bacilli	Lactobacillales	#FF6600	Lactobacillales	normal	1	0	Streptococcaceae	Streptococcaceae		Streptococcus	Unassigned	0.967865
otu_359	0.00027291	0	Firmicutes	Bacilli	Lactobacillales	#FF6600	Lactobacillales	normal	1	0	Lactobacillaceae	Lactobacillaceae		Lactobacillus	Unassigned	0.95603
otu_335	0.000272667	0	Firmicutes	Bacilli	Lactobacillales	#FF6600	Lactobacillales	normal	1	0	Unassigned	Unassigned		Unassigned	Unassigned	0.998904
otu_286	0.000263416	0	Firmicutes	Bacilli	Lactobacillales	#FF6600	Lactobacillales	normal	1	0	Lactobacillaceae	Lactobacillaceae		Lactobacillus	Unassigned	0.938474
otu_328	0.000259622	0	Firmicutes	Bacilli	Lactobacillales	#FF6600	Lactobacillales	normal	1	0	Lactobacillaceae	Lactobacillaceae		Lactobacillus	Unassigned	1
otu_326	0.000256689	0	Firmicutes	Bacilli	Lactobacillales	#FF6600	Lactobacillales	normal	1	0	Enterococcaceae	Enterococcaceae		Enterococcus	Unassigned	0.830353
otu_377	0.000256677	0	Firmicutes	Bacilli	Lactobacillales	#FF6600	Lactobacillales	normal	1	0	Lactobacillaceae	Lactobacillaceae		Lactobacillus	Unassigned	0.999756
otu_284	0.000253135	6.97166e-06	Firmicutes	Bacilli	Lactobacillales	#FF6600	Lactobacillales	normal	1	0	Lactobacillaceae	Lactobacillaceae		Lactobacillus	Unassigned	0.998866
otu_364	0.0002464	0	Firmicutes	Bacilli	Lactobacillales	#FF6600	Lactobacillales	normal	1	0	Lactobacillaceae	Lactobacillaceae		Lactobacillus	Unassigned	0.979777
otu_388	0.000246006	0	Firmicutes	Bacilli	Lactobacillales	#FF6600	Lactobacillales	normal	1	0	Unassigned	Unassigned		Unassigned	Unassigned	0.998628
otu_336	0.000239662	0	Firmicutes	Bacilli	Lactobacillales	#FF6600	Lactobacillales	normal	1	0	Lactobacillaceae	Lactobacillaceae		Lactobacillus	Unassigned	0.99994
otu_1008	0.000230643	0	Firmicutes	Bacilli	Lactobacillales	#FF6600	Lactobacillales	normal	1	0	Streptococcaceae	Streptococcaceae		Streptococcus	Unassigned	0.861378
otu_355	0.000226911	5.25982e-06	Firmicutes	Bacilli	Lactobacillales	#FF6600	Lactobacillales	normal	1	0	Lactobacillaceae	Lactobacillaceae		Lactobacillus	uncultured_bacterium	0.741289
otu_410	0.000225826	0	Firmicutes	Bacilli	Lactobacillales	#FF6600	Lactobacillales	normal	1	0	Lactobacillaceae	Lactobacillaceae		Lactobacillus	Lactobacillus_songhuajiangensis	0.947899
otu_401	0.000224204	0	Firmicutes	Bacilli	Lactobacillales	#FF6600	Lactobacillales	normal	1	0	Lactobacillaceae	Lactobacillaceae		Lactobacillus	Unassigned	0.998595
otu_2	0.000215666	0.0984637	Firmicutes	Bacilli	Lactobacillales	#FF6600	Lactobacillales	normal	1	0	Lactobacillaceae	Lactobacillaceae		Lactobacillus	Unassigned	0.998304
otu_315	0.000207499	0	Firmicutes	Bacilli	Lactobacillales	#FF6600	Lactobacillales	normal	1	0	Lactobacillaceae	Lactobacillaceae		Lactobacillus	Lactobacillus_songhuajiangensis	0.990884
otu_525	0.000206759	0	Firmicutes	Bacilli	Lactobacillales	#FF6600	Lactobacillales	normal	1	0	Unassigned	Unassigned		Unassigned	Unassigned	0.9995
otu_1069	0.000201112	0	Firmicutes	Bacilli	Lactobacillales	#FF6600	Lactobacillales	normal	1	0	Lactobacillaceae	Lactobacillaceae		Lactobacillus	Unassigned	0.707315
otu_645	0.000199369	0	Firmicutes	Bacilli	Lactobacillales	#FF6600	Lactobacillales	normal	1	0	Streptococcaceae	Streptococcaceae		Streptococcus	Unassigned	0.999986
otu_349	0.000196191	0	Firmicutes	Bacilli	Lactobacillales	#FF6600	Lactobacillales	normal	1	0	Lactobacillaceae	Lactobacillaceae		Lactobacillus	Unassigned	0.908615
otu_511	0.000193457	0	Firmicutes	Bacilli	Lactobacillales	#FF6600	Lactobacillales	normal	1	0	Unassigned	Unassigned		Unassigned	Unassigned	0.998701
otu_341	0.000192884	0	Firmicutes	Bacilli	Lactobacillales	#FF6600	Lactobacillales	normal	1	0	Lactobacillaceae	Lactobacillaceae		Lactobacillus	Lactobacillus_oris	0.765058
otu_329	0.000191896	0	Firmicutes	Bacilli	Lactobacillales	#FF6600	Lactobacillales	normal	1	0	Streptococcaceae	Streptococcaceae		Streptococcus	Unassigned	0.785685
otu_397	0.000191122	0	Firmicutes	Bacilli	Lactobacillales	#FF6600	Lactobacillales	normal	1	0	Lactobacillaceae	Lactobacillaceae		Lactobacillus	Unassigned	1
otu_398	0.000185896	0	Firmicutes	Bacilli	Lactobacillales	#FF6600	Lactobacillales	normal	1	0	Lactobacillaceae	Lactobacillaceae		Lactobacillus	Lactobacillus_songhuajiangensis	0.768404
otu_435	0.000185303	0	Firmicutes	Bacilli	Lactobacillales	#FF6600	Lactobacillales	normal	1	0	Lactobacillaceae	Lactobacillaceae		Lactobacillus	Unassigned	0.992803
otu_325	0.000184724	0	Firmicutes	Bacilli	Lactobacillales	#FF6600	Lactobacillales	normal	1	0	Lactobacillaceae	Lactobacillaceae		Lactobacillus	Unassigned	1
otu_331	0.000182695	0	Firmicutes	Bacilli	Lactobacillales	#FF6600	Lactobacillales	normal	1	0	Lactobacillaceae	Lactobacillaceae		Lactobacillus	Unassigned	0.999999
otu_624	0.000176711	0	Firmicutes	Bacilli	Lactobacillales	#FF6600	Lactobacillales	normal	1	0	Leuconostocaceae	Leuconostocaceae		Leuconostoc	Leuconostoc_lactis	0.73486
otu_338	0.000170496	0	Firmicutes	Bacilli	Lactobacillales	#FF6600	Lactobacillales	normal	1	0	Lactobacillaceae	Lactobacillaceae		Lactobacillus	uncultured_organism	0.719654
otu_425	0.000166331	0	Firmicutes	Bacilli	Lactobacillales	#FF6600	Lactobacillales	normal	1	0	Streptococcaceae	Streptococcaceae		Streptococcus	Unassigned	0.900401
otu_365	0.0001661	0	Firmicutes	Bacilli	Lactobacillales	#FF6600	Lactobacillales	normal	1	0	Lactobacillaceae	Lactobacillaceae		Lactobacillus	Unassigned	0.987766
otu_663	0.000160647	0	Firmicutes	Bacilli	Lactobacillales	#FF6600	Lactobacillales	normal	1	0	Streptococcaceae	Streptococcaceae		Streptococcus	Unassigned	0.999991
otu_495	0.000157594	0	Firmicutes	Bacilli	Lactobacillales	#FF6600	Lactobacillales	normal	1	0	Lactobacillaceae	Lactobacillaceae		Lactobacillus	Unassigned	0.999995
otu_1139	0.000149825	0	Firmicutes	Bacilli	Lactobacillales	#FF6600	Lactobacillales	normal	1	0	Streptococcaceae	Streptococcaceae		Streptococcus	Unassigned	0.999973
otu_438	0.000146255	0	Firmicutes	Bacilli	Lactobacillales	#FF6600	Lactobacillales	normal	1	0	Lactobacillaceae	Lactobacillaceae		Lactobacillus	Unassigned	0.995989
otu_405	0.000144135	0	Firmicutes	Bacilli	Lactobacillales	#FF6600	Lactobacillales	normal	1	0	Lactobacillaceae	Lactobacillaceae		Pediococcus	Unassigned	0.994643
otu_385	0.000143302	0	Firmicutes	Bacilli	Lactobacillales	#FF6600	Lactobacillales	normal	1	0	Lactobacillaceae	Lactobacillaceae		Lactobacillus	Unassigned	0.999923
otu_384	0.000137268	0	Firmicutes	Bacilli	Lactobacillales	#FF6600	Lactobacillales	normal	1	0	Lactobacillaceae	Lactobacillaceae		Lactobacillus	uncultured_bacterium	0.712345
otu_409	0.000136443	0	Firmicutes	Bacilli	Lactobacillales	#FF6600	Lactobacillales	normal	1	0	Lactobacillaceae	Lactobacillaceae		Lactobacillus	Unassigned	0.919477
otu_402	0.000135599	0	Firmicutes	Bacilli	Lactobacillales	#FF6600	Lactobacillales	normal	1	0	Streptococcaceae	Streptococcaceae		Streptococcus	Unassigned	0.968122
otu_421	0.000134955	0	Firmicutes	Bacilli	Lactobacillales	#FF6600	Lactobacillales	normal	1	0	Lactobacillaceae	Lactobacillaceae		Lactobacillus	Apis_florea	0.896498
otu_406	0.000130099	0	Firmicutes	Bacilli	Lactobacillales	#FF6600	Lactobacillales	normal	1	0	Lactobacillaceae	Lactobacillaceae		Pediococcus	Unassigned	0.997707
otu_489	0.000126791	0	Firmicutes	Bacilli	Lactobacillales	#FF6600	Lactobacillales	normal	1	0	Lactobacillaceae	Lactobacillaceae		Lactobacillus	Unassigned	0.999993
otu_272	0.000126516	5.6502e-05	Firmicutes	Bacilli	Lactobacillales	#FF6600	Lactobacillales	normal	1	0	Lactobacillaceae	Lactobacillaceae		Lactobacillus	Lactobacillus_vaccinostercus	0.786174
otu_396	0.000122718	0	Firmicutes	Bacilli	Lactobacillales	#FF6600	Lactobacillales	normal	1	0	Lactobacillaceae	Lactobacillaceae		Lactobacillus	Unassigned	0.867083
otu_461	0.00012252	0	Firmicutes	Bacilli	Lactobacillales	#FF6600	Lactobacillales	normal	1	0	Lactobacillaceae	Lactobacillaceae		Lactobacillus	Unassigned	0.896806
otu_1340	0.00011986	0	Firmicutes	Bacilli	Lactobacillales	#FF6600	Lactobacillales	normal	1	0	Lactobacillaceae	Lactobacillaceae		Lactobacillus	Unassigned	0.778336
otu_691	0.000119703	0	Firmicutes	Bacilli	Lactobacillales	#FF6600	Lactobacillales	normal	1	0	Lactobacillaceae	Lactobacillaceae		Unassigned	Unassigned	0.730474
otu_504	0.000119555	0	Firmicutes	Bacilli	Lactobacillales	#FF6600	Lactobacillales	normal	1	0	Lactobacillaceae	Lactobacillaceae		Unassigned	Unassigned	0.996444
otu_570	0.000118409	0	Firmicutes	Bacilli	Lactobacillales	#FF6600	Lactobacillales	normal	1	0	Lactobacillaceae	Lactobacillaceae		Lactobacillus	Unassigned	0.999123
otu_586	0.000113298	0	Firmicutes	Bacilli	Lactobacillales	#FF6600	Lactobacillales	normal	1	0	Lactobacillaceae	Lactobacillaceae		Lactobacillus	Unassigned	0.99937
otu_653	0.000112332	0	Firmicutes	Bacilli	Lactobacillales	#FF6600	Lactobacillales	normal	1	0	Enterococcaceae	Enterococcaceae		Enterococcus	Unassigned	0.993722
otu_862	0.000108071	0	Firmicutes	Bacilli	Lactobacillales	#FF6600	Lactobacillales	normal	1	0	Lactobacillaceae	Lactobacillaceae		Lactobacillus	Unassigned	0.975034
otu_623	0.000106095	0	Firmicutes	Bacilli	Lactobacillales	#FF6600	Lactobacillales	normal	1	0	Lactobacillaceae	Lactobacillaceae		Pediococcus	Unassigned	0.850947
otu_453	0.000104559	0	Firmicutes	Bacilli	Lactobacillales	#FF6600	Lactobacillales	normal	1	0	Lactobacillaceae	Lactobacillaceae		Lactobacillus	uncultured_bacterium	0.710702
otu_1680	9.87275e-05	0	Firmicutes	Bacilli	Lactobacillales	#FF6600	Lactobacillales	normal	1	0	Streptococcaceae	Streptococcaceae		Lactococcus	Unassigned	0.916484
otu_577	9.8435e-05	0	Firmicutes	Bacilli	Lactobacillales	#FF6600	Lactobacillales	normal	1	0	Lactobacillaceae	Lactobacillaceae		Lactobacillus	Lactobacillus_intestinalis	0.91544
otu_469	9.80713e-05	0	Firmicutes	Bacilli	Lactobacillales	#FF6600	Lactobacillales	normal	1	0	Lactobacillaceae	Lactobacillaceae		Lactobacillus	Unassigned	1
otu_459	9.61879e-05	0	Firmicutes	Bacilli	Lactobacillales	#FF6600	Lactobacillales	normal	1	0	Leuconostocaceae	Leuconostocaceae		Leuconostoc	Unassigned	1
otu_598	9.34055e-05	0	Firmicutes	Bacilli	Lactobacillales	#FF6600	Lactobacillales	normal	1	0	Lactobacillaceae	Lactobacillaceae		Lactobacillus	Unassigned	0.840238
otu_418	9.07603e-05	0	Firmicutes	Bacilli	Lactobacillales	#FF6600	Lactobacillales	normal	1	0	Streptococcaceae	Streptococcaceae		Streptococcus	Unassigned	0.815598
otu_520	9.05485e-05	0	Firmicutes	Bacilli	Lactobacillales	#FF6600	Lactobacillales	normal	1	0	Unassigned	Unassigned		Unassigned	Unassigned	0.952637
otu_480	9.04344e-05	0	Firmicutes	Bacilli	Lactobacillales	#FF6600	Lactobacillales	normal	1	0	Lactobacillaceae	Lactobacillaceae		Lactobacillus	Unassigned	0.872901
otu_707	8.54114e-05	0	Firmicutes	Bacilli	Lactobacillales	#FF6600	Lactobacillales	normal	1	0	Streptococcaceae	Streptococcaceae		Streptococcus	Unassigned	0.948068
otu_863	8.50977e-05	0	Firmicutes	Bacilli	Lactobacillales	#FF6600	Lactobacillales	normal	1	0	Lactobacillaceae	Lactobacillaceae		Lactobacillus	Unassigned	0.995945
otu_499	8.2754e-05	0	Firmicutes	Bacilli	Lactobacillales	#FF6600	Lactobacillales	normal	1	0	Lactobacillaceae	Lactobacillaceae		Lactobacillus	Unassigned	0.777761
otu_587	8.07304e-05	0	Firmicutes	Bacilli	Lactobacillales	#FF6600	Lactobacillales	normal	1	0	Lactobacillaceae	Lactobacillaceae		Lactobacillus	Unassigned	0.926153
otu_894	7.73536e-05	0	Firmicutes	Bacilli	Lactobacillales	#FF6600	Lactobacillales	normal	1	0	Lactobacillaceae	Lactobacillaceae		Lactobacillus	Lactobacillus_faecis	0.816704
otu_654	7.71983e-05	0	Firmicutes	Bacilli	Lactobacillales	#FF6600	Lactobacillales	normal	1	0	Lactobacillaceae	Lactobacillaceae		Pediococcus	Unassigned	0.982044
otu_803	7.6329e-05	0	Firmicutes	Bacilli	Lactobacillales	#FF6600	Lactobacillales	normal	1	0	Lactobacillaceae	Lactobacillaceae		Lactobacillus	uncultured_bacterium	0.84294
otu_730	7.57544e-05	0	Firmicutes	Bacilli	Lactobacillales	#FF6600	Lactobacillales	normal	1	0	Enterococcaceae	Enterococcaceae		Enterococcus	Unassigned	0.979108
otu_936	7.27806e-05	0	Firmicutes	Bacilli	Lactobacillales	#FF6600	Lactobacillales	normal	1	0	Lactobacillaceae	Lactobacillaceae		Lactobacillus	Lactobacillus_delbrueckii	0.864296
otu_582	7.25469e-05	0	Firmicutes	Bacilli	Lactobacillales	#FF6600	Lactobacillales	normal	1	0	Streptococcaceae	Streptococcaceae		Lactococcus	Unassigned	0.999999
otu_597	7.20484e-05	0	Firmicutes	Bacilli	Lactobacillales	#FF6600	Lactobacillales	normal	1	0	Lactobacillaceae	Lactobacillaceae		Lactobacillus	Unassigned	0.999979
otu_10	7.17159e-05	0.0272912	Firmicutes	Bacilli	Lactobacillales	#FF6600	Lactobacillales	normal	1	0	Lactobacillaceae	Lactobacillaceae		Lactobacillus	Unassigned	0.999998
otu_1051	6.97251e-05	0	Firmicutes	Bacilli	Lactobacillales	#FF6600	Lactobacillales	normal	1	0	Lactobacillaceae	Lactobacillaceae		Lactobacillus	Unassigned	0.932371
otu_630	6.71237e-05	0	Firmicutes	Bacilli	Lactobacillales	#FF6600	Lactobacillales	normal	1	0	Lactobacillaceae	Lactobacillaceae		Pediococcus	Unassigned	0.731067
otu_571	6.51739e-05	0	Firmicutes	Bacilli	Lactobacillales	#FF6600	Lactobacillales	normal	1	0	Lactobacillaceae	Lactobacillaceae		Lactobacillus	Unassigned	0.88864
otu_573	6.41356e-05	0	Firmicutes	Bacilli	Lactobacillales	#FF6600	Lactobacillales	normal	1	0	Unassigned	Unassigned		Unassigned	Unassigned	0.999513
otu_98	6.32009e-05	0.000799375	Firmicutes	Bacilli	Lactobacillales	#FF6600	Lactobacillales	normal	1	0	Lactobacillaceae	Lactobacillaceae		Lactobacillus	Lactobacillus_saerimneri	0.998679
otu_709	6.22546e-05	0	Firmicutes	Bacilli	Lactobacillales	#FF6600	Lactobacillales	normal	1	0	Lactobacillaceae	Lactobacillaceae		Lactobacillus	Unassigned	0.999997
otu_736	6.21139e-05	0	Firmicutes	Bacilli	Lactobacillales	#FF6600	Lactobacillales	normal	1	0	Lactobacillaceae	Lactobacillaceae		Pediococcus	Unassigned	0.966939
otu_1082	6.20983e-05	0	Firmicutes	Bacilli	Lactobacillales	#FF6600	Lactobacillales	normal	1	0	Lactobacillaceae	Lactobacillaceae		Lactobacillus	Lactobacillus_songhuajiangensis	0.995987
otu_731	6.03869e-05	0	Firmicutes	Bacilli	Lactobacillales	#FF6600	Lactobacillales	normal	1	0	Unassigned	Unassigned		Unassigned	Unassigned	0.996628
otu_617	5.76718e-05	0	Firmicutes	Bacilli	Lactobacillales	#FF6600	Lactobacillales	normal	1	0	Lactobacillaceae	Lactobacillaceae		Lactobacillus	Unassigned	0.986843
otu_1107	5.64251e-05	0	Firmicutes	Bacilli	Lactobacillales	#FF6600	Lactobacillales	normal	1	0	Lactobacillaceae	Lactobacillaceae		Lactobacillus	Unassigned	0.983336
otu_758	5.63305e-05	0	Firmicutes	Bacilli	Lactobacillales	#FF6600	Lactobacillales	normal	1	0	Unassigned	Unassigned		Unassigned	Unassigned	0.998297
otu_604	5.52188e-05	0	Firmicutes	Bacilli	Lactobacillales	#FF6600	Lactobacillales	normal	1	0	Streptococcaceae	Streptococcaceae		Streptococcus	Unassigned	0.832965
otu_776	5.50924e-05	0	Firmicutes	Bacilli	Lactobacillales	#FF6600	Lactobacillales	normal	1	0	Streptococcaceae	Streptococcaceae		Streptococcus	Unassigned	0.999945
otu_664	5.49925e-05	0	Firmicutes	Bacilli	Lactobacillales	#FF6600	Lactobacillales	normal	1	0	Lactobacillaceae	Lactobacillaceae		Lactobacillus	uncultured_bacterium	0.925906
otu_627	5.4826e-05	0	Firmicutes	Bacilli	Lactobacillales	#FF6600	Lactobacillales	normal	1	0	Lactobacillaceae	Lactobacillaceae		Lactobacillus	Unassigned	0.999317
otu_639	5.40189e-05	0	Firmicutes	Bacilli	Lactobacillales	#FF6600	Lactobacillales	normal	1	0	Lactobacillaceae	Lactobacillaceae		Lactobacillus	Unassigned	0.880672
otu_1423	5.25753e-05	0	Firmicutes	Bacilli	Lactobacillales	#FF6600	Lactobacillales	normal	1	0	Streptococcaceae	Streptococcaceae		Streptococcus	Unassigned	0.980319
otu_1222	5.23472e-05	0	Firmicutes	Bacilli	Lactobacillales	#FF6600	Lactobacillales	normal	1	0	Lactobacillaceae	Lactobacillaceae		Lactobacillus	Unassigned	0.912586
otu_954	4.99823e-05	0	Firmicutes	Bacilli	Lactobacillales	#FF6600	Lactobacillales	normal	1	0	Unassigned	Unassigned		Unassigned	Unassigned	0.999265
otu_814	4.97736e-05	0	Firmicutes	Bacilli	Lactobacillales	#FF6600	Lactobacillales	normal	1	0	Lactobacillaceae	Lactobacillaceae		Unassigned	Unassigned	0.999981
otu_677	4.93911e-05	0	Firmicutes	Bacilli	Lactobacillales	#FF6600	Lactobacillales	normal	1	0	Lactobacillaceae	Lactobacillaceae		Pediococcus	Unassigned	0.927099
otu_678	4.93167e-05	0	Firmicutes	Bacilli	Lactobacillales	#FF6600	Lactobacillales	normal	1	0	Lactobacillaceae	Lactobacillaceae		Unassigned	Unassigned	0.900497
otu_826	4.85596e-05	0	Firmicutes	Bacilli	Lactobacillales	#FF6600	Lactobacillales	normal	1	0	Lactobacillaceae	Lactobacillaceae		Lactobacillus	Unassigned	0.92672
otu_6	4.85174e-05	0.0597697	Firmicutes	Bacilli	Lactobacillales	#FF6600	Lactobacillales	normal	1	0	Lactobacillaceae	Lactobacillaceae		Lactobacillus	Unassigned	0.946864
otu_1650	4.68597e-05	0	Firmicutes	Bacilli	Lactobacillales	#FF6600	Lactobacillales	normal	1	0	Lactobacillaceae	Lactobacillaceae		Lactobacillus	Unassigned	0.891911
otu_651	4.60439e-05	0	Firmicutes	Bacilli	Lactobacillales	#FF6600	Lactobacillales	normal	1	0	Lactobacillaceae	Lactobacillaceae		Lactobacillus	Lactobacillus_dextrinicus	0.998734
otu_1339	4.59987e-05	0	Firmicutes	Bacilli	Lactobacillales	#FF6600	Lactobacillales	normal	1	0	Enterococcaceae	Enterococcaceae		Enterococcus	Unassigned	0.955551
otu_1338	4.59987e-05	0	Firmicutes	Bacilli	Lactobacillales	#FF6600	Lactobacillales	normal	1	0	Streptococcaceae	Streptococcaceae		Streptococcus	Unassigned	0.823266
otu_708	4.58586e-05	0	Firmicutes	Bacilli	Lactobacillales	#FF6600	Lactobacillales	normal	1	0	Lactobacillaceae	Lactobacillaceae		Unassigned	Unassigned	0.999589
otu_781	4.40082e-05	0	Firmicutes	Bacilli	Lactobacillales	#FF6600	Lactobacillales	normal	1	0	Lactobacillaceae	Lactobacillaceae		Lactobacillus	Unassigned	0.789646
otu_2042	4.39951e-05	0	Firmicutes	Bacilli	Lactobacillales	#FF6600	Lactobacillales	normal	1	0	Enterococcaceae	Enterococcaceae		Enterococcus	Unassigned	0.99266
otu_702	4.39142e-05	0	Firmicutes	Bacilli	Lactobacillales	#FF6600	Lactobacillales	normal	1	0	Lactobacillaceae	Lactobacillaceae		Lactobacillus	Unassigned	0.999998
otu_885	4.37184e-05	0	Firmicutes	Bacilli	Lactobacillales	#FF6600	Lactobacillales	normal	1	0	Streptococcaceae	Streptococcaceae		Streptococcus	Unassigned	0.711729
otu_1356	4.27981e-05	0	Firmicutes	Bacilli	Lactobacillales	#FF6600	Lactobacillales	normal	1	0	Lactobacillaceae	Lactobacillaceae		Lactobacillus	Unassigned	0.999056
otu_717	4.25694e-05	0	Firmicutes	Bacilli	Lactobacillales	#FF6600	Lactobacillales	normal	1	0	Lactobacillaceae	Lactobacillaceae		Lactobacillus	Unassigned	0.942214
otu_1137	4.23523e-05	0	Firmicutes	Bacilli	Lactobacillales	#FF6600	Lactobacillales	normal	1	0	Lactobacillaceae	Lactobacillaceae		Lactobacillus	Lactobacillus_delbrueckii	0.923357
otu_1293	4.21902e-05	0	Firmicutes	Bacilli	Lactobacillales	#FF6600	Lactobacillales	normal	1	0	Unassigned	Unassigned		Unassigned	Unassigned	0.999488
otu_2647	4.1951e-05	0	Firmicutes	Bacilli	Lactobacillales	#FF6600	Lactobacillales	normal	1	0	Lactobacillaceae	Lactobacillaceae		Lactobacillus	Unassigned	0.868169
otu_839	4.08963e-05	0	Firmicutes	Bacilli	Lactobacillales	#FF6600	Lactobacillales	normal	1	0	Lactobacillaceae	Lactobacillaceae		Lactobacillus	Unassigned	0.955921
otu_1336	4.04907e-05	0	Firmicutes	Bacilli	Lactobacillales	#FF6600	Lactobacillales	normal	1	0	Streptococcaceae	Streptococcaceae		Streptococcus	Unassigned	0.9995
otu_3113	4.02223e-05	0	Firmicutes	Bacilli	Lactobacillales	#FF6600	Lactobacillales	normal	1	0	Streptococcaceae	Streptococcaceae		Lactococcus	Unassigned	0.999999
otu_1840	4.01655e-05	0	Firmicutes	Bacilli	Lactobacillales	#FF6600	Lactobacillales	normal	1	0	Enterococcaceae	Enterococcaceae		Enterococcus	Unassigned	0.965852
otu_813	3.92285e-05	0	Firmicutes	Bacilli	Lactobacillales	#FF6600	Lactobacillales	normal	1	0	Lactobacillaceae	Lactobacillaceae		Lactobacillus	Unassigned	0.998836
otu_1466	3.91338e-05	0	Firmicutes	Bacilli	Lactobacillales	#FF6600	Lactobacillales	normal	1	0	Lactobacillaceae	Lactobacillaceae		Lactobacillus	Unassigned	0.983227
otu_1465	3.90989e-05	0	Firmicutes	Bacilli	Lactobacillales	#FF6600	Lactobacillales	normal	1	0	Lactobacillaceae	Lactobacillaceae		Lactobacillus	Unassigned	0.999486
otu_1036	3.89407e-05	0	Firmicutes	Bacilli	Lactobacillales	#FF6600	Lactobacillales	normal	1	0	Lactobacillaceae	Lactobacillaceae		Lactobacillus	Unassigned	0.999097
otu_625	3.86893e-05	0	Firmicutes	Bacilli	Lactobacillales	#FF6600	Lactobacillales	normal	1	0	Enterococcaceae	Enterococcaceae		Enterococcus	Unassigned	0.795386
otu_1547	3.85978e-05	0	Firmicutes	Bacilli	Lactobacillales	#FF6600	Lactobacillales	normal	1	0	Lactobacillaceae	Lactobacillaceae		Lactobacillus	Unassigned	0.988965
otu_710	3.81884e-05	0	Firmicutes	Bacilli	Lactobacillales	#FF6600	Lactobacillales	normal	1	0	Lactobacillaceae	Lactobacillaceae		Lactobacillus	Unassigned	0.925937
otu_927	3.70783e-05	0	Firmicutes	Bacilli	Lactobacillales	#FF6600	Lactobacillales	normal	1	0	Streptococcaceae	Streptococcaceae		Streptococcus	Streptococcus_salivarius	0.737257
otu_1151	3.67997e-05	0	Firmicutes	Bacilli	Lactobacillales	#FF6600	Lactobacillales	normal	1	0	Streptococcaceae	Streptococcaceae		Streptococcus	Streptococcus_gallinaceus	0.977713
otu_1789	3.65106e-05	0	Firmicutes	Bacilli	Lactobacillales	#FF6600	Lactobacillales	normal	1	0	Leuconostocaceae	Leuconostocaceae		Weissella	bacterium	0.920328
otu_944	3.6071e-05	0	Firmicutes	Bacilli	Lactobacillales	#FF6600	Lactobacillales	normal	1	0	Lactobacillaceae	Lactobacillaceae		Pediococcus	Unassigned	0.987932
otu_474	3.60469e-05	1.25537e-05	Firmicutes	Bacilli	Lactobacillales	#FF6600	Lactobacillales	normal	1	0	Lactobacillaceae	Lactobacillaceae		Lactobacillus	Unassigned	0.999503
otu_856	3.58797e-05	0	Firmicutes	Bacilli	Lactobacillales	#FF6600	Lactobacillales	normal	1	0	Lactobacillaceae	Lactobacillaceae		Lactobacillus	Unassigned	0.999999
otu_965	3.54851e-05	5.83659e-07	Firmicutes	Bacilli	Lactobacillales	#FF6600	Lactobacillales	normal	1	0	Lactobacillaceae	Lactobacillaceae		Lactobacillus	Lactobacillus_faecis	0.881729
otu_1025	3.52057e-05	0	Firmicutes	Bacilli	Lactobacillales	#FF6600	Lactobacillales	normal	1	0	Unassigned	Unassigned		Unassigned	Unassigned	0.986085
otu_955	3.51612e-05	0	Firmicutes	Bacilli	Lactobacillales	#FF6600	Lactobacillales	normal	1	0	Lactobacillaceae	Lactobacillaceae		Lactobacillus	Unassigned	0.953416
otu_1444	3.51585e-05	0	Firmicutes	Bacilli	Lactobacillales	#FF6600	Lactobacillales	normal	1	0	Streptococcaceae	Streptococcaceae		Streptococcus	Unassigned	0.988761
otu_1839	3.50502e-05	0	Firmicutes	Bacilli	Lactobacillales	#FF6600	Lactobacillales	normal	1	0	Lactobacillaceae	Lactobacillaceae		Lactobacillus	Unassigned	0.996879
otu_1068	3.424e-05	0	Firmicutes	Bacilli	Lactobacillales	#FF6600	Lactobacillales	normal	1	0	Streptococcaceae	Streptococcaceae		Streptococcus	Unassigned	0.997377
otu_812	3.41829e-05	0	Firmicutes	Bacilli	Lactobacillales	#FF6600	Lactobacillales	normal	1	0	Lactobacillaceae	Lactobacillaceae		Lactobacillus	Unassigned	0.997983
otu_822	3.3974e-05	0	Firmicutes	Bacilli	Lactobacillales	#FF6600	Lactobacillales	normal	1	0	Lactobacillaceae	Lactobacillaceae		Unassigned	Unassigned	0.993811
otu_893	3.37733e-05	0	Firmicutes	Bacilli	Lactobacillales	#FF6600	Lactobacillales	normal	1	0	Lactobacillaceae	Lactobacillaceae		Lactobacillus	Unassigned	0.99995
otu_1201	3.34903e-05	0	Firmicutes	Bacilli	Lactobacillales	#FF6600	Lactobacillales	normal	1	0	Streptococcaceae	Streptococcaceae		Streptococcus	Streptococcus_gallinaceus	0.977275
otu_1079	3.27778e-05	0	Firmicutes	Bacilli	Lactobacillales	#FF6600	Lactobacillales	normal	1	0	Lactobacillaceae	Lactobacillaceae		Lactobacillus	Unassigned	0.979574
otu_999	3.27778e-05	0	Firmicutes	Bacilli	Lactobacillales	#FF6600	Lactobacillales	normal	1	0	Lactobacillaceae	Lactobacillaceae		Lactobacillus	Unassigned	0.886427
otu_769	3.26458e-05	0	Firmicutes	Bacilli	Lactobacillales	#FF6600	Lactobacillales	normal	1	0	Lactobacillaceae	Lactobacillaceae		Lactobacillus	Unassigned	0.986778
otu_697	3.26142e-05	0	Firmicutes	Bacilli	Lactobacillales	#FF6600	Lactobacillales	normal	1	0	Lactobacillaceae	Lactobacillaceae		Lactobacillus	Unassigned	0.997755
otu_1009	3.21544e-05	0	Firmicutes	Bacilli	Lactobacillales	#FF6600	Lactobacillales	normal	1	0	Streptococcaceae	Streptococcaceae		Streptococcus	Unassigned	0.937285
otu_1038	3.14536e-05	0	Firmicutes	Bacilli	Lactobacillales	#FF6600	Lactobacillales	normal	1	0	Lactobacillaceae	Lactobacillaceae		Lactobacillus	Unassigned	0.996385
otu_914	3.12839e-05	0	Firmicutes	Bacilli	Lactobacillales	#FF6600	Lactobacillales	normal	1	0	Streptococcaceae	Streptococcaceae		Streptococcus	Streptococcus_salivarius	0.747731
otu_27	3.08321e-05	0.00939369	Firmicutes	Bacilli	Lactobacillales	#FF6600	Lactobacillales	normal	1	0	Lactobacillaceae	Lactobacillaceae		Lactobacillus	Lactobacillus_brevis	0.92816
otu_821	3.06805e-05	0	Firmicutes	Bacilli	Lactobacillales	#FF6600	Lactobacillales	normal	1	0	Lactobacillaceae	Lactobacillaceae		Lactobacillus	Unassigned	0.992803
otu_462	3.04318e-05	0	Firmicutes	Bacilli	Lactobacillales	#FF6600	Lactobacillales	normal	1	0	Streptococcaceae	Streptococcaceae		Streptococcus	Unassigned	0.999998
otu_1651	3.03827e-05	0	Firmicutes	Bacilli	Lactobacillales	#FF6600	Lactobacillales	normal	1	0	Lactobacillaceae	Lactobacillaceae		Lactobacillus	Unassigned	0.801463
otu_1514	3.01083e-05	0	Firmicutes	Bacilli	Lactobacillales	#FF6600	Lactobacillales	normal	1	0	Streptococcaceae	Streptococcaceae		Streptococcus	Unassigned	0.999895
otu_1010	2.95055e-05	0	Firmicutes	Bacilli	Lactobacillales	#FF6600	Lactobacillales	normal	1	0	Lactobacillaceae	Lactobacillaceae		Lactobacillus	Unassigned	0.7952
otu_987	2.86015e-05	0	Firmicutes	Bacilli	Lactobacillales	#FF6600	Lactobacillales	normal	1	0	Lactobacillaceae	Lactobacillaceae		Lactobacillus	Unassigned	0.972596
otu_989	2.78567e-05	0	Firmicutes	Bacilli	Lactobacillales	#FF6600	Lactobacillales	normal	1	0	Lactobacillaceae	Lactobacillaceae		Lactobacillus	Unassigned	0.709702
otu_1136	2.73939e-05	0	Firmicutes	Bacilli	Lactobacillales	#FF6600	Lactobacillales	normal	1	0	Lactobacillaceae	Lactobacillaceae		Lactobacillus	Lactobacillus_coleohominis	0.978027
otu_789	2.73864e-05	0	Firmicutes	Bacilli	Lactobacillales	#FF6600	Lactobacillales	normal	1	0	Lactobacillaceae	Lactobacillaceae		Lactobacillus	Unassigned	0.991887
otu_945	2.71924e-05	0	Firmicutes	Bacilli	Lactobacillales	#FF6600	Lactobacillales	normal	1	0	Lactobacillaceae	Lactobacillaceae		Lactobacillus	Unassigned	0.991388
otu_690	2.65891e-05	0	Firmicutes	Bacilli	Lactobacillales	#FF6600	Lactobacillales	normal	1	0	Streptococcaceae	Streptococcaceae		Streptococcus	Unassigned	0.794303
otu_1024	2.64992e-05	0	Firmicutes	Bacilli	Lactobacillales	#FF6600	Lactobacillales	normal	1	0	Lactobacillaceae	Lactobacillaceae		Lactobacillus	Unassigned	0.969154
otu_1178	2.64873e-05	0	Firmicutes	Bacilli	Lactobacillales	#FF6600	Lactobacillales	normal	1	0	Unassigned	Unassigned		Unassigned	Unassigned	0.99329
otu_1138	2.62155e-05	0	Firmicutes	Bacilli	Lactobacillales	#FF6600	Lactobacillales	normal	1	0	Enterococcaceae	Enterococcaceae		Enterococcus	Unassigned	0.700775
otu_946	2.56061e-05	0	Firmicutes	Bacilli	Lactobacillales	#FF6600	Lactobacillales	normal	1	0	Lactobacillaceae	Lactobacillaceae		Lactobacillus	Unassigned	0.998565
otu_1052	2.55734e-05	0	Firmicutes	Bacilli	Lactobacillales	#FF6600	Lactobacillales	normal	1	0	Lactobacillaceae	Lactobacillaceae		Lactobacillus	Unassigned	0.95567
otu_1337	2.46982e-05	0	Firmicutes	Bacilli	Lactobacillales	#FF6600	Lactobacillales	normal	1	0	Lactobacillaceae	Lactobacillaceae		Lactobacillus	Unassigned	0.906329
otu_988	2.46375e-05	0	Firmicutes	Bacilli	Lactobacillales	#FF6600	Lactobacillales	normal	1	0	Lactobacillaceae	Lactobacillaceae		Pediococcus	Unassigned	0.936509
otu_1026	2.34259e-05	0	Firmicutes	Bacilli	Lactobacillales	#FF6600	Lactobacillales	normal	1	0	Lactobacillaceae	Lactobacillaceae		Pediococcus	Unassigned	0.979363
otu_1050	2.28286e-05	0	Firmicutes	Bacilli	Lactobacillales	#FF6600	Lactobacillales	normal	1	0	Lactobacillaceae	Lactobacillaceae		Unassigned	Unassigned	0.999753
otu_2043	2.27597e-05	0	Firmicutes	Bacilli	Lactobacillales	#FF6600	Lactobacillales	normal	1	0	Enterococcaceae	Enterococcaceae		Enterococcus	Unassigned	0.992062
otu_49	2.2364e-05	0.00261809	Firmicutes	Bacilli	Lactobacillales	#FF6600	Lactobacillales	normal	1	0	Leuconostocaceae	Leuconostocaceae		Leuconostoc	Leuconostoc_lactis	0.729818
otu_1200	2.20372e-05	0	Firmicutes	Bacilli	Lactobacillales	#FF6600	Lactobacillales	normal	1	0	Lactobacillaceae	Lactobacillaceae		Lactobacillus	Unassigned	0.992665
otu_1081	2.18103e-05	0	Firmicutes	Bacilli	Lactobacillales	#FF6600	Lactobacillales	normal	1	0	Lactobacillaceae	Lactobacillaceae		Lactobacillus	Lactobacillus_sp.	0.705093
otu_1105	2.1754e-05	0	Firmicutes	Bacilli	Lactobacillales	#FF6600	Lactobacillales	normal	1	0	Enterococcaceae	Enterococcaceae		Enterococcus	Unassigned	0.967939
otu_1648	2.14905e-05	0	Firmicutes	Bacilli	Lactobacillales	#FF6600	Lactobacillales	normal	1	0	Streptococcaceae	Streptococcaceae		Streptococcus	Unassigned	0.980337
otu_1245	2.07963e-05	0	Firmicutes	Bacilli	Lactobacillales	#FF6600	Lactobacillales	normal	1	0	Enterococcaceae	Enterococcaceae		Enterococcus	Unassigned	0.991213
otu_1610	2.06642e-05	0	Firmicutes	Bacilli	Lactobacillales	#FF6600	Lactobacillales	normal	1	0	Unassigned	Unassigned		Unassigned	Unassigned	0.983788
otu_1513	2.01221e-05	0	Firmicutes	Bacilli	Lactobacillales	#FF6600	Lactobacillales	normal	1	0	Streptococcaceae	Streptococcaceae		Streptococcus	Unassigned	0.999998
otu_1274	1.9872e-05	0	Firmicutes	Bacilli	Lactobacillales	#FF6600	Lactobacillales	normal	1	0	Lactobacillaceae	Lactobacillaceae		Lactobacillus	Unassigned	0.999998
otu_1548	1.96614e-05	0	Firmicutes	Bacilli	Lactobacillales	#FF6600	Lactobacillales	normal	1	0	Lactobacillaceae	Lactobacillaceae		Lactobacillus	Unassigned	1
otu_1202	1.87264e-05	0	Firmicutes	Bacilli	Lactobacillales	#FF6600	Lactobacillales	normal	1	0	Lactobacillaceae	Lactobacillaceae		Lactobacillus	Unassigned	0.972107
otu_1106	1.84875e-05	0	Firmicutes	Bacilli	Lactobacillales	#FF6600	Lactobacillales	normal	1	0	Lactobacillaceae	Lactobacillaceae		Lactobacillus	Unassigned	0.999529
otu_2423	1.83995e-05	0	Firmicutes	Bacilli	Lactobacillales	#FF6600	Lactobacillales	normal	1	0	Lactobacillaceae	Lactobacillaceae		Lactobacillus	Lactobacillus_songhuajiangensis	0.952281
otu_5	1.81098e-05	0.061134	Firmicutes	Bacilli	Lactobacillales	#FF6600	Lactobacillales	normal	1	0	Lactobacillaceae	Lactobacillaceae		Lactobacillus	Unassigned	0.999993
otu_1422	1.72142e-05	0	Firmicutes	Bacilli	Lactobacillales	#FF6600	Lactobacillales	normal	1	0	Unassigned	Unassigned		Unassigned	Unassigned	0.997506
otu_1152	1.56676e-05	0	Firmicutes	Bacilli	Lactobacillales	#FF6600	Lactobacillales	normal	1	0	Lactobacillaceae	Lactobacillaceae		Lactobacillus	Unassigned	0.995281
otu_1881	1.54707e-05	8.88544e-07	Firmicutes	Bacilli	Lactobacillales	#FF6600	Lactobacillales	normal	1	0	Lactobacillaceae	Lactobacillaceae		Lactobacillus	Lactobacillus_dextrinicus	0.998668
otu_2317	1.50609e-05	0	Firmicutes	Bacilli	Lactobacillales	#FF6600	Lactobacillales	normal	1	0	Enterococcaceae	Enterococcaceae		Enterococcus	Unassigned	0.951577
otu_1203	1.4967e-05	0	Firmicutes	Bacilli	Lactobacillales	#FF6600	Lactobacillales	normal	1	0	Streptococcaceae	Streptococcaceae		Streptococcus	Unassigned	0.989718
otu_1406	1.49441e-05	0	Firmicutes	Bacilli	Lactobacillales	#FF6600	Lactobacillales	normal	1	0	Unassigned	Unassigned		Unassigned	Unassigned	0.99747
otu_1734	1.46657e-05	0	Firmicutes	Bacilli	Lactobacillales	#FF6600	Lactobacillales	normal	1	0	Lactobacillaceae	Lactobacillaceae		Lactobacillus	Unassigned	0.977685
otu_1314	1.45767e-05	0	Firmicutes	Bacilli	Lactobacillales	#FF6600	Lactobacillales	normal	1	0	Lactobacillaceae	Lactobacillaceae		Lactobacillus	Unassigned	0.999995
otu_59	1.38676e-05	0.00168047	Firmicutes	Bacilli	Lactobacillales	#FF6600	Lactobacillales	normal	1	0	Lactobacillaceae	Lactobacillaceae		Lactobacillus	Lactobacillus_fermentum	0.871598
otu_1880	1.3168e-05	0	Firmicutes	Bacilli	Lactobacillales	#FF6600	Lactobacillales	normal	1	0	Lactobacillaceae	Lactobacillaceae		Lactobacillus	Lactobacillus_vaccinostercus	0.785551
otu_1550	1.30024e-05	0	Firmicutes	Bacilli	Lactobacillales	#FF6600	Lactobacillales	normal	1	0	Lactobacillaceae	Lactobacillaceae		Lactobacillus	Unassigned	0.991042
otu_1679	1.29167e-05	0	Firmicutes	Bacilli	Lactobacillales	#FF6600	Lactobacillales	normal	1	0	Carnobacteriaceae	Carnobacteriaceae		Trichococcus	Unassigned	0.926163
otu_1678	1.26597e-05	0	Firmicutes	Bacilli	Lactobacillales	#FF6600	Lactobacillales	normal	1	0	Lactobacillaceae	Lactobacillaceae		Lactobacillus	Lactobacillus_camelliae	0.967409
otu_2202	1.26551e-05	0	Firmicutes	Bacilli	Lactobacillales	#FF6600	Lactobacillales	normal	1	0	Lactobacillaceae	Lactobacillaceae		Lactobacillus	Lactobacillus_dextrinicus	0.768879
otu_2316	1.16139e-05	0	Firmicutes	Bacilli	Lactobacillales	#FF6600	Lactobacillales	normal	1	0	Enterococcaceae	Enterococcaceae		Enterococcus	Unassigned	0.988687
otu_1546	1.13961e-05	0	Firmicutes	Bacilli	Lactobacillales	#FF6600	Lactobacillales	normal	1	0	Lactobacillaceae	Lactobacillaceae		Lactobacillus	Unassigned	0.999972
otu_2318	1.0638e-05	0	Firmicutes	Bacilli	Lactobacillales	#FF6600	Lactobacillales	normal	1	0	Streptococcaceae	Streptococcaceae		Streptococcus	Unassigned	0.999784
otu_2123	9.96191e-06	0	Firmicutes	Bacilli	Lactobacillales	#FF6600	Lactobacillales	normal	1	0	Lactobacillaceae	Lactobacillaceae		Lactobacillus	Unassigned	0.830344
otu_1986	9.84641e-06	0	Firmicutes	Bacilli	Lactobacillales	#FF6600	Lactobacillales	normal	1	0	Lactobacillaceae	Lactobacillaceae		Lactobacillus	Unassigned	0.976497
otu_2041	9.2428e-06	0	Firmicutes	Bacilli	Lactobacillales	#FF6600	Lactobacillales	normal	1	0	Lactobacillaceae	Lactobacillaceae		Lactobacillus	Lactobacillus_faecis	0.94445
otu_1928	9.2036e-06	0	Firmicutes	Bacilli	Lactobacillales	#FF6600	Lactobacillales	normal	1	0	Lactobacillaceae	Lactobacillaceae		Lactobacillus	Unassigned	1
otu_3112	8.83824e-06	0	Firmicutes	Bacilli	Lactobacillales	#FF6600	Lactobacillales	normal	1	0	Lactobacillaceae	Lactobacillaceae		Lactobacillus	Unassigned	0.999847
otu_1790	8.69988e-06	0	Firmicutes	Bacilli	Lactobacillales	#FF6600	Lactobacillales	normal	1	0	Lactobacillaceae	Lactobacillaceae		Lactobacillus	Unassigned	0.946989
otu_2646	7.72545e-06	0	Firmicutes	Bacilli	Lactobacillales	#FF6600	Lactobacillales	normal	1	0	Lactobacillaceae	Lactobacillaceae		Lactobacillus	Lactobacillus_songhuajiangensis	0.996505
otu_2777	6.36689e-06	0	Firmicutes	Bacilli	Lactobacillales	#FF6600	Lactobacillales	normal	1	0	Lactobacillaceae	Lactobacillaceae		Lactobacillus	Unassigned	0.999997
otu_2778	6.27726e-06	0	Firmicutes	Bacilli	Lactobacillales	#FF6600	Lactobacillales	normal	1	0	Lactobacillaceae	Lactobacillaceae		Lactobacillus	Unassigned	0.999997
otu_2121	6.07519e-06	0	Firmicutes	Bacilli	Lactobacillales	#FF6600	Lactobacillales	normal	1	0	Unassigned	Unassigned		Unassigned	Unassigned	0.999237
otu_2125	6.05048e-06	0	Firmicutes	Bacilli	Lactobacillales	#FF6600	Lactobacillales	normal	1	0	Lactobacillaceae	Lactobacillaceae		Lactobacillus	Apis_florea	0.940023
otu_3568	6.00977e-06	0	Firmicutes	Bacilli	Lactobacillales	#FF6600	Lactobacillales	normal	1	0	Unassigned	Unassigned		Unassigned	Unassigned	0.998371
otu_2907	6.00111e-06	0	Firmicutes	Bacilli	Lactobacillales	#FF6600	Lactobacillales	normal	1	0	Lactobacillaceae	Lactobacillaceae		Lactobacillus	Unassigned	0.881857
otu_2645	5.65452e-06	0	Firmicutes	Bacilli	Lactobacillales	#FF6600	Lactobacillales	normal	1	0	Lactobacillaceae	Lactobacillaceae		Lactobacillus	uncultured_Firmicutes	0.974184
otu_3110	5.59743e-06	0	Firmicutes	Bacilli	Lactobacillales	#FF6600	Lactobacillales	normal	1	0	Leuconostocaceae	Leuconostocaceae		Weissella	uncultured_Lactobacillus	0.989833
otu_4699	4.55639e-06	0	Firmicutes	Bacilli	Lactobacillales	#FF6600	Lactobacillales	normal	1	0	Lactobacillaceae	Lactobacillaceae		Lactobacillus	Lactobacillus_coleohominis	0.970378
otu_3111	3.85233e-06	0	Firmicutes	Bacilli	Lactobacillales	#FF6600	Lactobacillales	normal	1	0	Lactobacillaceae	Lactobacillaceae		Lactobacillus	Unassigned	0.712159
otu_5283	3.59252e-06	0	Firmicutes	Bacilli	Lactobacillales	#FF6600	Lactobacillales	normal	1	0	Lactobacillaceae	Lactobacillaceae		Lactobacillus	Unassigned	0.743491
otu_3325	3.55528e-06	0	Firmicutes	Bacilli	Lactobacillales	#FF6600	Lactobacillales	normal	1	0	Enterococcaceae	Enterococcaceae		Enterococcus	Unassigned	0.805172
otu_3326	3.48543e-06	0	Firmicutes	Bacilli	Lactobacillales	#FF6600	Lactobacillales	normal	1	0	Leuconostocaceae	Leuconostocaceae		Weissella	uncultured_Lactobacillus	0.872489
otu_4698	3.43513e-06	0	Firmicutes	Bacilli	Lactobacillales	#FF6600	Lactobacillales	normal	1	0	Lactobacillaceae	Lactobacillaceae		Lactobacillus	Lactobacillus_faecis	0.740604
otu_5286	3.37129e-06	0	Firmicutes	Bacilli	Lactobacillales	#FF6600	Lactobacillales	normal	1	0	Lactobacillaceae	Lactobacillaceae		Unassigned	Unassigned	0.754562
otu_4700	3.14587e-06	0	Firmicutes	Bacilli	Lactobacillales	#FF6600	Lactobacillales	normal	1	0	Lactobacillaceae	Lactobacillaceae		Lactobacillus	Unassigned	0.991461
otu_5282	3.05507e-06	0	Firmicutes	Bacilli	Lactobacillales	#FF6600	Lactobacillales	normal	1	0	Unassigned	Unassigned		Unassigned	Unassigned	0.943137
otu_3875	2.61989e-06	0	Firmicutes	Bacilli	Lactobacillales	#FF6600	Lactobacillales	normal	1	0	Enterococcaceae	Enterococcaceae		Enterococcus	Unassigned	0.997406
otu_5285	1.63743e-06	0	Firmicutes	Bacilli	Lactobacillales	#FF6600	Lactobacillales	normal	1	0	Lactobacillaceae	Lactobacillaceae		Lactobacillus	uncultured_bacterium	0.931872
otu_5284	1.59873e-06	0	Firmicutes	Bacilli	Lactobacillales	#FF6600	Lactobacillales	normal	1	0	Lactobacillaceae	Lactobacillaceae		Lactobacillus	Unassigned	0.999999
otu_4	0	0.0645964	Firmicutes	Bacilli	Lactobacillales	#FF6600	Lactobacillales	normal	1	0	Lactobacillaceae	Lactobacillaceae		Lactobacillus	Unassigned	0.999989
otu_7	0	0.0554072	Firmicutes	Bacilli	Lactobacillales	#FF6600	Lactobacillales	normal	1	0	Streptococcaceae	Streptococcaceae		Streptococcus	Unassigned	0.999999
otu_9	0	0.0479275	Firmicutes	Bacilli	Lactobacillales	#FF6600	Lactobacillales	normal	1	0	Lactobacillaceae	Lactobacillaceae		Lactobacillus	Lactobacillus_mucosae	0.998855
otu_11	0	0.0223557	Firmicutes	Bacilli	Lactobacillales	#FF6600	Lactobacillales	normal	1	0	Lactobacillaceae	Lactobacillaceae		Lactobacillus	Unassigned	0.915712
otu_12	0	0.020434	Firmicutes	Bacilli	Lactobacillales	#FF6600	Lactobacillales	normal	1	0	Lactobacillaceae	Lactobacillaceae		Lactobacillus	Unassigned	0.999965
otu_13	0	0.0201713	Firmicutes	Bacilli	Lactobacillales	#FF6600	Lactobacillales	normal	1	0	Streptococcaceae	Streptococcaceae		Lactococcus	Unassigned	0.999999
otu_19	0	0.0174048	Firmicutes	Bacilli	Lactobacillales	#FF6600	Lactobacillales	normal	1	0	Lactobacillaceae	Lactobacillaceae		Lactobacillus	bacterium_ii1270	0.746381
otu_17	0	0.0169889	Firmicutes	Bacilli	Lactobacillales	#FF6600	Lactobacillales	normal	1	0	Lactobacillaceae	Lactobacillaceae		Lactobacillus	Unassigned	0.906559
otu_18	0	0.0166715	Firmicutes	Bacilli	Lactobacillales	#FF6600	Lactobacillales	normal	1	0	Lactobacillaceae	Lactobacillaceae		Lactobacillus	Unassigned	0.937092
otu_20	0	0.0158962	Firmicutes	Bacilli	Lactobacillales	#FF6600	Lactobacillales	normal	1	0	Lactobacillaceae	Lactobacillaceae		Lactobacillus	Lactobacillus_agilis	0.996852
otu_21	0	0.015084	Firmicutes	Bacilli	Lactobacillales	#FF6600	Lactobacillales	normal	1	0	Lactobacillaceae	Lactobacillaceae		Lactobacillus	Unassigned	0.892892
otu_25	0	0.0121781	Firmicutes	Bacilli	Lactobacillales	#FF6600	Lactobacillales	normal	1	0	Lactobacillaceae	Lactobacillaceae		Lactobacillus	Unassigned	0.986533
otu_23	0	0.0121415	Firmicutes	Bacilli	Lactobacillales	#FF6600	Lactobacillales	normal	1	0	Streptococcaceae	Streptococcaceae		Streptococcus	Unassigned	0.999999
otu_26	0	0.0113952	Firmicutes	Bacilli	Lactobacillales	#FF6600	Lactobacillales	normal	1	0	Lactobacillaceae	Lactobacillaceae		Lactobacillus	Unassigned	0.999989
otu_28	0	0.00664273	Firmicutes	Bacilli	Lactobacillales	#FF6600	Lactobacillales	normal	1	0	Lactobacillaceae	Lactobacillaceae		Lactobacillus	Unassigned	0.954077
otu_29	0	0.00601568	Firmicutes	Bacilli	Lactobacillales	#FF6600	Lactobacillales	normal	1	0	Enterococcaceae	Enterococcaceae		Enterococcus	Unassigned	0.997681
otu_32	0	0.00514646	Firmicutes	Bacilli	Lactobacillales	#FF6600	Lactobacillales	normal	1	0	Lactobacillaceae	Lactobacillaceae		Lactobacillus	Unassigned	0.999992
otu_33	0	0.00480305	Firmicutes	Bacilli	Lactobacillales	#FF6600	Lactobacillales	normal	1	0	Lactobacillaceae	Lactobacillaceae		Lactobacillus	Lactobacillus_agilis	0.993439
otu_34	0	0.0044623	Firmicutes	Bacilli	Lactobacillales	#FF6600	Lactobacillales	normal	1	0	Enterococcaceae	Enterococcaceae		Enterococcus	Unassigned	0.982397
otu_35	0	0.00426136	Firmicutes	Bacilli	Lactobacillales	#FF6600	Lactobacillales	normal	1	0	Enterococcaceae	Enterococcaceae		Enterococcus	Unassigned	0.995257
otu_39	0	0.00391638	Firmicutes	Bacilli	Lactobacillales	#FF6600	Lactobacillales	normal	1	0	Lactobacillaceae	Lactobacillaceae		Lactobacillus	Lactobacillus_mucosae	0.998297
otu_37	0	0.00367671	Firmicutes	Bacilli	Lactobacillales	#FF6600	Lactobacillales	normal	1	0	Lactobacillaceae	Lactobacillaceae		Lactobacillus	Lactobacillus_agilis	0.995312
otu_41	0	0.00345234	Firmicutes	Bacilli	Lactobacillales	#FF6600	Lactobacillales	normal	1	0	Lactobacillaceae	Lactobacillaceae		Lactobacillus	Lactobacillus_agilis	0.987675
otu_45	0	0.00321249	Firmicutes	Bacilli	Lactobacillales	#FF6600	Lactobacillales	normal	1	0	Lactobacillaceae	Lactobacillaceae		Lactobacillus	Unassigned	1
otu_44	0	0.00316794	Firmicutes	Bacilli	Lactobacillales	#FF6600	Lactobacillales	normal	1	0	Lactobacillaceae	Lactobacillaceae		Lactobacillus	Lactobacillus_agilis	0.995539
otu_43	0	0.00315534	Firmicutes	Bacilli	Lactobacillales	#FF6600	Lactobacillales	normal	1	0	Lactobacillaceae	Lactobacillaceae		Lactobacillus	Unassigned	0.990597
otu_50	0	0.00289824	Firmicutes	Bacilli	Lactobacillales	#FF6600	Lactobacillales	normal	1	0	Enterococcaceae	Enterococcaceae		Enterococcus	Unassigned	0.994734
otu_54	0	0.0024997	Firmicutes	Bacilli	Lactobacillales	#FF6600	Lactobacillales	normal	1	0	Lactobacillaceae	Lactobacillaceae		Lactobacillus	bacterium_ii1270	0.764144
otu_56	0	0.00211457	Firmicutes	Bacilli	Lactobacillales	#FF6600	Lactobacillales	normal	1	0	Lactobacillaceae	Lactobacillaceae		Lactobacillus	Unassigned	0.998844
otu_67	0	0.00156937	Firmicutes	Bacilli	Lactobacillales	#FF6600	Lactobacillales	normal	1	0	Lactobacillaceae	Lactobacillaceae		Lactobacillus	Lactobacillus_coleohominis	0.968598
otu_64	0	0.001485	Firmicutes	Bacilli	Lactobacillales	#FF6600	Lactobacillales	normal	1	0	Streptococcaceae	Streptococcaceae		Streptococcus	Unassigned	0.999998
otu_66	0	0.00146534	Firmicutes	Bacilli	Lactobacillales	#FF6600	Lactobacillales	normal	1	0	Lactobacillaceae	Lactobacillaceae		Lactobacillus	Unassigned	0.997293
otu_72	0	0.00138879	Firmicutes	Bacilli	Lactobacillales	#FF6600	Lactobacillales	normal	1	0	Enterococcaceae	Enterococcaceae		Enterococcus	Unassigned	0.994119
otu_71	0	0.00131034	Firmicutes	Bacilli	Lactobacillales	#FF6600	Lactobacillales	normal	1	0	Streptococcaceae	Streptococcaceae		Lactococcus	Lactococcus_garvieae	0.747941
otu_79	0	0.0012547	Firmicutes	Bacilli	Lactobacillales	#FF6600	Lactobacillales	normal	1	0	Lactobacillaceae	Lactobacillaceae		Lactobacillus	Unassigned	0.999985
otu_75	0	0.00124432	Firmicutes	Bacilli	Lactobacillales	#FF6600	Lactobacillales	normal	1	0	Leuconostocaceae	Leuconostocaceae		Leuconostoc	Unassigned	0.999997
otu_80	0	0.00119609	Firmicutes	Bacilli	Lactobacillales	#FF6600	Lactobacillales	normal	1	0	Lactobacillaceae	Lactobacillaceae		Lactobacillus	Unassigned	0.928235
otu_82	0	0.00118952	Firmicutes	Bacilli	Lactobacillales	#FF6600	Lactobacillales	normal	1	0	Lactobacillaceae	Lactobacillaceae		Lactobacillus	Unassigned	0.907379
otu_89	0	0.00107913	Firmicutes	Bacilli	Lactobacillales	#FF6600	Lactobacillales	normal	1	0	Lactobacillaceae	Lactobacillaceae		Lactobacillus	Lactobacillus_pantheris	0.839624
otu_96	0	0.000858486	Firmicutes	Bacilli	Lactobacillales	#FF6600	Lactobacillales	normal	1	0	Lactobacillaceae	Lactobacillaceae		Lactobacillus	Unassigned	0.999985
otu_110	0	0.000617563	Firmicutes	Bacilli	Lactobacillales	#FF6600	Lactobacillales	normal	1	0	Streptococcaceae	Streptococcaceae		Streptococcus	Unassigned	0.999998
otu_120	0	0.000451649	Firmicutes	Bacilli	Lactobacillales	#FF6600	Lactobacillales	normal	1	0	Lactobacillaceae	Lactobacillaceae		Pediococcus	Unassigned	0.995822
otu_134	0	0.000432466	Firmicutes	Bacilli	Lactobacillales	#FF6600	Lactobacillales	normal	1	0	Enterococcaceae	Enterococcaceae		Enterococcus	Unassigned	0.992666
otu_127	0	0.000381385	Firmicutes	Bacilli	Lactobacillales	#FF6600	Lactobacillales	normal	1	0	Lactobacillaceae	Lactobacillaceae		Lactobacillus	Unassigned	0.997943
otu_135	0	0.000368196	Firmicutes	Bacilli	Lactobacillales	#FF6600	Lactobacillales	normal	1	0	Lactobacillaceae	Lactobacillaceae		Lactobacillus	Unassigned	0.997848
otu_142	0	0.000360541	Firmicutes	Bacilli	Lactobacillales	#FF6600	Lactobacillales	normal	1	0	Lactobacillaceae	Lactobacillaceae		Lactobacillus	Unassigned	0.999885
otu_150	0	0.000335325	Firmicutes	Bacilli	Lactobacillales	#FF6600	Lactobacillales	normal	1	0	Enterococcaceae	Enterococcaceae		Enterococcus	Unassigned	0.993521
otu_143	0	0.000322744	Firmicutes	Bacilli	Lactobacillales	#FF6600	Lactobacillales	normal	1	0	Lactobacillaceae	Lactobacillaceae		Lactobacillus	Unassigned	0.898098
otu_152	0	0.000321591	Firmicutes	Bacilli	Lactobacillales	#FF6600	Lactobacillales	normal	1	0	Lactobacillaceae	Lactobacillaceae		Lactobacillus	Lactobacillus_manihotivorans	0.812691
otu_149	0	0.000319996	Firmicutes	Bacilli	Lactobacillales	#FF6600	Lactobacillales	normal	1	0	Lactobacillaceae	Lactobacillaceae		Lactobacillus	Lactobacillus_harbinensis	0.939427
otu_145	0	0.00030615	Firmicutes	Bacilli	Lactobacillales	#FF6600	Lactobacillales	normal	1	0	Lactobacillaceae	Lactobacillaceae		Lactobacillus	Unassigned	0.995934
otu_162	0	0.000269971	Firmicutes	Bacilli	Lactobacillales	#FF6600	Lactobacillales	normal	1	0	Lactobacillaceae	Lactobacillaceae		Lactobacillus	Unassigned	0.950796
otu_154	0	0.000264625	Firmicutes	Bacilli	Lactobacillales	#FF6600	Lactobacillales	normal	1	0	Lactobacillaceae	Lactobacillaceae		Lactobacillus	Unassigned	0.999999
otu_165	0	0.000263977	Firmicutes	Bacilli	Lactobacillales	#FF6600	Lactobacillales	normal	1	0	Lactobacillaceae	Lactobacillaceae		Lactobacillus	Unassigned	1
otu_164	0	0.000258924	Firmicutes	Bacilli	Lactobacillales	#FF6600	Lactobacillales	normal	1	0	Lactobacillaceae	Lactobacillaceae		Lactobacillus	Unassigned	0.927271
otu_181	0	0.000248382	Firmicutes	Bacilli	Lactobacillales	#FF6600	Lactobacillales	normal	1	0	Lactobacillaceae	Lactobacillaceae		Lactobacillus	Lactobacillus_camelliae	0.966655
otu_167	0	0.000243647	Firmicutes	Bacilli	Lactobacillales	#FF6600	Lactobacillales	normal	1	0	Lactobacillaceae	Lactobacillaceae		Lactobacillus	Unassigned	0.997514
otu_193	0	0.000186336	Firmicutes	Bacilli	Lactobacillales	#FF6600	Lactobacillales	normal	1	0	Lactobacillaceae	Lactobacillaceae		Lactobacillus	Unassigned	0.997755
otu_204	0	0.00017831	Firmicutes	Bacilli	Lactobacillales	#FF6600	Lactobacillales	normal	1	0	Lactobacillaceae	Lactobacillaceae		Lactobacillus	Lactobacillus_parabuchneri	0.893942
otu_203	0	0.000161477	Firmicutes	Bacilli	Lactobacillales	#FF6600	Lactobacillales	normal	1	0	Lactobacillaceae	Lactobacillaceae		Lactobacillus	Lactobacillus_agilis	0.994519
otu_216	0	0.000160282	Firmicutes	Bacilli	Lactobacillales	#FF6600	Lactobacillales	normal	1	0	Carnobacteriaceae	Carnobacteriaceae		Carnobacterium	Unassigned	0.999315
otu_225	0	0.000125203	Firmicutes	Bacilli	Lactobacillales	#FF6600	Lactobacillales	normal	1	0	Lactobacillaceae	Lactobacillaceae		Lactobacillus	Unassigned	0.997854
otu_244	0	0.000116314	Firmicutes	Bacilli	Lactobacillales	#FF6600	Lactobacillales	normal	1	0	Streptococcaceae	Streptococcaceae		Streptococcus	Unassigned	1
otu_241	0	0.000113697	Firmicutes	Bacilli	Lactobacillales	#FF6600	Lactobacillales	normal	1	0	Lactobacillaceae	Lactobacillaceae		Lactobacillus	Unassigned	0.93809
otu_247	0	0.000107349	Firmicutes	Bacilli	Lactobacillales	#FF6600	Lactobacillales	normal	1	0	Aerococcaceae	Aerococcaceae		Abiotrophia	uncultured_bacterium	0.998623
otu_236	0	0.00010442	Firmicutes	Bacilli	Lactobacillales	#FF6600	Lactobacillales	normal	1	0	Lactobacillaceae	Lactobacillaceae		Lactobacillus	Lactobacillus_senioris	0.903101
otu_256	0	9.02157e-05	Firmicutes	Bacilli	Lactobacillales	#FF6600	Lactobacillales	normal	1	0	Leuconostocaceae	Leuconostocaceae		Leuconostoc	Leuconostoc_citreum	0.703345
otu_249	0	8.95962e-05	Firmicutes	Bacilli	Lactobacillales	#FF6600	Lactobacillales	normal	1	0	Streptococcaceae	Streptococcaceae		Lactococcus	Unassigned	0.999998
otu_268	0	7.82146e-05	Firmicutes	Bacilli	Lactobacillales	#FF6600	Lactobacillales	normal	1	0	Enterococcaceae	Enterococcaceae		Enterococcus	Unassigned	0.997085
otu_279	0	6.84112e-05	Firmicutes	Bacilli	Lactobacillales	#FF6600	Lactobacillales	normal	1	0	Lactobacillaceae	Lactobacillaceae		Lactobacillus	Unassigned	0.999797
otu_289	0	6.03589e-05	Firmicutes	Bacilli	Lactobacillales	#FF6600	Lactobacillales	normal	1	0	Streptococcaceae	Streptococcaceae		Streptococcus	Streptococcus_caballi	0.99648
otu_296	0	5.98495e-05	Firmicutes	Bacilli	Lactobacillales	#FF6600	Lactobacillales	normal	1	0	Streptococcaceae	Streptococcaceae		Streptococcus	Streptococcus_agalactiae	0.882505
otu_287	0	5.90284e-05	Firmicutes	Bacilli	Lactobacillales	#FF6600	Lactobacillales	normal	1	0	Leuconostocaceae	Leuconostocaceae		Weissella	Unassigned	0.999998
otu_295	0	5.86969e-05	Firmicutes	Bacilli	Lactobacillales	#FF6600	Lactobacillales	normal	1	0	Lactobacillaceae	Lactobacillaceae		Lactobacillus	Unassigned	0.880444
otu_323	0	5.52752e-05	Firmicutes	Bacilli	Lactobacillales	#FF6600	Lactobacillales	normal	1	0	Streptococcaceae	Streptococcaceae		Streptococcus	Unassigned	1
otu_302	0	5.52183e-05	Firmicutes	Bacilli	Lactobacillales	#FF6600	Lactobacillales	normal	1	0	Lactobacillaceae	Lactobacillaceae		Lactobacillus	Unassigned	0.999898
otu_347	0	4.14e-05	Firmicutes	Bacilli	Lactobacillales	#FF6600	Lactobacillales	normal	1	0	Lactobacillaceae	Lactobacillaceae		Lactobacillus	Lactobacillus_agilis	0.995001
otu_337	0	3.96699e-05	Firmicutes	Bacilli	Lactobacillales	#FF6600	Lactobacillales	normal	1	0	Lactobacillaceae	Lactobacillaceae		Lactobacillus	Unassigned	0.999968
otu_358	0	3.82247e-05	Firmicutes	Bacilli	Lactobacillales	#FF6600	Lactobacillales	normal	1	0	Lactobacillaceae	Lactobacillaceae		Lactobacillus	Unassigned	0.999974
otu_376	0	3.32093e-05	Firmicutes	Bacilli	Lactobacillales	#FF6600	Lactobacillales	normal	1	0	Lactobacillaceae	Lactobacillaceae		Lactobacillus	Unassigned	0.996266
otu_383	0	3.18894e-05	Firmicutes	Bacilli	Lactobacillales	#FF6600	Lactobacillales	normal	1	0	Lactobacillaceae	Lactobacillaceae		Lactobacillus	Unassigned	0.999957
otu_411	0	3.14647e-05	Firmicutes	Bacilli	Lactobacillales	#FF6600	Lactobacillales	normal	1	0	Lactobacillaceae	Lactobacillaceae		Lactobacillus	Unassigned	1
otu_404	0	3.00767e-05	Firmicutes	Bacilli	Lactobacillales	#FF6600	Lactobacillales	normal	1	0	Lactobacillaceae	Lactobacillaceae		Lactobacillus	Unassigned	0.960929
otu_429	0	2.91037e-05	Firmicutes	Bacilli	Lactobacillales	#FF6600	Lactobacillales	normal	1	0	Lactobacillaceae	Lactobacillaceae		Lactobacillus	Lactobacillus_paracollinoides	0.901501
otu_416	0	2.84144e-05	Firmicutes	Bacilli	Lactobacillales	#FF6600	Lactobacillales	normal	1	0	Lactobacillaceae	Lactobacillaceae		Lactobacillus	Unassigned	0.997547
otu_399	0	2.75657e-05	Firmicutes	Bacilli	Lactobacillales	#FF6600	Lactobacillales	normal	1	0	Leuconostocaceae	Leuconostocaceae		Weissella	Unassigned	0.999999
otu_415	0	2.71212e-05	Firmicutes	Bacilli	Lactobacillales	#FF6600	Lactobacillales	normal	1	0	Lactobacillaceae	Lactobacillaceae		Lactobacillus	Unassigned	0.910486
otu_440	0	2.61732e-05	Firmicutes	Bacilli	Lactobacillales	#FF6600	Lactobacillales	normal	1	0	Lactobacillaceae	Lactobacillaceae		Lactobacillus	Lactobacillus_camelliae	0.96956
otu_437	0	2.53226e-05	Firmicutes	Bacilli	Lactobacillales	#FF6600	Lactobacillales	normal	1	0	Lactobacillaceae	Lactobacillaceae		Lactobacillus	Lactobacillus_agilis	0.990558
otu_445	0	2.38097e-05	Firmicutes	Bacilli	Lactobacillales	#FF6600	Lactobacillales	normal	1	0	Lactobacillaceae	Lactobacillaceae		Lactobacillus	Lactobacillus_agilis	0.987509
otu_450	0	2.37563e-05	Firmicutes	Bacilli	Lactobacillales	#FF6600	Lactobacillales	normal	1	0	Leuconostocaceae	Leuconostocaceae		Leuconostoc	Unassigned	0.999987
otu_443	0	2.37444e-05	Firmicutes	Bacilli	Lactobacillales	#FF6600	Lactobacillales	normal	1	0	Lactobacillaceae	Lactobacillaceae		Lactobacillus	Unassigned	0.878374
otu_423	0	2.35554e-05	Firmicutes	Bacilli	Lactobacillales	#FF6600	Lactobacillales	normal	1	0	Streptococcaceae	Streptococcaceae		Streptococcus	Unassigned	0.999999
otu_475	0	2.26192e-05	Firmicutes	Bacilli	Lactobacillales	#FF6600	Lactobacillales	normal	1	0	Lactobacillaceae	Lactobacillaceae		Lactobacillus	Lactobacillus_manihotivorans	0.741548
otu_467	0	2.25292e-05	Firmicutes	Bacilli	Lactobacillales	#FF6600	Lactobacillales	normal	1	0	Lactobacillaceae	Lactobacillaceae		Lactobacillus	Unassigned	1
otu_463	0	2.17394e-05	Firmicutes	Bacilli	Lactobacillales	#FF6600	Lactobacillales	normal	1	0	Lactobacillaceae	Lactobacillaceae		Lactobacillus	Unassigned	0.999998
otu_481	0	1.92488e-05	Firmicutes	Bacilli	Lactobacillales	#FF6600	Lactobacillales	normal	1	0	Lactobacillaceae	Lactobacillaceae		Lactobacillus	Unassigned	0.997211
otu_508	0	1.90283e-05	Firmicutes	Bacilli	Lactobacillales	#FF6600	Lactobacillales	normal	1	0	Lactobacillaceae	Lactobacillaceae		Lactobacillus	Unassigned	0.999999
otu_476	0	1.89738e-05	Firmicutes	Bacilli	Lactobacillales	#FF6600	Lactobacillales	normal	1	0	Lactobacillaceae	Lactobacillaceae		Lactobacillus	Unassigned	0.815657
otu_522	0	1.86814e-05	Firmicutes	Bacilli	Lactobacillales	#FF6600	Lactobacillales	normal	1	0	Lactobacillaceae	Lactobacillaceae		Lactobacillus	Unassigned	0.99798
otu_493	0	1.8462e-05	Firmicutes	Bacilli	Lactobacillales	#FF6600	Lactobacillales	normal	1	0	Enterococcaceae	Enterococcaceae		Enterococcus	Unassigned	0.994846
otu_471	0	1.78709e-05	Firmicutes	Bacilli	Lactobacillales	#FF6600	Lactobacillales	normal	1	0	Leuconostocaceae	Leuconostocaceae		Weissella	Unassigned	0.999998
otu_484	0	1.77708e-05	Firmicutes	Bacilli	Lactobacillales	#FF6600	Lactobacillales	normal	1	0	Streptococcaceae	Streptococcaceae		Streptococcus	Unassigned	0.999998
otu_526	0	1.73811e-05	Firmicutes	Bacilli	Lactobacillales	#FF6600	Lactobacillales	normal	1	0	Lactobacillaceae	Lactobacillaceae		Lactobacillus	Unassigned	0.999999
otu_543	0	1.68343e-05	Firmicutes	Bacilli	Lactobacillales	#FF6600	Lactobacillales	normal	1	0	Lactobacillaceae	Lactobacillaceae		Lactobacillus	Unassigned	0.999999
otu_516	0	1.67628e-05	Firmicutes	Bacilli	Lactobacillales	#FF6600	Lactobacillales	normal	1	0	Streptococcaceae	Streptococcaceae		Lactococcus	Unassigned	0.989707
otu_547	0	1.57394e-05	Firmicutes	Bacilli	Lactobacillales	#FF6600	Lactobacillales	normal	1	0	Leuconostocaceae	Leuconostocaceae		Weissella	Unassigned	1
otu_540	0	1.51052e-05	Firmicutes	Bacilli	Lactobacillales	#FF6600	Lactobacillales	normal	1	0	Enterococcaceae	Enterococcaceae		Enterococcus	Unassigned	0.992452
otu_544	0	1.50065e-05	Firmicutes	Bacilli	Lactobacillales	#FF6600	Lactobacillales	normal	1	0	Enterococcaceae	Enterococcaceae		Enterococcus	Unassigned	0.997206
otu_585	0	1.48851e-05	Firmicutes	Bacilli	Lactobacillales	#FF6600	Lactobacillales	normal	1	0	Lactobacillaceae	Lactobacillaceae		Lactobacillus	Lactobacillus_paracollinoides	0.930005
otu_531	0	1.46348e-05	Firmicutes	Bacilli	Lactobacillales	#FF6600	Lactobacillales	normal	1	0	Lactobacillaceae	Lactobacillaceae		Lactobacillus	Unassigned	0.980237
otu_535	0	1.45573e-05	Firmicutes	Bacilli	Lactobacillales	#FF6600	Lactobacillales	normal	1	0	Lactobacillaceae	Lactobacillaceae		Lactobacillus	Unassigned	0.997423
otu_556	0	1.41301e-05	Firmicutes	Bacilli	Lactobacillales	#FF6600	Lactobacillales	normal	1	0	Enterococcaceae	Enterococcaceae		Enterococcus	Unassigned	0.980815
otu_552	0	1.39082e-05	Firmicutes	Bacilli	Lactobacillales	#FF6600	Lactobacillales	normal	1	0	Lactobacillaceae	Lactobacillaceae		Lactobacillus	Unassigned	0.997095
otu_566	0	1.37826e-05	Firmicutes	Bacilli	Lactobacillales	#FF6600	Lactobacillales	normal	1	0	Lactobacillaceae	Lactobacillaceae		Lactobacillus	Unassigned	0.825097
otu_560	0	1.37404e-05	Firmicutes	Bacilli	Lactobacillales	#FF6600	Lactobacillales	normal	1	0	Enterococcaceae	Enterococcaceae		Enterococcus	Unassigned	0.993527
otu_581	0	1.34269e-05	Firmicutes	Bacilli	Lactobacillales	#FF6600	Lactobacillales	normal	1	0	Lactobacillaceae	Lactobacillaceae		Lactobacillus	Unassigned	0.999997
otu_584	0	1.33282e-05	Firmicutes	Bacilli	Lactobacillales	#FF6600	Lactobacillales	normal	1	0	Enterococcaceae	Enterococcaceae		Enterococcus	Unassigned	0.997276
otu_568	0	1.33077e-05	Firmicutes	Bacilli	Lactobacillales	#FF6600	Lactobacillales	normal	1	0	Lactobacillaceae	Lactobacillaceae		Lactobacillus	Unassigned	0.999968
otu_564	0	1.30709e-05	Firmicutes	Bacilli	Lactobacillales	#FF6600	Lactobacillales	normal	1	0	Lactobacillaceae	Lactobacillaceae		Lactobacillus	Unassigned	0.992523
otu_609	0	1.29589e-05	Firmicutes	Bacilli	Lactobacillales	#FF6600	Lactobacillales	normal	1	0	Enterococcaceae	Enterococcaceae		Enterococcus	Unassigned	0.982345
otu_576	0	1.26138e-05	Firmicutes	Bacilli	Lactobacillales	#FF6600	Lactobacillales	normal	1	0	Lactobacillaceae	Lactobacillaceae		Lactobacillus	Unassigned	0.998483
otu_588	0	1.25385e-05	Firmicutes	Bacilli	Lactobacillales	#FF6600	Lactobacillales	normal	1	0	Lactobacillaceae	Lactobacillaceae		Lactobacillus	Lactobacillus_brevis	0.887967
otu_637	0	1.16498e-05	Firmicutes	Bacilli	Lactobacillales	#FF6600	Lactobacillales	normal	1	0	Lactobacillaceae	Lactobacillaceae		Lactobacillus	Lactobacillus_mucosae	0.994229
otu_668	0	1.1633e-05	Firmicutes	Bacilli	Lactobacillales	#FF6600	Lactobacillales	normal	1	0	Lactobacillaceae	Lactobacillaceae		Lactobacillus	Unassigned	0.972287
otu_640	0	1.16204e-05	Firmicutes	Bacilli	Lactobacillales	#FF6600	Lactobacillales	normal	1	0	Lactobacillaceae	Lactobacillaceae		Lactobacillus	Unassigned	0.984906
otu_626	0	1.15897e-05	Firmicutes	Bacilli	Lactobacillales	#FF6600	Lactobacillales	normal	1	0	Lactobacillaceae	Lactobacillaceae		Lactobacillus	Unassigned	0.99961
otu_689	0	1.15631e-05	Firmicutes	Bacilli	Lactobacillales	#FF6600	Lactobacillales	normal	1	0	Lactobacillaceae	Lactobacillaceae		Lactobacillus	Unassigned	0.972235
otu_649	0	1.15627e-05	Firmicutes	Bacilli	Lactobacillales	#FF6600	Lactobacillales	normal	1	0	Lactobacillaceae	Lactobacillaceae		Lactobacillus	Unassigned	0.862083
otu_628	0	1.14641e-05	Firmicutes	Bacilli	Lactobacillales	#FF6600	Lactobacillales	normal	1	0	Enterococcaceae	Enterococcaceae		Enterococcus	Unassigned	0.9964
otu_699	0	1.12967e-05	Firmicutes	Bacilli	Lactobacillales	#FF6600	Lactobacillales	normal	1	0	Lactobacillaceae	Lactobacillaceae		Lactobacillus	Unassigned	0.999997
otu_723	0	1.11359e-05	Firmicutes	Bacilli	Lactobacillales	#FF6600	Lactobacillales	normal	1	0	Lactobacillaceae	Lactobacillaceae		Lactobacillus	Lactobacillus_mucosae	0.92048
otu_761	0	1.11208e-05	Firmicutes	Bacilli	Lactobacillales	#FF6600	Lactobacillales	normal	1	0	Lactobacillaceae	Lactobacillaceae		Lactobacillus	Unassigned	0.946891
otu_659	0	1.10864e-05	Firmicutes	Bacilli	Lactobacillales	#FF6600	Lactobacillales	normal	1	0	Streptococcaceae	Streptococcaceae		Lactococcus	Unassigned	0.889196
otu_646	0	1.09864e-05	Firmicutes	Bacilli	Lactobacillales	#FF6600	Lactobacillales	normal	1	0	Enterococcaceae	Enterococcaceae		Enterococcus	Unassigned	0.96363
otu_692	0	1.07673e-05	Firmicutes	Bacilli	Lactobacillales	#FF6600	Lactobacillales	normal	1	0	Streptococcaceae	Streptococcaceae		Streptococcus	Streptococcus_ratti	0.803947
otu_673	0	1.07613e-05	Firmicutes	Bacilli	Lactobacillales	#FF6600	Lactobacillales	normal	1	0	Lactobacillaceae	Lactobacillaceae		Lactobacillus	Unassigned	0.999998
otu_740	0	1.05553e-05	Firmicutes	Bacilli	Lactobacillales	#FF6600	Lactobacillales	normal	1	0	Enterococcaceae	Enterococcaceae		Enterococcus	Unassigned	0.958727
otu_757	0	1.05486e-05	Firmicutes	Bacilli	Lactobacillales	#FF6600	Lactobacillales	normal	1	0	Enterococcaceae	Enterococcaceae		Enterococcus	Unassigned	0.954065
otu_704	0	1.04503e-05	Firmicutes	Bacilli	Lactobacillales	#FF6600	Lactobacillales	normal	1	0	Streptococcaceae	Streptococcaceae		Streptococcus	Streptococcus_ferus	0.999923
otu_671	0	1.0121e-05	Firmicutes	Bacilli	Lactobacillales	#FF6600	Lactobacillales	normal	1	0	Lactobacillaceae	Lactobacillaceae		Lactobacillus	Unassigned	0.996466
otu_612	0	1.01016e-05	Firmicutes	Bacilli	Lactobacillales	#FF6600	Lactobacillales	normal	1	0	Leuconostocaceae	Leuconostocaceae		Weissella	Unassigned	0.999999
otu_718	0	9.9746e-06	Firmicutes	Bacilli	Lactobacillales	#FF6600	Lactobacillales	normal	1	0	Lactobacillaceae	Lactobacillaceae		Lactobacillus	Unassigned	0.970817
otu_719	0	9.88402e-06	Firmicutes	Bacilli	Lactobacillales	#FF6600	Lactobacillales	normal	1	0	Streptococcaceae	Streptococcaceae		Lactococcus	Unassigned	0.99995
otu_738	0	9.5649e-06	Firmicutes	Bacilli	Lactobacillales	#FF6600	Lactobacillales	normal	1	0	Lactobacillaceae	Lactobacillaceae		Lactobacillus	Unassigned	0.999995
otu_741	0	9.4778e-06	Firmicutes	Bacilli	Lactobacillales	#FF6600	Lactobacillales	normal	1	0	Lactobacillaceae	Lactobacillaceae		Pediococcus	Unassigned	0.998896
otu_739	0	9.3753e-06	Firmicutes	Bacilli	Lactobacillales	#FF6600	Lactobacillales	normal	1	0	Lactobacillaceae	Lactobacillaceae		Lactobacillus	Unassigned	0.99919
otu_737	0	9.36862e-06	Firmicutes	Bacilli	Lactobacillales	#FF6600	Lactobacillales	normal	1	0	Streptococcaceae	Streptococcaceae		Streptococcus	Streptococcus_orisratti	0.956795
otu_763	0	9.35033e-06	Firmicutes	Bacilli	Lactobacillales	#FF6600	Lactobacillales	normal	1	0	Lactobacillaceae	Lactobacillaceae		Lactobacillus	Lactobacillus_mucosae	0.962848
otu_727	0	9.30016e-06	Firmicutes	Bacilli	Lactobacillales	#FF6600	Lactobacillales	normal	1	0	Lactobacillaceae	Lactobacillaceae		Lactobacillus	Unassigned	0.9694
otu_791	0	9.01073e-06	Firmicutes	Bacilli	Lactobacillales	#FF6600	Lactobacillales	normal	1	0	Lactobacillaceae	Lactobacillaceae		Lactobacillus	Lactobacillus_intestinalis	0.978133
otu_767	0	8.98417e-06	Firmicutes	Bacilli	Lactobacillales	#FF6600	Lactobacillales	normal	1	0	Lactobacillaceae	Lactobacillaceae		Lactobacillus	Unassigned	0.999992
otu_772	0	8.95799e-06	Firmicutes	Bacilli	Lactobacillales	#FF6600	Lactobacillales	normal	1	0	Lactobacillaceae	Lactobacillaceae		Lactobacillus	Lactobacillus_agilis	0.8558
otu_760	0	8.92146e-06	Firmicutes	Bacilli	Lactobacillales	#FF6600	Lactobacillales	normal	1	0	Lactobacillaceae	Lactobacillaceae		Lactobacillus	Lactobacillus_agilis	0.828685
otu_779	0	8.47619e-06	Firmicutes	Bacilli	Lactobacillales	#FF6600	Lactobacillales	normal	1	0	Leuconostocaceae	Leuconostocaceae		Weissella	Unassigned	0.999999
otu_770	0	8.46274e-06	Firmicutes	Bacilli	Lactobacillales	#FF6600	Lactobacillales	normal	1	0	Streptococcaceae	Streptococcaceae		Streptococcus	Unassigned	0.987941
otu_882	0	8.4167e-06	Firmicutes	Bacilli	Lactobacillales	#FF6600	Lactobacillales	normal	1	0	Lactobacillaceae	Lactobacillaceae		Lactobacillus	Unassigned	0.976489
otu_844	0	8.41167e-06	Firmicutes	Bacilli	Lactobacillales	#FF6600	Lactobacillales	normal	1	0	Lactobacillaceae	Lactobacillaceae		Lactobacillus	Unassigned	0.922487
otu_817	0	8.17597e-06	Firmicutes	Bacilli	Lactobacillales	#FF6600	Lactobacillales	normal	1	0	Lactobacillaceae	Lactobacillaceae		Lactobacillus	Unassigned	0.998347
otu_904	0	8.06809e-06	Firmicutes	Bacilli	Lactobacillales	#FF6600	Lactobacillales	normal	1	0	Streptococcaceae	Streptococcaceae		Streptococcus	Unassigned	1
otu_831	0	7.99888e-06	Firmicutes	Bacilli	Lactobacillales	#FF6600	Lactobacillales	normal	1	0	Lactobacillaceae	Lactobacillaceae		Lactobacillus	Unassigned	0.976884
otu_823	0	7.94108e-06	Firmicutes	Bacilli	Lactobacillales	#FF6600	Lactobacillales	normal	1	0	Lactobacillaceae	Lactobacillaceae		Lactobacillus	Unassigned	0.989232
otu_786	0	7.9201e-06	Firmicutes	Bacilli	Lactobacillales	#FF6600	Lactobacillales	normal	1	0	Lactobacillaceae	Lactobacillaceae		Lactobacillus	Unassigned	0.999883
otu_834	0	7.89817e-06	Firmicutes	Bacilli	Lactobacillales	#FF6600	Lactobacillales	normal	1	0	Enterococcaceae	Enterococcaceae		Enterococcus	Unassigned	0.99581
otu_859	0	7.85572e-06	Firmicutes	Bacilli	Lactobacillales	#FF6600	Lactobacillales	normal	1	0	Enterococcaceae	Enterococcaceae		Enterococcus	Unassigned	0.947064
otu_873	0	7.5575e-06	Firmicutes	Bacilli	Lactobacillales	#FF6600	Lactobacillales	normal	1	0	Lactobacillaceae	Lactobacillaceae		Lactobacillus	Unassigned	0.999772
otu_857	0	7.42213e-06	Firmicutes	Bacilli	Lactobacillales	#FF6600	Lactobacillales	normal	1	0	Lactobacillaceae	Lactobacillaceae		Lactobacillus	Unassigned	0.998522
otu_829	0	7.3069e-06	Firmicutes	Bacilli	Lactobacillales	#FF6600	Lactobacillales	normal	1	0	Lactobacillaceae	Lactobacillaceae		Lactobacillus	Unassigned	0.873428
otu_867	0	7.30581e-06	Firmicutes	Bacilli	Lactobacillales	#FF6600	Lactobacillales	normal	1	0	Lactobacillaceae	Lactobacillaceae		Lactobacillus	Unassigned	0.999999
otu_716	0	7.15811e-06	Firmicutes	Bacilli	Lactobacillales	#FF6600	Lactobacillales	normal	1	0	Leuconostocaceae	Leuconostocaceae		Weissella	Unassigned	1
otu_972	0	7.14711e-06	Firmicutes	Bacilli	Lactobacillales	#FF6600	Lactobacillales	normal	1	0	Lactobacillaceae	Lactobacillaceae		Lactobacillus	Unassigned	0.826816
otu_984	0	7.11446e-06	Firmicutes	Bacilli	Lactobacillales	#FF6600	Lactobacillales	normal	1	0	Streptococcaceae	Streptococcaceae		Streptococcus	Unassigned	1
otu_1023	0	6.66554e-06	Firmicutes	Bacilli	Lactobacillales	#FF6600	Lactobacillales	normal	1	0	Lactobacillaceae	Lactobacillaceae		Lactobacillus	Unassigned	0.999374
otu_933	0	6.61472e-06	Firmicutes	Bacilli	Lactobacillales	#FF6600	Lactobacillales	normal	1	0	Enterococcaceae	Enterococcaceae		Enterococcus	Unassigned	0.99789
otu_920	0	6.41792e-06	Firmicutes	Bacilli	Lactobacillales	#FF6600	Lactobacillales	normal	1	0	Lactobacillaceae	Lactobacillaceae		Lactobacillus	Lactobacillus_mucosae	0.998273
otu_932	0	6.20764e-06	Firmicutes	Bacilli	Lactobacillales	#FF6600	Lactobacillales	normal	1	0	Lactobacillaceae	Lactobacillaceae		Lactobacillus	Unassigned	0.999932
otu_993	0	6.20494e-06	Firmicutes	Bacilli	Lactobacillales	#FF6600	Lactobacillales	normal	1	0	Enterococcaceae	Enterococcaceae		Enterococcus	Unassigned	0.996032
otu_985	0	6.12108e-06	Firmicutes	Bacilli	Lactobacillales	#FF6600	Lactobacillales	normal	1	0	Lactobacillaceae	Lactobacillaceae		Lactobacillus	Unassigned	0.999998
otu_990	0	5.90714e-06	Firmicutes	Bacilli	Lactobacillales	#FF6600	Lactobacillales	normal	1	0	Lactobacillaceae	Lactobacillaceae		Lactobacillus	Unassigned	0.999996
otu_1084	0	5.90549e-06	Firmicutes	Bacilli	Lactobacillales	#FF6600	Lactobacillales	normal	1	0	Lactobacillaceae	Lactobacillaceae		Lactobacillus	Unassigned	0.825596
otu_1060	0	5.84731e-06	Firmicutes	Bacilli	Lactobacillales	#FF6600	Lactobacillales	normal	1	0	Lactobacillaceae	Lactobacillaceae		Lactobacillus	Unassigned	0.999997
otu_983	0	5.71845e-06	Firmicutes	Bacilli	Lactobacillales	#FF6600	Lactobacillales	normal	1	0	Streptococcaceae	Streptococcaceae		Lactococcus	Unassigned	0.999997
otu_1133	0	5.61636e-06	Firmicutes	Bacilli	Lactobacillales	#FF6600	Lactobacillales	normal	1	0	Lactobacillaceae	Lactobacillaceae		Lactobacillus	Unassigned	0.991686
otu_1005	0	5.48428e-06	Firmicutes	Bacilli	Lactobacillales	#FF6600	Lactobacillales	normal	1	0	Lactobacillaceae	Lactobacillaceae		Lactobacillus	Unassigned	0.999994
otu_1109	0	5.3552e-06	Firmicutes	Bacilli	Lactobacillales	#FF6600	Lactobacillales	normal	1	0	Lactobacillaceae	Lactobacillaceae		Lactobacillus	Unassigned	0.999928
otu_1199	0	5.33198e-06	Firmicutes	Bacilli	Lactobacillales	#FF6600	Lactobacillales	normal	1	0	Lactobacillaceae	Lactobacillaceae		Lactobacillus	Unassigned	0.997743
otu_1117	0	5.31577e-06	Firmicutes	Bacilli	Lactobacillales	#FF6600	Lactobacillales	normal	1	0	Carnobacteriaceae	Carnobacteriaceae		Atopostipes	Unassigned	0.999991
otu_1046	0	5.25177e-06	Firmicutes	Bacilli	Lactobacillales	#FF6600	Lactobacillales	normal	1	0	Streptococcaceae	Streptococcaceae		Streptococcus	Streptococcus_salivarius	0.807599
otu_1160	0	5.17881e-06	Firmicutes	Bacilli	Lactobacillales	#FF6600	Lactobacillales	normal	1	0	Lactobacillaceae	Lactobacillaceae		Lactobacillus	Unassigned	0.99947
otu_1096	0	5.09975e-06	Firmicutes	Bacilli	Lactobacillales	#FF6600	Lactobacillales	normal	1	0	Leuconostocaceae	Leuconostocaceae		Weissella	Unassigned	0.999999
otu_1113	0	5.04717e-06	Firmicutes	Bacilli	Lactobacillales	#FF6600	Lactobacillales	normal	1	0	Lactobacillaceae	Lactobacillaceae		Lactobacillus	Unassigned	0.919129
otu_1269	0	4.99961e-06	Firmicutes	Bacilli	Lactobacillales	#FF6600	Lactobacillales	normal	1	0	Lactobacillaceae	Lactobacillaceae		Lactobacillus	Unassigned	0.998889
otu_1102	0	4.91942e-06	Firmicutes	Bacilli	Lactobacillales	#FF6600	Lactobacillales	normal	1	0	Lactobacillaceae	Lactobacillaceae		Lactobacillus	Unassigned	0.934362
otu_1118	0	4.85794e-06	Firmicutes	Bacilli	Lactobacillales	#FF6600	Lactobacillales	normal	1	0	Lactobacillaceae	Lactobacillaceae		Lactobacillus	Unassigned	0.870088
otu_1166	0	4.83763e-06	Firmicutes	Bacilli	Lactobacillales	#FF6600	Lactobacillales	normal	1	0	Lactobacillaceae	Lactobacillaceae		Lactobacillus	Unassigned	0.999999
otu_1243	0	4.83584e-06	Firmicutes	Bacilli	Lactobacillales	#FF6600	Lactobacillales	normal	1	0	Lactobacillaceae	Lactobacillaceae		Lactobacillus	Unassigned	0.996978
otu_1188	0	4.82466e-06	Firmicutes	Bacilli	Lactobacillales	#FF6600	Lactobacillales	normal	1	0	Lactobacillaceae	Lactobacillaceae		Lactobacillus	Unassigned	0.998101
otu_1147	0	4.81039e-06	Firmicutes	Bacilli	Lactobacillales	#FF6600	Lactobacillales	normal	1	0	Lactobacillaceae	Lactobacillaceae		Lactobacillus	Unassigned	0.898098
otu_1315	0	4.75792e-06	Firmicutes	Bacilli	Lactobacillales	#FF6600	Lactobacillales	normal	1	0	Lactobacillaceae	Lactobacillaceae		Lactobacillus	Unassigned	0.998654
otu_1095	0	4.73572e-06	Firmicutes	Bacilli	Lactobacillales	#FF6600	Lactobacillales	normal	1	0	Streptococcaceae	Streptococcaceae		Streptococcus	Unassigned	0.96001
otu_1226	0	4.56597e-06	Firmicutes	Bacilli	Lactobacillales	#FF6600	Lactobacillales	normal	1	0	Lactobacillaceae	Lactobacillaceae		Lactobacillus	Lactobacillus_agilis	0.967097
otu_1333	0	4.51512e-06	Firmicutes	Bacilli	Lactobacillales	#FF6600	Lactobacillales	normal	1	0	Lactobacillaceae	Lactobacillaceae		Lactobacillus	Unassigned	0.994476
otu_1234	0	4.50975e-06	Firmicutes	Bacilli	Lactobacillales	#FF6600	Lactobacillales	normal	1	0	Lactobacillaceae	Lactobacillaceae		Pediococcus	Unassigned	0.969091
otu_1365	0	4.48455e-06	Firmicutes	Bacilli	Lactobacillales	#FF6600	Lactobacillales	normal	1	0	Vagococcaceae	Vagococcaceae		Vagococcus	Unassigned	0.996917
otu_1249	0	4.41608e-06	Firmicutes	Bacilli	Lactobacillales	#FF6600	Lactobacillales	normal	1	0	Enterococcaceae	Enterococcaceae		Enterococcus	Unassigned	0.995776
otu_1213	0	4.39083e-06	Firmicutes	Bacilli	Lactobacillales	#FF6600	Lactobacillales	normal	1	0	Lactobacillaceae	Lactobacillaceae		Lactobacillus	Unassigned	0.942256
otu_1276	0	4.37868e-06	Firmicutes	Bacilli	Lactobacillales	#FF6600	Lactobacillales	normal	1	0	Streptococcaceae	Streptococcaceae		Streptococcus	Unassigned	0.999997
otu_1367	0	4.35312e-06	Firmicutes	Bacilli	Lactobacillales	#FF6600	Lactobacillales	normal	1	0	Lactobacillaceae	Lactobacillaceae		Lactobacillus	Lactobacillus_mucosae	0.906729
otu_1233	0	4.31189e-06	Firmicutes	Bacilli	Lactobacillales	#FF6600	Lactobacillales	normal	1	0	Streptococcaceae	Streptococcaceae		Streptococcus	Unassigned	0.905759
otu_1307	0	4.28867e-06	Firmicutes	Bacilli	Lactobacillales	#FF6600	Lactobacillales	normal	1	0	Lactobacillaceae	Lactobacillaceae		Lactobacillus	Unassigned	0.999956
otu_1366	0	4.2517e-06	Firmicutes	Bacilli	Lactobacillales	#FF6600	Lactobacillales	normal	1	0	Lactobacillaceae	Lactobacillaceae		Lactobacillus	Unassigned	0.980933
otu_1323	0	4.11176e-06	Firmicutes	Bacilli	Lactobacillales	#FF6600	Lactobacillales	normal	1	0	Enterococcaceae	Enterococcaceae		Enterococcus	Unassigned	0.991164
otu_1362	0	3.76649e-06	Firmicutes	Bacilli	Lactobacillales	#FF6600	Lactobacillales	normal	1	0	Streptococcaceae	Streptococcaceae		Streptococcus	Unassigned	0.999299
otu_1304	0	3.70192e-06	Firmicutes	Bacilli	Lactobacillales	#FF6600	Lactobacillales	normal	1	0	Lactobacillaceae	Lactobacillaceae		Lactobacillus	Unassigned	0.999872
otu_1661	0	3.66099e-06	Firmicutes	Bacilli	Lactobacillales	#FF6600	Lactobacillales	normal	1	0	Lactobacillaceae	Lactobacillaceae		Lactobacillus	Unassigned	0.992698
otu_1364	0	3.64346e-06	Firmicutes	Bacilli	Lactobacillales	#FF6600	Lactobacillales	normal	1	0	Lactobacillaceae	Lactobacillaceae		Lactobacillus	Unassigned	0.991184
otu_1663	0	3.61494e-06	Firmicutes	Bacilli	Lactobacillales	#FF6600	Lactobacillales	normal	1	0	Lactobacillaceae	Lactobacillaceae		Lactobacillus	Unassigned	0.993594
otu_1479	0	3.61467e-06	Firmicutes	Bacilli	Lactobacillales	#FF6600	Lactobacillales	normal	1	0	Lactobacillaceae	Lactobacillaceae		Lactobacillus	Unassigned	0.999825
otu_1363	0	3.57372e-06	Firmicutes	Bacilli	Lactobacillales	#FF6600	Lactobacillales	normal	1	0	Leuconostocaceae	Leuconostocaceae		Weissella	Unassigned	0.999999
otu_1515	0	3.57024e-06	Firmicutes	Bacilli	Lactobacillales	#FF6600	Lactobacillales	normal	1	0	Lactobacillaceae	Lactobacillaceae		Lactobacillus	Lactobacillus_mucosae	0.991257
otu_1405	0	3.56507e-06	Firmicutes	Bacilli	Lactobacillales	#FF6600	Lactobacillales	normal	1	0	Lactobacillaceae	Lactobacillaceae		Lactobacillus	Unassigned	0.999963
otu_1432	0	3.52937e-06	Firmicutes	Bacilli	Lactobacillales	#FF6600	Lactobacillales	normal	1	0	Lactobacillaceae	Lactobacillaceae		Pediococcus	Unassigned	0.985489
otu_1396	0	3.52075e-06	Firmicutes	Bacilli	Lactobacillales	#FF6600	Lactobacillales	normal	1	0	Lactobacillaceae	Lactobacillaceae		Lactobacillus	Unassigned	0.987139
otu_1433	0	3.48866e-06	Firmicutes	Bacilli	Lactobacillales	#FF6600	Lactobacillales	normal	1	0	Lactobacillaceae	Lactobacillaceae		Lactobacillus	Unassigned	0.993886
otu_1445	0	3.4741e-06	Firmicutes	Bacilli	Lactobacillales	#FF6600	Lactobacillales	normal	1	0	Lactobacillaceae	Lactobacillaceae		Lactobacillus	Unassigned	0.999173
otu_1434	0	3.46644e-06	Firmicutes	Bacilli	Lactobacillales	#FF6600	Lactobacillales	normal	1	0	Lactobacillaceae	Lactobacillaceae		Lactobacillus	Unassigned	0.993916
otu_1455	0	3.4632e-06	Firmicutes	Bacilli	Lactobacillales	#FF6600	Lactobacillales	normal	1	0	Lactobacillaceae	Lactobacillaceae		Lactobacillus	Unassigned	0.847595
otu_1470	0	3.31473e-06	Firmicutes	Bacilli	Lactobacillales	#FF6600	Lactobacillales	normal	1	0	Lactobacillaceae	Lactobacillaceae		Lactobacillus	Unassigned	0.997342
otu_1719	0	3.27571e-06	Firmicutes	Bacilli	Lactobacillales	#FF6600	Lactobacillales	normal	1	0	Lactobacillaceae	Lactobacillaceae		Lactobacillus	Unassigned	0.996603
otu_1478	0	3.17635e-06	Firmicutes	Bacilli	Lactobacillales	#FF6600	Lactobacillales	normal	1	0	Lactobacillaceae	Lactobacillaceae		Lactobacillus	Unassigned	0.955429
otu_1410	0	3.16958e-06	Firmicutes	Bacilli	Lactobacillales	#FF6600	Lactobacillales	normal	1	0	Lactobacillaceae	Lactobacillaceae		Unassigned	Unassigned	0.999201
otu_1566	0	3.10058e-06	Firmicutes	Bacilli	Lactobacillales	#FF6600	Lactobacillales	normal	1	0	Lactobacillaceae	Lactobacillaceae		Lactobacillus	Unassigned	0.728473
otu_1595	0	3.06983e-06	Firmicutes	Bacilli	Lactobacillales	#FF6600	Lactobacillales	normal	1	0	Enterococcaceae	Enterococcaceae		Enterococcus	Unassigned	0.883705
otu_1735	0	3.05604e-06	Firmicutes	Bacilli	Lactobacillales	#FF6600	Lactobacillales	normal	1	0	Lactobacillaceae	Lactobacillaceae		Lactobacillus	Unassigned	0.997217
otu_1581	0	3.05224e-06	Firmicutes	Bacilli	Lactobacillales	#FF6600	Lactobacillales	normal	1	0	Lactobacillaceae	Lactobacillaceae		Lactobacillus	Unassigned	0.998875
otu_1517	0	3.04318e-06	Firmicutes	Bacilli	Lactobacillales	#FF6600	Lactobacillales	normal	1	0	Lactobacillaceae	Lactobacillaceae		Lactobacillus	Unassigned	0.999881
otu_1668	0	3.01611e-06	Firmicutes	Bacilli	Lactobacillales	#FF6600	Lactobacillales	normal	1	0	Lactobacillaceae	Lactobacillaceae		Lactobacillus	Unassigned	0.979219
otu_1765	0	2.9336e-06	Firmicutes	Bacilli	Lactobacillales	#FF6600	Lactobacillales	normal	1	0	Lactobacillaceae	Lactobacillaceae		Lactobacillus	Unassigned	0.974059
otu_1654	0	2.88071e-06	Firmicutes	Bacilli	Lactobacillales	#FF6600	Lactobacillales	normal	1	0	Lactobacillaceae	Lactobacillaceae		Lactobacillus	Unassigned	0.999995
otu_1622	0	2.81477e-06	Firmicutes	Bacilli	Lactobacillales	#FF6600	Lactobacillales	normal	1	0	Lactobacillaceae	Lactobacillaceae		Lactobacillus	Unassigned	0.982575
otu_1696	0	2.8087e-06	Firmicutes	Bacilli	Lactobacillales	#FF6600	Lactobacillales	normal	1	0	Streptococcaceae	Streptococcaceae		Lactococcus	Unassigned	0.999947
[truncated: 605 more rows]

## Sheet: genus_level
#tree_id	culture-independent	culture-enrichment	phylum	class	order	colour	Label	Style	size	rotation	family	Label		genus	ASV-num	species	Confidence_categorical
[truncated: 1,120 more rows]

[truncated: 1 more sheets: species_level]
